# Supplementary material for: Epigenomic profiling of retinal progenitors reveals LHX2 is required for developmental regulation of open chromatin
Source: Commun Biol. 2019 Apr 25;2:142. doi: 10.1038/s42003-019-0375-9 (PMC6484012; doi:10.1038/s42003-019-0375-9)
Supplement: Supplementary file 4 — Supplementary Data 1 [file 42003_2019_375_MOESM4_ESM.xlsx]

## Sheet: New.Supp.DATA-1
Gene	Mm Accession	Early RPCs	Late RPCs	Rods	Cones	HC	BC	MG	AC	RGC	Anterodorsal hypothalamus	Reference	Criteria
0610010K14Rik	NM_026757	1	1	0	0	0	0	1	0	0	0	PMID:15226823	In situ validated
1110017I16Rik	NM_026754	0	0	0	0	0	0	0	1	0	0	PMID:22267162	FACS+microarray
1110065P20Rik	NM_001142727	1	1	0	0	0	0	1	0	0	0	PMID:15226823	In situ validated
1190005I06Rik	NM_197988	0	0	1	1	0	0	0	1	1	0	PMID:15226823	In situ validated
1500016L03RIK	NR_038057	0	0	0	0	1	0	0	0	0	0	PMID:26000488	Single-cell RNA-Seq
1700001L19Rik	XM_127414	0	0	0	0	0	0	0	0	1	0	PMID:22267162	FACS+microarray
1700003E16Rik	NM_027948	1	0	0	0	0	0	0	0	0	0	This study	FACS+RNA-Seq
1700011I03Rik	XM_001001192	0	0	0	0	0	0	0	0	1	0	PMID:22267162	FACS+microarray
1700016K19Rik	NM_198637	1	0	0	0	0	0	0	0	0	0	This study	FACS+RNA-Seq
1700019D03Rik	NM_144953	0	1	0	0	0	0	0	0	0	0	This study	FACS+RNA-Seq
1700020D05Rik	NM_023781	0	0	1	0	0	0	0	0	0	0	PMID:22267162	FACS+microarray
1700020I14Rik	NR_015473	1	1	0	0	0	0	0	1	0	0	PMID:15226823	In situ validated
1700086L19Rik	XM_358420	0	0	0	0	0	0	0	1	0	0	PMID:22267162	FACS+microarray
1700113O17Rik	NM_026627	0	0	0	1	0	0	0	0	0	0	PMID:22267162	FACS+microarray
1810009A15Rik	NM_025463	0	0	1	0	0	0	0	0	0	0	PMID:15226823	In situ validated
1810041L15Rik	NM_001163145	0	0	0	0	0	0	0	1	1	0	PMID:15226823	In situ validated
2010001K21Rik	AK008011	0	0	0	0	0	1	0	0	0	0	PMID:22267162	FACS+microarray
2310061F22Rik	NM_153775	0	0	0	0	0	0	0	1	0	0	PMID:22267162	FACS+microarray
2310067B10Rik	NM_028014	1	1	0	0	0	0	0	1	0	0	PMID:15226823	In situ validated
2410002F23Rik	NM_025880	1	1	0	0	0	0	1	0	0	0	PMID:15226823	In situ validated
2410016O06Rik	NM_023633	1	1	0	0	0	0	0	0	0	0	This study	FACS+RNA-Seq
2410187C16Rik	NM_029734	0	0	0	0	0	0	0	1	0	0	PMID:22267162	FACS+microarray
2610035D17Rik	NR_015556	0	1	0	0	0	0	0	0	0	0	This study	FACS+RNA-Seq
2610044O15Rik	NM_153780	0	0	0	0	0	0	0	0	1	0	PMID:22267162	FACS+microarray
2610203C20Rik	NR_015483	0	0	0	0	0	0	0	1	0	0	PMID:22267162	FACS+microarray
2610301G19Rik	NM_146055	1	1	0	0	0	0	0	1	0	0	PMID:15226823	In situ validated
2700046A07Rik	NR_037693	0	1	0	0	0	0	0	0	0	0	This study	FACS+RNA-Seq
2810004N23Rik	NM_025615	1	0	0	0	0	0	0	0	0	0	PMID:15226823	In situ validated
2810457I06Rik	NM_176860	1	1	0	0	0	0	0	0	0	0	PMID:15226823	In situ validated
2810468N07Rik	NR_045176	0	1	0	0	0	0	0	0	0	0	This study	FACS+RNA-Seq
2900026A02Rik	NM_172884	0	1	0	0	0	0	0	0	0	0	This study	FACS+RNA-Seq
2900052N01Rik	NR_015605	0	1	0	0	0	0	0	0	0	0	This study	FACS+RNA-Seq
3010085J16Rik	AK132080	0	0	0	0	0	0	0	1	0	0	PMID:22267162	FACS+microarray
3100002J23Rik	XM_001002726	0	0	0	0	0	0	0	1	0	0	PMID:22267162	FACS+microarray
3322402L07Rik	NM_023727	0	0	1	1	0	0	0	0	0	0	PMID:17653270	In situ validated
4732456N10Rik	NM_177717	1	0	0	0	0	0	0	0	0	0	This study	FACS+RNA-Seq
4930444P10Rik	XM_976954	0	0	0	0	0	0	0	1	0	0	PMID:22267162	FACS+microarray
4930452B06Rik	NM_028934	1	1	0	0	0	0	0	0	0	0	This study	FACS+RNA-Seq
4930455C21Rik	NM_024273	0	0	0	0	0	1	0	0	0	0	PMID:22267162	FACS+microarray
4930583H14Rik	NM_026358	0	0	0	0	0	1	0	0	0	0	PMID:15226823	In situ validated
4933407L21Rik	XM_976810	0	0	0	0	0	1	0	0	0	0	PMID:22267162	FACS+microarray
5730559C18Rik	NM_028872	1	0	0	0	0	0	0	0	0	0	This study	FACS+RNA-Seq
5930412G12Rik	NR_015517	1	0	0	0	0	0	0	0	0	0	This study	FACS+RNA-Seq
6130401L20Rik	XM_130829	0	0	0	0	1	0	0	0	0	0	PMID:22267162	FACS+microarray
6330403K07Rik	NM_134022	0	0	0	0	0	0	0	1	1	0	PMID:15226823	In situ validated
6330442E10Rik	NM_178745	0	0	0	0	0	1	0	0	0	0	PMID:22267162	FACS+microarray
6330527O06Rik	NM_029530	0	0	0	0	0	0	0	1	0	0	PMID:15226823	In situ validated
6330527O06Rik	NM_029530	0	0	0	0	0	0	0	1	0	0	PMID:22267162	FACS+microarray
6330545A04Rik	NM_001081174	0	0	0	0	0	0	0	1	0	0	PMID:22267162	FACS+microarray
6430550H21Rik	NM_172930	0	0	0	0	0	0	0	1	0	0	PMID:22267162	FACS+microarray
7530404M11Rik	NM_183224	0	0	0	1	0	0	0	0	0	0	PMID:17653270	In situ validated
9030425E11Rik	NM_133733	0	0	0	0	0	0	0	1	0	0	PMID:22267162	FACS+microarray
9030611O19Rik	NM_027828	0	0	0	0	0	0	0	0	1	0	PMID:22267162	FACS+microarray
9030617O03Rik	NM_145448	0	1	0	0	0	0	0	0	0	0	This study	FACS+RNA-Seq
9330154J02Rik	XR_001779330	0	0	0	0	0	1	0	0	0	0	PMID:22267162	FACS+microarray
9430076C15Rik	NR_015553	0	1	0	0	0	0	0	0	0	0	This study	FACS+RNA-Seq
9630028B13Rik	NR_038006	0	1	0	0	0	0	0	0	0	0	This study	FACS+RNA-Seq
9630041N07Rik	NM_173387	0	0	0	0	0	1	0	0	0	0	PMID:22267162	FACS+microarray
A630001G21Rik	NM_177055	1	0	0	0	0	0	0	0	0	0	This study	FACS+RNA-Seq
A630023P12Rik	XR_107731	0	0	0	0	0	1	0	0	0	0	PMID:22267162	FACS+microarray
A730036I17Rik	NR_045838	0	1	0	0	0	0	0	0	0	0	This study	FACS+RNA-Seq
A930005G22Rik	AK044281	0	0	1	0	0	0	0	0	0	0	PMID:15226823	In situ validated
A930006D01Rik	XR_106168	0	0	1	0	0	0	0	0	0	0	PMID:22267162	FACS+microarray
A930018M24Rik	XR_141243	0	0	0	1	0	0	0	1	0	0	PMID:17653270	In situ validated
A930021C24Rik	NM_029984	0	0	0	0	0	0	0	0	1	0	PMID:22267162	FACS+microarray
A930038C07Rik	NM_172399	0	0	0	0	0	1	0	0	0	0	PMID:22267162	FACS+microarray
Aasp1	NM_027395	0	0	0	0	0	0	0	0	1	0	PMID:26000488	Single-cell RNA-Seq
Aass	NM_013930	1	0	0	0	0	0	0	0	0	0	This study	FACS+RNA-Seq
Abca1	NM_013454	0	0	0	0	0	0	0	0	0	1	PMID:20436479	In situ validated
Abca2	NM_007379	0	0	0	0	0	0	0	1	1	0	PMID:15226823	In situ validated
Abca4	NM_007378	0	0	1	1	0	0	0	0	0	0	PMID:17653270	In situ validated
Abcb4	NM_008830	0	1	0	0	0	0	0	0	0	0	This study	FACS+RNA-Seq
Abcf2	NM_013853	1	1	0	0	0	0	1	0	0	0	PMID:15226823	In situ validated
Abhd15	NM_026185	0	1	0	0	0	0	0	0	0	0	This study	FACS+RNA-Seq
Ablim1	NM_178688	0	0	0	0	0	1	0	0	0	0	PMID:26000488	Single-cell RNA-Seq
Acadl	NM_007381	1	0	0	0	0	0	0	0	0	0	This study	FACS+RNA-Seq
Acin1	NM_019567	1	1	0	0	0	0	1	0	0	0	PMID:15226823	In situ validated
Ackr3	NM_007722	1	0	0	0	0	0	0	0	0	0	This study	FACS+RNA-Seq
Acsf2	NM_153807	1	0	0	0	0	0	0	0	0	0	This study	FACS+RNA-Seq
Acsl3	NM_028817	0	0	0	0	0	0	1	0	0	0	PMID:26000488	Single-cell RNA-Seq
Acsl3	NM_028817	0	1	0	0	0	0	0	0	0	0	This study	FACS+RNA-Seq
Actc1	NM_009608	0	0	0	0	0	0	0	1	0	0	PMID:22267162	FACS+microarray
Actn1	NM_134156	1	1	0	0	0	0	0	0	0	0	This study	FACS+RNA-Seq
Adam12	NM_007400	0	1	0	0	0	0	0	0	0	0	This study	FACS+RNA-Seq
Adam23	NM_011780	0	1	0	0	0	0	0	0	0	0	This study	FACS+RNA-Seq
Adamts12	NM_175501	0	1	0	0	0	0	0	0	0	0	This study	FACS+RNA-Seq
Adamts15	NM_001024139	0	1	0	0	0	0	0	0	0	0	This study	FACS+RNA-Seq
Adamts5	NM_011782	0	0	0	0	0	1	0	0	0	0	PMID:22267162	FACS+microarray
Adamts7	NM_001003911	0	1	0	0	0	0	0	0	0	0	This study	FACS+RNA-Seq
Adamts9	NM_175314	1	0	0	0	0	0	0	0	0	0	This study	FACS+RNA-Seq
Adamtsl1	NM_029967	1	0	0	0	0	0	0	0	0	0	This study	FACS+RNA-Seq
Adcyap1	NM_009625	0	0	0	0	0	0	0	0	1	0	PMID:22267162	FACS+microarray
Adipor1	NM_028320	0	0	1	0	0	0	0	0	0	0	PMID:15226823	In situ validated
Adm2	NM_182928	1	0	0	0	0	0	0	0	0	0	This study	FACS+RNA-Seq
Adrb1	NM_007419	0	0	0	1	0	1	0	0	0	0	PMID:17653270	In situ validated
Adssl1	NM_007421	0	0	0	0	0	0	0	1	0	0	PMID:22267162	FACS+microarray
Afap1l1	NM_178928	1	0	0	0	0	0	0	0	0	0	This study	FACS+RNA-Seq
Agr2	NM_011783	0	0	0	1	0	0	0	0	0	0	PMID:22267162	FACS+microarray
Agrn	NM_021604	0	0	0	0	0	0	0	1	1	0	PMID:15226823	In situ validated
Agtr1a	NM_177322	1	0	0	0	0	0	0	0	0	0	This study	FACS+RNA-Seq
Agtrap	NM_009642	1	1	0	0	0	0	0	0	0	0	This study	FACS+RNA-Seq
Ahrr	NM_009644	1	0	0	0	0	0	0	0	0	0	This study	FACS+RNA-Seq
AI847159	NR_045264	0	0	1	0	0	0	0	0	0	0	PMID:15226823	In situ validated
AI854517	NR_040311	0	1	0	0	0	0	0	0	0	0	This study	FACS+RNA-Seq
Aif1l	NM_145144	0	1	0	0	0	0	0	0	0	0	This study	FACS+RNA-Seq
Aipl1	NM_053245	0	0	1	1	0	0	0	0	0	0	PMID:17653270	In situ validated
Ajuba	NM_010590	1	0	0	0	0	0	0	0	0	0	This study	FACS+RNA-Seq
Ak7	NM_030187	1	0	0	0	0	0	0	0	0	0	This study	FACS+RNA-Seq
Akap2	NM_009649	1	0	0	0	0	0	0	0	0	0	This study	FACS+RNA-Seq
Aldh1a1	NM_013467	1	0	0	0	0	0	0	0	0	0	This study	FACS+RNA-Seq
Aldh1a3	NM_053080	1	0	0	0	0	0	0	0	0	0	This study	FACS+RNA-Seq
Aldh1a7	NM_011921	1	0	0	0	0	0	0	0	0	0	This study	FACS+RNA-Seq
Alpk1	NM_027808	1	0	0	0	0	0	0	0	0	0	This study	FACS+RNA-Seq
Amfr	NM_011787	1	1	0	0	1	0	0	1	0	0	PMID:15226823	In situ validated
Ampd2	NM_028779	0	0	0	1	0	0	0	0	0	0	PMID:17653270	In situ validated
Angpt1	NM_001286062	0	1	0	0	0	0	0	0	0	0	This study	FACS+RNA-Seq
Angpt2	NM_007426	0	0	0	0	1	0	0	0	0	0	PMID:22267162	FACS+microarray
Ankfn1	NM_001080933	1	0	0	0	0	0	0	0	0	0	This study	FACS+RNA-Seq
Ankrd33	NM_144790	0	0	1	0	0	0	0	0	0	0	PMID:15226823	In situ validated
Ankrd33b	NM_026153	0	1	1	0	0	0	0	0	0	0	PMID:15226823	In situ validated
Ankrd50	NM_001167883	0	0	0	0	0	0	0	1	0	0	PMID:22267162	FACS+microarray
Ano1	NM_178642	1	0	0	0	0	0	0	0	0	0	This study	FACS+RNA-Seq
Anpep	NM_008486	1	0	0	0	0	0	0	0	0	0	This study	FACS+RNA-Seq
Antxr2	NM_133738	1	1	0	0	0	0	0	0	0	0	This study	FACS+RNA-Seq
Anxa11	NM_013469	0	1	0	0	0	0	0	0	0	0	This study	FACS+RNA-Seq
Anxa2	NM_007585	0	1	0	0	0	0	0	0	0	0	This study	FACS+RNA-Seq
Anxa6	NM_013472	0	1	0	0	0	0	0	0	0	0	This study	FACS+RNA-Seq
Anxa9	NM_001085383	0	0	0	0	0	0	0	1	0	0	PMID:22267162	FACS+microarray
Apbb2	NM_001201415	1	1	0	0	0	0	0	0	0	0	This study	FACS+RNA-Seq
Apcdd1	NM_133237	0	1	0	0	0	0	0	0	0	0	This study	FACS+RNA-Seq
Apoa2	NM_013474	0	0	0	0	0	1	0	0	0	0	PMID:22267162	FACS+microarray
Apobec3	NM_001160415	0	1	0	0	0	0	0	0	0	0	This study	FACS+RNA-Seq
Apoc1	NM_001110009	0	1	0	0	0	0	0	0	0	0	This study	FACS+RNA-Seq
Apod	NM_007470	0	1	0	0	0	0	0	0	0	0	This study	FACS+RNA-Seq
Apoe	NM_009696	0	0	0	0	0	0	1	0	0	0	PMID:26000488	Single-cell RNA-Seq
App	NM_007471	0	0	0	0	0	0	0	0	1	0	PMID:26000488	Single-cell RNA-Seq
Aqp1	NM_007472	0	0	1	0	0	0	0	0	0	0	PMID:22511886	Direct Nrl target
Aqp4	NM_009700	0	0	0	0	0	0	1	0	0	0	PMID:18465787	ISH-validated
Araf	NM_009703	1	1	0	0	0	0	1	0	0	0	PMID:15226823	In situ validated
Areg	NM_009704	0	0	0	0	0	1	0	0	0	0	PMID:22267162	FACS+microarray
Arhgap11a	NM_181416	0	0	0	0	0	0	0	0	1	0	PMID:15226823	In situ validated
Arhgap15	NM_001025377	0	0	0	0	1	0	0	0	0	0	PMID:22267162	FACS+microarray
Arhgap18	NM_176837	1	1	0	0	0	0	0	0	0	0	This study	FACS+RNA-Seq
Arhgef10l	NM_001112723	0	1	0	0	0	0	0	0	0	0	This study	FACS+RNA-Seq
Arhgef19	NM_172520	0	1	0	0	0	0	0	0	0	0	This study	FACS+RNA-Seq
Arhgef26	NM_001081295	1	1	0	0	0	0	0	0	0	0	This study	FACS+RNA-Seq
Arhgef3	NM_001289686	0	1	0	0	0	0	0	0	0	0	This study	FACS+RNA-Seq
Arhgef33	NM_001145452	0	1	0	0	0	0	0	0	0	0	This study	FACS+RNA-Seq
Arhgef5	NM_133674	1	0	0	0	0	0	0	0	0	0	This study	FACS+RNA-Seq
Arl3	NM_019718	0	0	1	1	0	0	0	0	0	0	PMID:15226823	In situ validated
Arl4c	NM_177305	0	0	0	0	0	0	0	1	0	0	PMID:26000488	Single-cell RNA-Seq
Arl6ip1	NM_019419	1	1	0	0	0	0	0	0	0	0	PMID:15226823	In situ validated
Arntl	NM_007489	1	1	0	0	0	0	0	0	0	0	This study	FACS+RNA-Seq
Arr3	NM_133205	0	0	0	1	0	0	0	0	0	0	PMID:17653270	In situ validated
Arsg	NM_028710	1	1	0	0	0	0	1	0	0	0	PMID:15226823	In situ validated
Arsi	NM_001038499	1	0	0	0	0	0	0	0	0	0	This study	FACS+RNA-Seq
Art3	NM_181728	0	0	0	0	0	0	0	1	0	0	PMID:22267162	FACS+microarray
Asah2	NM_018830	0	1	0	0	0	0	0	0	0	0	This study	FACS+RNA-Seq
Asb4	NM_023048	0	1	0	0	0	0	0	0	0	0	This study	FACS+RNA-Seq
Ascl1	NM_008553	0	1	0	0	0	0	0	1	0	0	PMID:22267162	FACS+microarray
Asf1b	NM_024184	1	1	0	0	0	0	0	0	0	0	PMID:15226823	In situ validated
Aspg	NM_001081169	1	0	0	0	0	0	0	0	0	0	This study	FACS+RNA-Seq
Asphd1	NM_001039645	0	0	0	0	0	0	0	0	1	0	PMID:22267162	FACS+microarray
Ass1	NM_007494	0	1	0	0	0	0	0	1	0	0	PMID:22267162	FACS+microarray
Atat1	NM_028476	1	1	0	0	1	0	0	1	0	0	PMID:15226823	In situ validated
Atg4b	NM_174874	0	0	0	0	0	0	1	0	0	0	PMID:18465787	ISH-validated
Athl1	NM_145387	1	0	0	0	0	0	1	0	0	0	PMID:15226823	In situ validated
Atoh7	NM_016864	1	0	0	0	0	0	0	0	0	0	PIMD:18270576	In situ validated
Atoh8	NM_153778	1	0	0	0	0	0	0	0	0	0	PMID:21857980	In situ validated
Atp1b1	NM_009721	0	0	0	0	0	0	0	1	1	0	PMID:26000488	Single-cell RNA-Seq
Atp1b2	NM_013415	1	1	0	0	0	0	0	0	0	0	PMID:15226823	In situ validated
Atp2b1	NM_026482	0	0	0	0	0	1	0	0	0	0	PMID:26000488	Single-cell RNA-Seq
Atp6ap1	NM_018794	0	0	0	0	0	0	1	0	0	0	PMID:18465787	ISH-validated
Atp6ap2	NM_027439	0	0	0	0	0	0	0	1	1	0	PMID:15226823	In situ validated
Atp6v1b1	NM_134157	1	0	0	0	0	0	0	0	0	0	This study	FACS+RNA-Seq
Atp6v1b2	NM_007509	0	0	0	0	0	0	0	1	1	0	PMID:15226823	In situ validated
Aurka	NM_011497	1	1	0	0	0	0	0	0	0	0	PMID:15226823	In situ validated
AW146154	NM_001033530	0	1	0	0	0	0	0	0	0	0	This study	FACS+RNA-Seq
Axin1	NM_009733	1	1	0	0	0	0	1	0	0	0	PMID:15226823	In situ validated
Azi2	NM_013727	1	1	0	0	0	0	0	1	0	0	PMID:15226823	In situ validated
B230118H07Rik	NM_026592	1	1	0	0	0	0	1	0	0	0	PMID:15226823	In situ validated
B3galt1	NM_020283	0	0	0	0	0	0	0	1	0	0	PMID:22267162	FACS+microarray
B830045N13Rik	NM_153539	0	0	0	0	0	0	0	1	0	0	PMID:22267162	FACS+microarray
B9d1os	XR_141098	0	0	0	0	0	1	0	0	0	0	PMID:22267162	FACS+microarray
Bach2	NM_001109661	0	0	1	0	0	0	0	0	0	0	PMID:22511886	Direct Nrl target
Bag3	NM_013863	1	0	0	0	0	0	0	0	0	0	This study	FACS+RNA-Seq
Baiap2	NM_001037755	0	1	0	0	0	0	0	0	0	0	This study	FACS+RNA-Seq
Barhl2	NM_001005477	0	0	0	0	0	0	0	1	1	0	PMID:19339595	In situ validated
BC003266	NM_030252	0	0	0	0	0	0	0	0	1	0	PMID:22267162	FACS+microarray
BC030499	XM_003085407	0	0	0	0	0	1	0	0	0	0	PMID:22267162	FACS+microarray
BC031441	NM_146249	0	0	0	0	0	1	0	0	0	0	PMID:22267162	FACS+microarray
BC064078	NR_015455	0	1	0	0	0	0	0	0	0	0	This study	FACS+RNA-Seq
Bche	NM_009738	1	0	0	0	0	0	0	0	0	0	This study	FACS+RNA-Seq
Bcl2	NM_009741	1	0	0	0	0	0	0	0	0	0	This study	FACS+RNA-Seq
Bcl6b	NM_007528	0	1	0	0	0	0	0	0	0	0	This study	FACS+RNA-Seq
BE949265	XR_105843	1	1	1	1	0	0	0	0	0	0	PMID:15226823	In situ validated
Bhlhb4	NM_080641	0	0	0	0	0	1	0	0	0	0	PMID:22267162	FACS+microarray
Bhlhe22	NM_021560	1	1	0	0	0	0	0	1	0	0	PMID:26000488	Single-cell RNA-Seq
Bicc1	NM_031397	0	0	1	0	0	0	0	0	0	0	PMID:15226823	In situ validated
Bicd1	NM_001112796	0	0	0	0	0	0	0	0	0	0	This study	FACS+RNA-Seq
Bin1	NM_009668	1	1	0	0	0	0	0	0	0	0	PMID:15226823	In situ validated
Birc5	NM_009689	1	1	0	0	0	0	1	0	0	0	PMID:15226823	In situ validated
Bmp4	NM_007554	1	0	0	0	0	0	0	0	0	0	This study	FACS+RNA-Seq
Bmp7	NM_007557	0	0	0	0	0	1	0	1	0	0	PMID:15226823	In situ validated
Bmpr1b	NM_001277217	1	0	0	0	0	0	0	0	0	0	This study	FACS+RNA-Seq
Bnip3l	NM_009761	1	1	0	0	0	0	1	0	0	0	PMID:15226823	In situ validated
Boc	NM_172506	1	0	0	0	0	0	0	0	0	0	This study	FACS+RNA-Seq
Bora	NM_175265	1	1	0	0	0	0	0	0	0	0	This study	FACS+RNA-Seq
Brinp3	NM_001145807	0	1	0	0	0	0	0	0	0	0	This study	FACS+RNA-Seq
Bsn	NM_007567	0	0	0	0	0	0	0	1	1	0	PMID:15226823	In situ validated
Bsnd	NM_080458	0	0	0	0	1	0	0	0	0	0	PMID:22267162	FACS+microarray
Btbd17	NM_028055	1	1	0	0	0	0	1	0	0	0	PMID:15226823	In situ validated
Btf3	NM_145455	1	0	0	0	0	0	0	0	0	0	PMID:15226823	In situ validated
Btg2	NM_007570	1	1	0	0	0	0	0	0	0	0	PIMD:18270576	In situ validated
Bub1b	NM_009773	0	0	0	1	0	0	0	0	0	0	PMID:17620597	In situ validated
Bves	NM_024285	0	1	0	0	0	0	0	0	0	0	This study	FACS+RNA-Seq
C1ql1	NM_011795	1	0	0	0	0	0	0	1	0	0	PMID:22267162	FACS+microarray
C1qtnf1	NM_001204130	0	1	0	0	0	0	0	0	0	0	This study	FACS+RNA-Seq
C1qtnf6	NM_028331	1	0	0	0	0	0	0	0	0	0	This study	FACS+RNA-Seq
C230024C17Rik	NR_046171	0	1	0	0	0	0	0	0	0	0	This study	FACS+RNA-Seq
C330021F23Rik	NM_001024728	1	0	0	0	0	0	0	0	0	0	This study	FACS+RNA-Seq
C630007B19Rik	NM_182808	0	0	0	0	0	0	0	1	0	0	PMID:22267162	FACS+microarray
Cabp2	NM_013878	0	0	0	0	0	1	0	0	0	0	PMID:22267162	FACS+microarray
Cabp5	NM_013877	0	0	0	1	0	1	0	0	0	0	PMID:17653270	ISH-validated
Cacna1b	NM_007579	0	0	0	0	0	0	0	1	1	0	PMID:17444492	ISH-validated
Cacna2d2	NM_001174049	0	1	0	0	0	0	0	0	0	0	This study	FACS+RNA-Seq
Cacna2d3	NM_009785	0	0	1	0	0	1	0	0	0	0	PMID:19270069	ISH-validated
Cacnb2	NM_023116	0	0	0	0	0	0	0	1	1	0	PMID:15226823	In situ validated
Cacng4	NM_019431	0	0	0	0	0	0	0	1	1	0	PMID:15226823	In situ validated
Cadm1	NM_207675	1	1	0	0	0	0	0	0	0	0	This study	FACS+RNA-Seq
Cadps	NM_012061	0	0	0	0	0	0	0	1	1	0	PMID:15226823	In situ validated
Calb1	NM_009788	0	0	0	0	1	0	0	0	0	1	PMID:22267162	FACS+microarray
Calb2	NM_007586	0	0	0	0	0	0	0	1	1	0	PMID:17444492	ISH-validated
Camk1d	NM_177343	1	1	0	0	0	0	1	0	0	0	PMID:15226823	In situ validated
Camk2d	NM_023813	0	0	0	0	1	0	0	1	0	0	PMID:15226823	In situ validated
Cand2	NM_025958	1	0	0	0	0	0	0	0	0	0	This study	FACS+RNA-Seq
Car10	XM_126517	0	0	0	0	0	1	0	1	0	0	PMID:19270063	ISH-validated
Car14	NM_011797	0	0	0	0	0	0	1	0	1	0	PMID:22267162	FACS+microarray
Car2	NM_009801	0	1	0	0	0	0	1	1	0	0	PMID:15226823	In situ validated
Car3	NM_007606	0	0	0	0	0	0	0	1	0	0	PMID:26000488	Single-cell RNA-Seq
Car8	NM_007592	0	0	0	0	1	0	0	0	0	0	PMID:18260140	ISH-validated
Cars	NM_001252593	1	1	0	0	0	0	0	0	0	0	This study	FACS+RNA-Seq
Cartpt	NM_013732	0	0	0	0	0	0	0	1	0	1	PMID:15226823	In situ validated
Casc5	NM_029617	0	1	0	0	0	0	0	0	0	0	This study	FACS+RNA-Seq
Caskin2	NM_080643	0	1	0	0	0	0	0	0	0	0	This study	FACS+RNA-Seq
Casp7	NM_007611	0	0	0	1	0	0	0	0	0	0	PMID:17653270	In situ validated
Cast	NM_001301157	0	1	0	0	0	0	0	0	0	0	This study	FACS+RNA-Seq
Caszl	NM_177569	0	1	1	1	0	1	0	0	0	0	PMID:15226823	In situ validated
Cbln1	NM_019626	0	0	0	0	0	0	0	1	0	0	PMID:22267162	ISH-validated
Cbln2	NM_172633	0	0	0	0	0	0	0	1	0	0	PMID:17444492	ISH-validated
Cbln4	NM_175631	0	0	0	0	0	0	0	1	0	0	PMID:26000488	Single-cell RNA-Seq
Cbr3	NM_173047	0	1	0	0	0	0	0	0	0	0	This study	FACS+RNA-Seq
Ccdc102a	NM_001033533	1	0	0	0	0	0	0	0	0	0	This study	FACS+RNA-Seq
Ccdc109b	NM_025779	0	0	0	0	0	0	0	1	0	0	PMID:22267162	FACS+microarray
Ccdc126	NM_175098	0	0	1	0	0	0	0	0	0	0	PMID:17653270	In situ validated
Ccdc136	NM_001201378	0	0	0	1	0	1	0	0	0	0	PMID:17653270	In situ validated
Ccdc19	NM_027972	1	0	0	0	0	0	0	0	0	0	This study	FACS+RNA-Seq
Ccdc24	NM_001034876	0	0	1	0	0	0	0	0	0	0	PMID:15226823	In situ validated
Ccdc36	NM_001135198	1	0	0	0	0	0	0	0	0	0	This study	FACS+RNA-Seq
Ccdc46	NM_029586	0	0	0	0	0	1	0	0	0	0	PMID:22267162	FACS+microarray
Ccdc60	NM_177759	0	0	0	0	0	0	0	0	0	0	This study	FACS+RNA-Seq
Ccdc72	NM_183250	0	0	1	0	0	0	0	0	0	0	PMID:15226823	In situ validated
Ccdc74a	NM_001166164	1	0	0	0	0	0	0	0	0	0	This study	FACS+RNA-Seq
Ccdc8	NM_001101535	1	1	0	0	0	0	0	0	0	0	This study	FACS+RNA-Seq
Ccdc81	NM_001162979	1	0	0	0	0	0	0	0	0	0	This study	FACS+RNA-Seq
Ccdc88c	NM_026681	1	1	0	0	0	0	0	0	0	0	This study	FACS+RNA-Seq
Cck	NM_031161	0	0	0	0	0	1	0	1	0	0	PMID:22267162	FACS+microarray
Ccl6	NM_009139	1	1	0	0	0	0	0	1	0	0	PMID:15226823	In situ validated
Ccm2l	NM_145536	1	0	0	0	0	0	0	0	0	0	This study	FACS+RNA-Seq
Ccnd1	NM_007631	1	1	0	0	0	0	0	0	0	0	PMID:15226823	In situ validated
Ccnd2	NM_009829	0	0	1	1	0	0	0	1	1	0	PMID:15226823	In situ validated
Ccnd3	NM_007632	1	0	0	0	0	0	1	0	0	0	PMID:15226823	In situ validated
Ccnjl	NM_001045530	0	0	0	0	0	1	0	0	0	0	PMID:22267162	FACS+microarray
Ccnk	NM_009832	1	1	0	0	0	0	0	1	0	0	PMID:15226823	In situ validated
Ccz1	NM_177682	1	1	0	0	0	0	0	1	0	0	PMID:15226823	In situ validated
Cd1d1	NM_007639	0	1	0	0	0	0	0	0	0	0	This study	FACS+RNA-Seq
Cd1d2	NM_007640	0	1	0	0	0	0	0	0	0	0	This study	FACS+RNA-Seq
CD24a	NM_009846	1	1	0	0	0	0	1	0	1	0	PMID:15226823	In situ validated
Cd300a	NM_170758	0	1	0	0	0	0	0	0	0	0	This study	FACS+RNA-Seq
Cd320	NM_019421	1	1	0	0	0	0	0	0	0	0	This study	FACS+RNA-Seq
Cd44	NM_001039150	0	1	0	0	0	0	0	0	0	0	PMID:15872101	ISH-validated
Cd9	NM_007657	0	1	0	0	0	0	1	0	0	0	PMID:24124169	FACS+microaray
Cdc14b	NM_172587	1	0	0	0	0	0	0	0	0	0	This study	FACS+RNA-Seq
Cdc25a	NM_007658	1	0	0	0	0	0	0	0	0	0	This study	FACS+RNA-Seq
Cdc42ep1	NM_027219	0	1	0	0	0	0	0	0	0	0	This study	FACS+RNA-Seq
Cdc42ep4	NM_020006	1	1	0	0	1	0	0	0	0	0	PMID:15226823	In situ validated
Cdc7	NM_009863	0	0	0	0	0	0	0	1	0	0	PMID:26000488	Single-cell RNA-Seq
Cdca4	NM_028023	1	1	0	0	0	0	0	0	0	0	This study	FACS+RNA-Seq
Cdca7	NM_025866	1	1	0	0	0	0	0	0	0	0	This study	FACS+RNA-Seq
Cdca7l	NM_146040	1	0	0	0	0	0	0	0	0	0	This study	FACS+RNA-Seq
Cdgap	NM_020260	0	0	1	1	0	0	0	0	0	0	PMID:15226823	In situ validated
Cdh11	NM_009866	1	1	0	0	0	1	1	0	0	0	PMID:15226823	In situ validated
Cdh22	NM_174988	1	0	0	0	0	0	0	0	0	0	This study	FACS+RNA-Seq
Cdh8	NM_007667	0	0	0	0	0	1	0	0	0	0	PMID:26000488	Single-cell RNA-Seq
Cdh9	NM_009869	1	0	0	0	0	1	0	0	0	0	PMID:22267162	FACS+microarray
Cdk14	NM_011074	0	0	0	0	0	0	0	0	1	0	PMID:26000488	Single-cell RNA-Seq
Cdk5r2	NM_009872	1	1	0	0	0	0	1	0	0	0	PMID:15226823	In situ validated
Cdkn1a	NM_007669	0	0	0	0	0	0	0	1	0	0	PMID:22267162	FACS+microarray
Cdkn1b	NM_009875	0	1	0	0	0	0	1	0	0	0	PMID:15226823	In situ validated
Cdkn1c	NM_009876	0	0	0	0	0	0	0	0	1	0	PMID:22267162	FACS+microarray
Cdkn2a	NM_009877	0	1	0	0	0	0	0	0	0	0	This study	FACS+RNA-Seq
Cdkn2b	NM_007670	0	1	0	0	0	0	0	0	0	0	This study	FACS+RNA-Seq
Cdkn2c	NM_001301368	0	1	0	0	0	0	0	0	0	0	This study	FACS+RNA-Seq
Cdkn2c	NM_007671	0	1	0	0	0	0	0	0	0	0	This study	FACS+RNA-Seq
Cdon	NM_021339	1	1	0	0	0	0	0	0	0	0	This study	FACS+RNA-Seq
Cdr2	NM_007672	0	0	1	0	0	0	0	0	0	0	PMID:15226823	In situ validated
Cds1	NM_173370	0	0	1	0	0	0	0	0	0	0	PMID:15226823	In situ validated
Cdt1	NM_026014	1	1	0	0	0	0	0	0	0	0	This study	FACS+RNA-Seq
Ceacam10	NM_007675	0	0	0	0	0	0	0	1	0	0	PMID:22267162	FACS+microarray
Celf3	NM_172434	1	1	0	0	1	0	0	1	0	0	PMID:15226823	In situ validated
Celf4	NM_133195	0	0	0	0	0	0	0	1	0	0	PMID:17444492	ISH-validated
Celsr1	NM_009886	1	1	0	0	0	0	0	0	0	0	This study	FACS+RNA-Seq
Cend1	NM_021316	0	0	0	0	0	0	0	0	1	0	PMID:26000488	Single-cell RNA-Seq
Cenpf	NM_001081363	1	1	0	0	0	0	0	0	0	0	This study	FACS+RNA-Seq
Cenph	NM_021886	1	1	0	0	0	0	0	0	0	0	This study	FACS+RNA-Seq
Cep72	NM_028959	1	1	0	0	0	0	0	0	0	0	This study	FACS+RNA-Seq
Cep78	NM_198019	0	0	0	0	0	0	0	1	0	0	PMID:22267162	FACS+microarray
Cfl1	NM_007687	0	0	0	0	0	0	1	0	0	0	PMID:18465787	ISH-validated
Cflar	NM_001293805	0	1	0	0	0	0	0	0	0	0	This study	FACS+RNA-Seq
Chac1	NM_026929	1	0	0	0	0	0	0	0	0	0	This study	FACS+RNA-Seq
Chaf1a	NM_013733	1	1	0	0	0	0	0	0	0	0	This study	FACS+RNA-Seq
Chaf1b	NM_028083	1	1	0	0	0	0	0	0	0	0	PMID:15226823	In situ validated
Chek1	NM_007691	1	1	0	0	0	0	0	0	0	0	This study	FACS+RNA-Seq
Chgb	NM_007694	0	0	0	0	1	0	0	1	0	0	PMID:15226823	In situ validated
Chka	NM_013490	1	1	0	0	1	0	0	1	0	0	PMID:15226823	In situ validated
Chn2	NM_023543	0	1	0	0	0	0	0	0	0	0	This study	FACS+RNA-Seq
Chrdl1	NM_031258	1	1	0	0	0	0	0	0	0	0	This study	FACS+RNA-Seq
Chrna3	NM_145129	0	0	0	0	0	0	0	1	0	0	PMID:22267162	FACS+microarray
Chrna5	NM_176844	0	0	0	0	0	0	0	1	0	0	PMID:22267162	FACS+microarray
Chrna6	NM_021369	0	0	0	0	0	0	0	0	1	0	PMID:26000488	Single-cell RNA-Seq
Chrnb3	NM_173212	0	0	0	0	0	0	0	1	1	0	PMID:15226823	In situ validated
Chrnb4	NM_148944	0	0	0	0	0	0	0	1	0	0	PMID:22267162	FACS+microarray
Chst3	NM_016803	0	1	0	0	0	0	0	0	0	0	This study	FACS+RNA-Seq
Cidea	NM_007702	0	0	0	0	0	0	0	0	1	0	PMID:22267162	FACS+microarray
Cited4	NM_019563	0	0	1	0	0	0	0	0	0	0	PMID:15226823	In situ validated
Cks1b	NM_016904	1	1	0	0	0	0	0	0	0	0	PMID:15226823	In situ validated
Clasp2	NM_029633	0	1	0	0	0	0	0	0	0	0	This study	FACS+RNA-Seq
Clca3	NM_017474	0	0	0	1	0	0	0	0	0	0	PMID:17653270	FACS+microarray
Cldn1	NM_016674	1	0	0	0	0	0	0	0	0	0	This study	FACS+RNA-Seq
Cldn11	NM_008770	1	0	0	0	0	0	0	0	0	0	This study	FACS+RNA-Seq
Cldn5	NM_013805	0	0	0	0	0	0	0	0	1	0	PMID:22267162	FACS+microarray
Clec2d	NM_053109	0	1	0	0	0	0	0	0	0	0	This study	FACS+RNA-Seq
Clec2l	NM_001101507	0	0	0	0	0	0	0	0	1	0	PMID:22267162	FACS+microarray
Clic4	NM_013885	0	0	0	0	0	0	0	1	0	0	PMID:22267162	FACS+microarray
Clk1	NM_009905	1	1	0	0	0	0	1	0	0	0	PMID:15226823	In situ validated
Cln6	NM_001033175	1	1	0	0	0	1	1	0	0	0	PMID:15226823	In situ validated
Clpb	NM_009191	1	1	0	0	0	0	1	0	0	0	PMID:15226823	In situ validated
Clrn1	NM_153384	0	1	0	0	0	0	0	1	0	0	PMID:22267162	FACS+microarray
Cltb	NM_028870	0	0	0	1	0	0	0	0	0	0	PMID:17653270	In situ validated
Clu	NM_013492	0	0	0	0	0	0	1	0	0	0	PMID:15226823	In situ validated
Cmtm3	NM_024217	1	1	0	0	0	0	0	0	0	0	This study	FACS+RNA-Seq
Cmtm7	NM_133978	1	1	0	0	0	0	0	0	0	0	This study	FACS+RNA-Seq
Cmtm8	NM_027294	0	0	0	0	0	0	0	1	0	0	PMID:22267162	FACS+microarray
Cnga1	NM_007723	0	0	1	0	0	0	0	0	0	0	PMID:22267162	FACS+microarray
Cnga3	NM_009918	0	0	0	1	0	0	0	0	0	0	PMID:17620597	In situ validated
Cngb1b	NM_001195413	0	0	1	0	0	0	0	0	0	0	PMID:17653270	In situ validated
Cngb3	NM_013927	0	0	0	1	0	0	0	0	0	0	PMID:22267162	FACS+microarray
Cnih3	NM_001160211	0	0	0	0	0	0	0	1	0	0	PMID:22267162	FACS+microarray
Cnp	NM_009923	0	1	0	0	0	0	0	0	0	0	This study	FACS+RNA-Seq
Cntln	NM_175275	0	1	0	0	0	0	0	0	0	0	This study	FACS+RNA-Seq
Cntn3	NM_008779	1	0	0	0	0	0	0	0	0	0	This study	FACS+RNA-Seq
Cntn4	NM_173004	0	0	0	0	1	0	0	0	0	0	PMID:18260140	ISH-validated
Col16a1	NM_028266	0	0	0	0	0	0	0	1	1	0	PMID:15226823	In situ validated
Col22a1	NM_027174	0	1	0	0	0	0	0	0	0	0	This study	FACS+RNA-Seq
Col23a1	NM_153393	1	1	0	0	0	0	0	0	0	0	This study	FACS+RNA-Seq
Col2a1	NM_031163	0	1	0	0	0	0	0	0	0	0	This study	FACS+RNA-Seq
Col4a1	NM_009931	1	0	0	0	0	0	0	0	0	0	This study	FACS+RNA-Seq
Col4a3	NM_007734	0	1	0	0	0	0	0	0	0	0	This study	FACS+RNA-Seq
Col4a4	NM_007735	0	1	0	0	0	0	0	0	0	0	This study	FACS+RNA-Seq
Col4a6	NM_053185	1	0	0	0	0	0	0	0	0	0	This study	FACS+RNA-Seq
Col5a2	NM_007737	1	1	0	0	0	0	0	0	0	0	This study	FACS+RNA-Seq
Col9a1	NM_007740	1	1	0	0	0	0	1	0	0	0	PMID:26000488	Single-cell RNA-Seq
Col9a3	NM_009936	0	1	0	0	0	0	0	0	0	0	This study	FACS+RNA-Seq
Colec12	NM_130449	1	0	0	0	0	0	0	0	0	0	This study	FACS+RNA-Seq
Colgalt2	NM_177756	0	1	0	0	0	0	0	0	0	0	This study	FACS+RNA-Seq
Copg2as2	NR_002845	0	0	0	0	0	0	0	1	1	0	PMID:17444492	ISH-validated
Cops6	NM_012002	1	1	0	0	0	0	1	1	0	0	PMID:15226823	In situ validated
Copz2	NM_019877	1	0	0	0	0	0	0	0	0	0	This study	FACS+RNA-Seq
Cox8a	NM_007750	0	0	0	0	0	0	1	0	0	0	PMID:18465787	ISH-validated
Cox8b	NM_007751	0	0	0	0	0	1	0	0	0	0	PMID:22267162	FACS+microarray
Cp	NM_001042611	0	1	0	0	0	0	0	0	0	0	PMID:15872101	In situ validated
Cpa2	NM_001024698	0	0	0	0	0	1	0	0	0	0	PMID:22267162	FACS+microarray
Cplx1	NM_007756	0	0	0	0	0	0	0	1	1	0	PMID:15226823	In situ validated
Cplx2	NM_009946	0	0	1	1	0	0	0	1	0	0	PMID:15226823	In situ validated
Cplx4	NM_145493	0	0	1	0	0	0	0	0	0	0	PMID:15226823	In situ validated
Crabp1	NM_013496	1	1	0	0	0	0	1	0	0	0	PMID:15226823	In situ validated
Crabp2	NM_007759	1	0	0	0	0	0	0	0	0	0	This study	FACS+RNA-Seq
Crb1	NM_133239	0	0	1	1	0	0	0	0	0	0	PMID:17620597	In situ validated
Crb2	NM_001163566	1	0	0	0	0	0	0	0	0	0	This study	FACS+RNA-Seq
Creb5	NM_172728	0	1	0	0	0	0	0	0	0	0	This study	FACS+RNA-Seq
Crebzf	NM_145151	0	0	0	0	0	1	0	0	0	0	PMID:15226823	In situ validated
Creg2	NM_170597	0	1	0	0	0	0	0	0	0	0	This study	FACS+RNA-Seq
Crh	NM_205769	0	0	0	0	0	0	0	1	0	0	PMID:22267162	FACS+microarray
Crhbp	NM_198408	1	0	0	0	0	0	0	0	0	0	This study	FACS+RNA-Seq
Crip1	NM_007763	0	0	0	0	0	0	0	1	0	0	PMID:22267162	FACS+microarray
Crmp1	NM_007765	0	0	0	0	1	0	0	1	1	0	PMID:17444492	ISH-validated
Crnde	NR_110452	0	1	0	0	0	0	0	0	0	0	This study	FACS+RNA-Seq
Crot	NM_023733	0	1	0	0	0	0	0	0	0	0	This study	FACS+RNA-Seq
Crtap	NM_019922	1	0	0	0	0	0	0	0	0	0	This study	FACS+RNA-Seq
Crx	NM_007770	0	0	1	1	0	0	0	0	0	0	PMID:15226823	In situ validated
Crygd	NM_007776	0	0	0	0	0	0	0	1	0	0	PMID:22267162	FACS+microarray
Crym	NM_016669	0	1	0	0	0	0	1	0	0	0	PMID:15226823	In situ validated
Csda	NM_011733	0	0	1	0	0	0	0	0	0	0	PMID:15226823	In situ validated
Cspg4	NM_139001	0	1	0	0	0	0	0	0	0	0	This study	FACS+RNA-Seq
Csrp2	NM_007792	1	1	0	0	0	0	0	0	0	0	This study	FACS+RNA-Seq
Cst9	NM_009979	0	0	0	0	0	1	0	0	0	0	PMID:22267162	FACS+microarray
Cthrc1	NM_026778	0	1	0	0	0	0	0	0	0	0	This study	FACS+RNA-Seq
Ctla2a	NM_007796	0	0	0	0	0	0	0	0	1	0	PMID:22267162	FACS+microarray
Ctnnb1	NM_007614	1	1	0	0	0	0	1	0	0	0	PMID:15226823	In situ validated
Ctnnbip1	NM_023465	1	1	0	0	0	0	0	0	0	0	This study	FACS+RNA-Seq
Ctso	NM_177662	0	1	0	0	0	0	0	0	0	0	This study	FACS+RNA-Seq
Ctxn3	NM_001134697	0	0	0	0	0	0	0	0	1	0	PMID:22267162	FACS+microarray
Cwc22	NM_030560	0	0	0	0	0	0	0	1	0	0	PMID:22267162	FACS+microarray
Cxcr4	NM_009911	0	1	0	0	0	0	0	0	0	0	This study	FACS+RNA-Seq
Cxx1c	NM_028375	0	0	0	1	0	0	0	0	0	0	PMID:17653270	In situ validated
Cygb	NM_030206	0	0	1	0	0	0	0	0	0	0	PMID:15226823	In situ validated
Cyp1b1	NM_009994	0	1	0	0	0	0	0	0	0	0	This study	FACS+RNA-Seq
Cyp27a1	NM_024264	1	0	0	0	0	0	0	0	0	0	This study	FACS+RNA-Seq
Cyp2j6	NM_010008	0	1	0	0	0	0	0	0	0	0	This study	FACS+RNA-Seq
Cyp2j9	NM_028979	0	1	0	0	0	0	0	0	0	0	This study	FACS+RNA-Seq
Cyp46a1	NM_010010	1	0	0	0	0	0	0	0	0	0	This study	FACS+RNA-Seq
Cyr61	NM_010516	0	0	0	0	0	0	1	0	0	0	PMID:26000488	Single-cell RNA-Seq
D0H4S114	NM_053078	1	1	0	0	1	0	0	1	0	0	PMID:15226823	In situ validated
D630003M21Rik	NM_177657	0	1	0	0	0	0	0	0	0	0	This study	FACS+RNA-Seq
Dab1	NM_177259	0	1	0	0	0	0	0	1	0	0	This study	FACS+RNA-Seq
Dapl1	NM_029723	0	0	0	0	0	0	1	0	0	0	PMID:26000488	Single-cell RNA-Seq
Dapp1	NM_011932	0	1	0	0	0	0	0	0	0	0	This study	FACS+RNA-Seq
Darc	NM_010045	1	1	0	0	0	0	0	1	0	0	PMID:15226823	In situ validated
Dbi	NM_007830	0	1	0	0	0	0	1	0	0	0	PMID:18465787	ISH-validated
Dbp	NM_016974	0	0	0	0	0	1	0	1	0	0	PMID:15226823	In situ validated
Dcaf12l2	NM_175539	1	0	0	0	0	0	0	0	0	0	This study	FACS+RNA-Seq
Dclk1	NM_019978	0	0	0	0	0	0	0	1	1	0	PMID:15226823	In situ validated
Dcn	NM_001190451	0	0	0	0	0	0	0	0	1	0	PMID:22267162	FACS+microarray
Dctd	NM_178788	1	0	0	0	0	0	0	0	0	0	This study	FACS+RNA-Seq
Dcx	NM_010025	0	0	0	0	1	0	0	1	1	0	PMID:25138677	In situ validated
Ddah1	NM_026993	1	1	0	0	0	0	1	0	0	0	PMID:15226823	In situ validated
Ddc	NM_016672	0	0	0	0	0	0	0	1	1	0	PMID:15226823	In situ validated
Ddo	NM_027442	0	0	0	0	1	0	0	0	0	0	PMID:22267162	FACS+microarray
Ddr1	NM_007584	1	1	0	0	0	0	1	0	0	0	PMID:15226823	In situ validated
Defb40	NM_183039	0	0	0	0	0	0	0	1	0	0	PMID:22267162	FACS+microarray
Dennd4a	NM_001162917	0	1	0	0	0	0	0	0	0	0	This study	FACS+RNA-Seq
Depdc1a	NM_029523	0	1	0	0	0	0	0	0	0	0	This study	FACS+RNA-Seq
Dgkd	NM_177646	0	0	0	1	0	0	0	0	0	0	PMID:17653270	In situ validated
Dgkk	NM_177914	1	0	0	0	0	0	0	0	0	0	This study	FACS+RNA-Seq
Dhrs7	NM_025522	1	1	0	0	0	0	0	0	0	0	This study	FACS+RNA-Seq
Dhx32	NM_001286030	0	1	0	0	0	0	0	0	0	0	This study	FACS+RNA-Seq
Dio3	NM_172119	1	0	0	0	0	0	0	0	0	0	This study	FACS+RNA-Seq
Dio3os	NR_002866	1	0	0	0	0	0	0	0	0	0	This study	FACS+RNA-Seq
Dixdc1	NM_178118	0	0	0	0	0	0	0	1	1	0	PMID:15226823	In situ validated
Dkk3	NM_015814	1	1	0	0	0	0	1	1	0	0	PMID:15226823	In situ validated
Dkkl1	NM_015789	0	0	0	0	0	0	0	0	1	0	PMID:22267162	FACS+microarray
Dlk1	NM_010052	0	0	0	0	0	0	0	0	0	1	PMID:20436479	In situ validated
Dll1	NM_007865	1	1	0	0	0	0	0	0	0	0	PIMD:18270576	In situ validated
Dlx1	NM_010053	1	0	0	0	0	0	0	0	0	0	This study	FACS+RNA-Seq
Dlx2	NM_010054	1	0	0	0	0	0	0	0	0	0	This study	FACS+RNA-Seq
Dlx3	NM_010055	1	0	0	0	0	0	0	0	0	0	This study	FACS+RNA-Seq
Dnah2	NM_001081330	1	0	0	0	0	0	0	0	0	0	This study	FACS+RNA-Seq
Dnahc6	NM_001164669	0	0	0	0	0	0	0	0	1	0	PMID:22267162	FACS+microarray
Dnajc19	NM_026332	0	0	0	0	0	0	0	0	1	0	PMID:15226823	In situ validated
Dner	NM_152915	0	0	0	0	0	0	0	1	0	0	PMID:26000488	Single-cell RNA-Seq
Dnmt3b	NM_001271747	1	0	0	0	0	0	0	0	0	0	This study	FACS+RNA-Seq
Dok5	NM_029761	0	0	0	0	0	0	0	1	0	0	PMID:22267162	FACS+microarray
Dpf2	NM_011262	1	1	0	0	0	0	0	0	0	0	This study	FACS+RNA-Seq
Dpm3	NM_026767	1	1	0	0	0	0	0	0	0	0	PMID:15226823	In situ validated
Dpp6	NM_010075	0	0	0	0	0	0	0	1	0	0	PMID:22267162	FACS+microarray
Dpyd	NM_170778	0	1	0	0	0	0	0	0	0	0	This study	FACS+RNA-Seq
Dpysl3	NM_009468	0	0	1	1	0	0	0	0	0	0	PMID:17653270	In situ validated
Dpysl4	NM_011993	1	1	0	0	1	0	0	1	0	0	PMID:15226823	In situ validated
Dpysl5	NM_023047	0	0	0	0	0	1	0	1	1	0	PMID:5998282	IHC-validated
Drd4	NM_007878	0	0	1	0	0	0	0	0	1	0	PMID:21613488	ISH-validated
Dscc1	NM_183089	1	0	0	0	0	0	0	0	0	0	This study	FACS+RNA-Seq
Dsg2	NM_007883	1	0	0	0	0	0	0	0	0	0	This study	FACS+RNA-Seq
Dtl	NM_029766	1	0	0	0	0	0	0	0	0	0	This study	FACS+RNA-Seq
Dtna	NM_010087	0	0	0	0	0	0	0	1	1	0	PMID:15226823	In situ validated
Dtnbp1	NM_025772	0	0	0	0	0	0	0	1	0	0	PMID:22267162	FACS+microarray
Dtx2	NM_001256096	0	0	0	0	0	0	1	0	0	0	PMID:18465787	ISH-validated
Dtx3l	NM_001013371	0	1	0	0	0	0	0	0	0	0	This study	FACS+RNA-Seq
Dtx4	NM_172442	1	1	0	0	0	0	1	0	0	0	PMID:15226823	In situ validated
Dusp12	NM_023173	0	0	1	0	0	0	0	0	0	0	PMID:22511886	Direct Nrl target
Dusp16	NM_130447	1	1	0	0	0	0	0	0	0	0	This study	FACS+RNA-Seq
Dusp23	NM_026725	1	0	0	0	0	0	0	0	0	0	This study	FACS+RNA-Seq
Dusp26	NM_025869	0	0	0	0	0	0	0	1	0	0	PMID:15226823	In situ validated
Dusp5	NM_001085390	0	0	0	0	0	1	0	0	0	0	PMID:15226823	In situ validated
Dusp8	NM_008748	1	1	0	0	0	0	1	0	0	0	PMID:15226823	In situ validated
Dusp9	NM_029352	1	0	0	0	0	0	0	0	0	0	This study	FACS+RNA-Seq
Dvl2	NM_007888	1	1	0	0	0	0	1	0	0	0	PMID:15226823	In situ validated
Dync1i1	NM_010063	0	0	0	0	0	0	0	1	0	0	PMID:22267162	FACS+microarray
Dyrk2	NM_001014390	0	0	1	1	0	0	0	0	0	0	PMID:15226823	In situ validated
Dyrk3	NM_145508	1	0	0	0	0	0	0	0	0	0	This study	FACS+RNA-Seq
Dysf	NM_021469	0	1	0	0	0	0	0	0	0	0	This study	FACS+RNA-Seq
E130114P18Rik	NR_015513	0	1	0	0	0	0	0	0	0	0	This study	FACS+RNA-Seq
E2f1	NM_001291105	0	1	0	0	0	0	0	0	0	0	This study	FACS+RNA-Seq
E2f3	NM_010093	1	0	0	0	0	0	0	0	0	0	This study	FACS+RNA-Seq
E530001K10Rik	XR_107378	0	0	0	0	0	0	0	1	0	0	PMID:22267162	FACS+microarray
Ebf1	NM_007897	0	0	0	0	0	0	0	1	1	0	PMID:15226823	In situ validated
Ebf3	NM_010096	0	0	0	0	0	0	0	1	0	0	PMID:17444492	ISH-validated
Ebpl	NM_026598	0	0	1	0	0	0	0	0	0	0	PMID:15226823	In situ validated
Ece1	NM_199307	0	0	0	0	0	0	0	1	1	0	PMID:15226823	In situ validated
Echdc2	NM_026728	0	0	0	0	0	1	0	0	0	0	PMID:22267162	FACS+microarray
Ect2	NM_007900	1	1	0	0	0	0	0	0	0	0	PIMD:18270576	In situ validated
Edar	NM_010100	0	1	0	0	0	0	0	0	0	0	This study	FACS+RNA-Seq
Ednrb	NM_007904	0	0	0	0	0	0	0	0	0	0	PMID:15872101	In situ validated
Eef1d	NM_023240	1	1	0	0	0	0	0	0	0	0	This study	FACS+RNA-Seq
Eef1e1	NM_025380	0	0	0	0	0	0	0	1	0	0	PMID:22267162	FACS+microarray
Efcab11	NM_030172	1	1	0	0	0	0	0	0	0	0	This study	FACS+RNA-Seq
Efcab14	NM_172698	1	1	0	0	0	0	0	0	0	0	PMID:15226823	In situ validated
Efcab6	NM_001161629	0	1	0	0	0	0	0	0	0	0	This study	FACS+RNA-Seq
Efemp1	NM_146015	1	0	0	0	0	0	0	1	0	0	PMID:22267162	FACS+microarray
Efhd1	NM_028889	1	0	0	0	0	0	0	0	0	0	This study	FACS+RNA-Seq
Efna1	NM_010107	0	1	0	0	0	0	0	0	0	0	This study	FACS+RNA-Seq
Efna4	NM_007910	1	0	0	0	0	0	0	0	0	0	This study	FACS+RNA-Seq
Efs	NM_010112	1	0	0	0	0	0	0	0	0	0	This study	FACS+RNA-Seq
EG432987	NR_003960	0	0	0	0	0	1	0	0	0	0	PMID:22267162	FACS+microarray
EG625995	NR_033643	0	0	0	0	0	1	0	0	0	0	PMID:22267162	FACS+microarray
EG628893	NM_001101585	0	0	0	0	0	0	0	1	0	0	PMID:22267162	FACS+microarray
EG664889	NM_009361	1	1	0	0	1	0	0	1	0	0	PMID:15226823	In situ validated
EG666103	NM_016957	1	1	0	0	0	0	0	1	0	0	PMID:15226823	In situ validated
Egfem1	NM_029412	1	0	0	0	0	0	0	0	0	0	This study	FACS+RNA-Seq
Egfl6	NM_019397	0	1	0	0	0	0	0	0	0	0	This study	FACS+RNA-Seq
Egfl7	NM_001164564	0	1	0	0	0	0	0	0	0	0	This study	FACS+RNA-Seq
Egfr	NM_207655	1	1	0	0	0	0	0	0	0	0	This study	FACS+RNA-Seq
Egr1	NM_007913	0	1	0	0	0	0	0	0	0	0	This study	FACS+RNA-Seq
Ehd2	NM_153068	0	1	0	0	0	0	0	0	0	0	This study	FACS+RNA-Seq
Ehd4	NM_133838	1	1	0	0	0	0	0	0	0	0	This study	FACS+RNA-Seq
Ehf	NM_007914	0	1	0	0	0	0	0	0	0	0	This study	FACS+RNA-Seq
Eif1b	NM_026892	0	0	0	0	0	0	0	1	0	0	PMID:22267162	FACS+microarray
Eif4ebp1	NM_007918	1	0	0	0	0	0	0	0	0	0	This study	FACS+RNA-Seq
Eif5	NM_173363	1	1	0	0	0	0	1	0	0	0	PMID:15226823	In situ validated
Elavl3	NM_010487	0	0	0	0	0	0	0	1	0	0	PMID:26000488	Single-cell RNA-Seq
Elavl4	NM_010488	0	0	0	0	1	0	0	1	1	0	PMID:14519488	IHC validated
Elfn1	NM_175522	1	0	0	0	0	0	0	0	0	0	This study	FACS+RNA-Seq
Elmo1	NM_080288	1	1	0	0	0	0	0	0	0	0	This study	FACS+RNA-Seq
Eln	NM_007925	0	1	0	0	0	0	0	0	0	0	This study	FACS+RNA-Seq
Emc7	NM_133749	0	0	1	1	0	0	0	1	1	0	PMID:15226823	In situ validated
Emilin2	NM_145158	0	1	0	0	0	0	0	0	0	0	This study	FACS+RNA-Seq
En2	NM_010134	0	0	0	1	0	0	0	0	0	0	PMID:22267162	FACS+microarray
Endod1	NM_028013	0	0	0	0	0	0	0	0	1	0	PMID:15226823	In situ validated
Eno1	NM_023119	0	0	0	0	0	0	1	0	0	0	PMID:18465787	ISH-validated
Eno1b	NM_001025388	1	0	0	0	0	0	0	0	0	0	This study	FACS+RNA-Seq
Enpp2	NM_015744	0	1	0	0	0	0	0	0	0	0	This study	FACS+RNA-Seq
Enpp5	NM_032003	0	0	0	1	0	0	0	1	0	0	PMID:17653270	In situ validated
Entpd2	NM_009849	0	1	0	0	0	0	1	0	1	0	PMID:24124169	FACS+microarray
Eomes	NM_010136	0	0	0	0	0	0	0	0	1	1	PMID:22267162	FACS+microarray
Epb4.1l2	NM_013511	1	1	0	0	0	0	1	0	0	0	PMID:15226823	In situ validated
Epb4.1l4b	NM_019427	1	1	0	0	0	0	0	0	0	0	This study	FACS+RNA-Seq
Epc1	NM_007935	1	1	0	0	0	0	0	1	0	0	PMID:15226823	In situ validated
Epha7	NM_010141	0	0	0	0	0	1	0	0	0	0	PMID:22267162	FACS+microarray
Ephb4	NM_010144	1	0	0	0	0	0	0	0	0	0	This study	FACS+RNA-Seq
Ephx2	NM_007940	0	0	0	0	0	0	0	1	0	0	PMID:22267162	FACS+microarray
Eps15	NM_007943	0	1	0	0	0	0	0	0	0	0	This study	FACS+RNA-Seq
Erdr1	NM_133362	1	1	0	0	0	0	0	0	0	0	PMID:15226823	In situ validated
Eri2	NM_027698	1	1	0	0	0	0	0	0	0	0	This study	FACS+RNA-Seq
Ermn	NM_029972	0	1	0	0	0	0	0	0	0	0	This study	FACS+RNA-Seq
Esco2	NM_028039	1	1	0	0	0	0	0	0	0	0	This study	FACS+RNA-Seq
Espn	NM_019585	0	1	0	0	0	0	0	0	0	0	This study	FACS+RNA-Seq
Esrrb	NM_011934	0	0	1	0	0	0	0	0	0	0	PMID:15226823	In situ validated
Etl4	NM_178059	1	0	0	0	0	0	0	0	0	0	This study	FACS+RNA-Seq
Ets1	NM_011808	0	1	0	0	0	0	0	0	0	0	This study	FACS+RNA-Seq
Etv1	NM_001163154	0	1	0	0	0	0	0	0	0	0	This study	FACS+RNA-Seq
Etv5	NM_023794	1	1	0	0	0	0	0	0	0	0	PIMD:18270576	In situ validated
Evc2	NM_145920	1	1	0	0	0	0	0	0	0	0	This study	FACS+RNA-Seq
Evl	NM_007965	1	1	0	0	0	0	0	1	0	0	PMID:15226823	In situ validated
Exo1	NM_012012	0	0	0	0	0	0	0	0	0	0	This study	FACS+RNA-Seq
Exosc6	NM_028274	0	0	0	0	0	0	0	0	0	0	This study	FACS+RNA-Seq
Eya2	NM_010165	1	0	0	0	0	0	0	0	0	0	PMID:15226823	In situ validated
Ezr	NM_009510	0	1	0	0	0	0	0	0	0	0	This study	FACS+RNA-Seq
Fabp7	NM_021272	0	1	0	1	0	0	0	0	0	0	PMID:15226823	In situ validated
Faim	NM_011810	0	0	1	0	0	0	0	0	0	0	PMID:22267162	FACS+microarray
Fam102a	NM_153560	0	1	0	0	0	0	0	0	0	0	This study	FACS+RNA-Seq
Fam120a	NM_001033268	1	1	0	0	0	0	0	0	0	0	This study	FACS+RNA-Seq
Fam122a	NM_026520	1	0	0	0	0	0	0	0	0	0	This study	FACS+RNA-Seq
Fam135a	NM_026604	0	0	0	0	0	1	0	0	0	0	PMID:15226823	In situ validated
Fam13c	NM_024244	0	0	0	0	0	0	0	1	1	0	PMID:15226823	In situ validated
Fam160a1	NM_172682	0	1	0	0	0	0	0	0	0	0	This study	FACS+RNA-Seq
Fam161a	NM_028672	1	0	0	0	0	0	0	0	0	0	This study	FACS+RNA-Seq
Fam167a	NM_177628	1	0	0	0	0	0	0	0	0	0	This study	FACS+RNA-Seq
Fam183b	NM_029283	1	0	0	0	0	0	0	0	0	0	This study	FACS+RNA-Seq
Fam184b	NM_021416	0	1	0	0	0	0	0	0	0	0	This study	FACS+RNA-Seq
Fam19a1	NM_182808	0	1	0	0	0	0	0	0	0	0	This study	FACS+RNA-Seq
Fam19a3	NM_183224	0	0	0	0	0	1	0	0	0	0	PMID:26000488	Single-cell RNA-Seq
Fam19a4	NM_177233	0	1	0	0	0	0	0	0	0	0	This study	FACS+RNA-Seq
Fam217a	NM_027967	1	0	0	0	0	0	0	0	0	0	This study	FACS+RNA-Seq
Fam57b	XM_133706	0	0	1	1	0	0	0	1	1	0	PMID:15226823	In situ validated
Fam70b	NM_001143671	0	0	0	0	0	0	0	0	1	0	PMID:22267162	FACS+microarray
Fam92b	NM_001033980	1	0	0	0	0	0	0	0	0	0	This study	FACS+RNA-Seq
Fat1	NM_001081286	1	1	0	0	0	0	0	0	0	0	This study	FACS+RNA-Seq
Fbln1	NM_010180	1	1	0	0	0	0	0	0	0	0	This study	FACS+RNA-Seq
Fbn2	NM_010181	1	0	0	0	0	0	0	0	0	0	This study	FACS+RNA-Seq
Fbxl7	NM_176959	1	0	0	0	0	0	0	0	0	0	This study	FACS+RNA-Seq
Fbxo32	NM_026346	0	0	0	0	0	0	0	1	0	0	PMID:22267162	FACS+microarray
Fbxw7	NM_080428	0	1	0	0	0	0	0	1	0	0	PMID:26000488	Single-cell RNA-Seq
Fem1b	NM_010193	1	1	0	0	0	0	1	0	0	0	PMID:15226823	In situ validated
Fezf1	NM_028462	0	0	0	0	0	0	0	0	0	1	PMID:20436479	In situ validated
Fezf2	NM_080433	1	0	0	0	0	0	0	1	0	1	PMID:22267162	FACS+microarray
Fgd4	NM_139232	1	1	0	0	0	0	0	0	0	0	This study	FACS+RNA-Seq
Fgd6	NM_053072	1	0	0	0	0	0	0	0	0	0	This study	FACS+RNA-Seq
Fgf14	NM_010201	1	0	0	0	0	0	0	0	0	0	This study	FACS+RNA-Seq
Fgf15	NM_008003	1	1	0	0	0	0	0	0	0	0	PMID:15226823	In situ validated
Fgf15	NM_008003	0	0	0	0	0	0	0	0	0	0	This study	FACS+RNA-Seq
Fgf3	NM_008007	1	0	0	0	0	0	0	0	0	0	PMID:15226823	In situ validated
Fgf9	NM_013518	1	1	0	0	0	0	0	0	0	0	PIMD:18270576	In situ validated
Fgfr1	NM_010206	1	1	0	0	0	0	1	0	0	0	PMID:15226823	In situ validated
Fgfr2	NM_010207	1	0	0	0	0	0	0	0	0	0	PMID:15226823	In situ validated
Fgfrl1	NM_054071	1	1	0	0	0	0	0	0	0	0	PMID:15226823	In situ validated
Fhl1	NM_010211	1	1	0	0	0	0	1	0	0	0	PMID:15226823	In situ validated
Fhl2	NM_010212	1	0	0	0	0	0	0	0	0	0	This study	FACS+RNA-Seq
Fhl3	NM_010213	1	0	0	0	0	0	0	0	0	0	This study	FACS+RNA-Seq
Fign	NM_021716	1	0	0	0	0	0	0	0	0	0	This study	FACS+RNA-Seq
Filip1l	NM_030163	0	0	0	0	0	0	0	1	0	0	PMID:26000488	Single-cell RNA-Seq
Filip1l	NM_001177871	1	0	0	0	0	0	0	0	0	0	This study	FACS+RNA-Seq
Fkbp10	NM_010221	1	0	0	0	0	0	0	0	0	0	This study	FACS+RNA-Seq
Flnc	NM_001081185	1	0	0	0	0	0	0	0	0	0	This study	FACS+RNA-Seq
Flrt1	NM_201411	1	0	0	0	0	0	0	0	0	0	This study	FACS+RNA-Seq
Flt1	NM_010228	0	1	0	0	0	0	0	0	0	0	This study	FACS+RNA-Seq
Fmr1nb	NM_174993	0	0	0	0	0	1	0	0	0	0	PMID:22267162	FACS+microarray
Fn1	NM_010233	0	0	0	0	0	1	0	0	0	0	PMID:26000488	Single-cell RNA-Seq
Fndc3c1	NM_001007580	1	0	0	0	0	0	0	0	0	0	This study	FACS+RNA-Seq
Foxa1	NM_008259	0	1	0	0	0	0	0	0	0	0	This study	FACS+RNA-Seq
Foxd1	NM_008242	1	0	0	0	0	0	0	0	0	0	This study	FACS+RNA-Seq
Foxd2	NM_008593	0	1	0	0	0	0	0	0	0	0	This study	FACS+RNA-Seq
Foxd2os	NR_030721	0	1	0	0	0	0	0	0	0	0	This study	FACS+RNA-Seq
Foxg1	NM_008241	1	0	0	0	0	0	0	0	0	0	This study	FACS+RNA-Seq
Foxj1	NM_008240	0	1	0	0	0	0	0	0	0	0	This study	FACS+RNA-Seq
Foxm1	NM_008021	1	1	0	0	0	0	0	0	0	0	PIMD:18270576	In situ validated
Foxn4	NM_148935	1	0	0	0	0	0	0	0	0	0	PMID:15226823	In situ validated
Foxo3	NM_019740	1	1	0	0	0	0	0	0	0	0	PIMD:18270576	In situ validated
Foxp1	NM_053202	1	0	0	0	0	0	0	0	0	0	PIMD:18270576	In situ validated
Foxp1	NM_001197322	1	0	0	0	0	0	0	0	0	0	This study	FACS+RNA-Seq
Foxp2	NM_053242	0	0	0	0	0	0	0	0	0	1	PMID:20436479	In situ validated
Foxp4	NM_028767	1	0	0	0	0	0	0	0	0	0	This study	FACS+RNA-Seq
Fras1	NM_175473	0	1	0	0	0	0	0	0	0	0	This study	FACS+RNA-Seq
Frat2	NM_177603	1	1	0	0	0	0	0	0	0	0	This study	FACS+RNA-Seq
Frem1	NM_001198811	1	1	0	0	0	0	0	0	0	0	This study	FACS+RNA-Seq
Frem2	NM_172862	1	0	0	0	0	0	0	0	0	0	This study	FACS+RNA-Seq
Frem3	NM_001167898	0	0	0	0	0	0	0	1	0	0	PMID:22267162	FACS+microarray
Frmd3	NM_172869	0	0	0	0	0	1	0	0	0	0	PMID:26000488	Single-cell RNA-Seq
Frmd5	NM_172673	1	1	0	0	0	0	0	1	0	0	PMID:15226823	In situ validated
Frmd7	NM_001190332	0	0	0	0	0	0	0	1	0	0	PMID:22267162	FACS+microarray
Frmpd1	NM_001081172	0	1	0	0	0	0	0	0	0	0	This study	FACS+RNA-Seq
Fscn2	NM_172802	0	0	1	0	0	0	0	0	0	0	PMID:17653270	In situ validated
Fstl1	NM_008047	1	1	0	0	0	0	0	0	0	0	This study	FACS+RNA-Seq
Fth	NM_010239	0	0	0	0	0	0	1	0	0	0	PMID:18465787	ISH-validated
Fxn	NM_008044	1	0	0	0	0	0	0	0	0	0	This study	FACS+RNA-Seq
Fxyd1	NM_019503	0	1	0	0	0	0	0	0	1	0	PMID:22267162	FACS+microarray
Fxyd7	NM_022007	0	0	0	0	0	0	0	0	1	0	PMID:26000488	Single-cell RNA-Seq
Fzd2	NM_020510	1	1	0	0	0	0	0	1	0	0	PMID:15226823	In situ validated
Fzd5	NM_022721	1	1	0	0	0	0	1	0	0	0	PMID:15226823	In situ validated
Fzd7	NM_008057	1	1	0	0	0	0	0	0	0	0	PMID:15226823	In situ validated
Fzd8	NM_008058	0	0	0	0	0	0	0	0	0	1	PMID:20436479	In situ validated
Fzd9	NM_010246	1	0	0	0	0	0	1	0	0	0	PMID:15226823	In situ validated
G3bp1	NM_013716	1	1	0	0	0	0	1	0	0	0	PMID:15226823	In situ validated
Gabra1	NM_010250	0	0	0	0	0	1	0	0	0	0	PMID:26000488	Single-cell RNA-Seq
Gabra2	NM_008066	0	0	0	0	0	0	0	1	0	0	PMID:26000488	Single-cell RNA-Seq
Gabrb2	NM_008070	0	0	0	0	0	0	0	0	0	1	PMID:20436479	In situ validated
Gabrd	NM_008072	0	0	0	0	0	0	0	1	0	0	PMID:22267162	FACS+microarray
Gabre	NM_017369	1	0	0	0	0	0	0	0	0	0	This study	FACS+RNA-Seq
Gabrr1	NM_008075	0	0	0	0	0	1	0	0	0	0	PMID:19270059	ISH-validated
Gabrr2	NM_008076	0	0	0	0	0	1	0	0	0	0	PMID:22267162	FACS+microarray
Gad2	NM_008078	1	0	0	0	0	0	0	1	0	0	This study	FACS+RNA-Seq
Gadd45a	NM_007836	1	0	0	0	0	0	0	0	0	0	This study	FACS+RNA-Seq
Gadd45g	NM_011817	0	1	0	0	0	0	0	0	0	0	This study	FACS+RNA-Seq
Galk1	NM_016905	1	1	0	0	0	0	0	0	0	0	This study	FACS+RNA-Seq
Galnt12	NM_172693	1	0	0	0	0	0	0	0	0	0	This study	FACS+RNA-Seq
Galnt18	NM_173739	1	0	0	0	0	0	0	0	0	0	This study	FACS+RNA-Seq
Gamt	NM_000156	0	0	0	0	0	1	0	0	0	0	PMID:22267162	FACS+microarray
Gap43	NM_008189	0	0	0	0	0	0	0	0	1	0	PMID:17444492	ISH-validated
Gas1	NM_008086	1	1	0	0	0	0	0	0	0	0	This study	FACS+RNA-Seq
Gas2l3	NM_001079876	0	1	0	0	0	0	0	0	0	0	This study	FACS+RNA-Seq
Gas6	NM_019521	0	0	0	0	0	0	0	1	0	0	PMID:22267162	FACS+microarray
Gatad1	NM_026033	0	0	0	0	0	0	0	1	0	0	PMID:22267162	FACS+microarray
Gba2	NM_172692	0	0	0	0	1	0	0	1	0	0	PMID:15226823	In situ validated
Gbe1	NM_028803	1	1	0	0	0	0	0	0	0	0	This study	FACS+RNA-Seq
Gbp7	NM_001083312	0	1	0	0	0	0	0	0	0	0	This study	FACS+RNA-Seq
Gca	NM_145523	0	1	0	0	0	0	0	0	0	0	This study	FACS+RNA-Seq
Gcat	NM_013847	1	0	0	0	0	0	0	0	0	0	This study	FACS+RNA-Seq
Gcgr	NM_008101	0	0	0	0	0	0	0	1	0	0	PMID:22267162	FACS+microarray
Gcnt3	NM_028087	0	0	0	0	0	0	0	1	0	0	PMID:22267162	FACS+microarray
Gdf10	NM_145741	0	0	0	0	0	0	0	0	0	1	PMID:20436479	In situ validated
Gdf2	NM_019506	0	0	0	0	0	0	0	1	0	0	PMID:22267162	FACS+microarray
Gdf6	NM_013526	1	0	0	0	0	0	0	0	0	0	This study	FACS+RNA-Seq
Gdpd3	NM_024228	0	0	0	0	0	0	0	1	0	0	PMID:22267162	FACS+microarray
Gem	NM_010276	0	1	0	0	0	0	0	0	0	0	This study	FACS+RNA-Seq
Gfap	NM_010277	0	0	0	0	0	0	0	0	0	0	PMID:15872101	In situ validated
Gfi1	NM_010278	0	0	0	0	0	0	0	0	1	0	PMID:14623245	In situ validated
Gfpt2	NM_013529	1	0	0	0	0	0	0	0	0	0	This study	FACS+RNA-Seq
Gfy	NM_001195255	1	0	0	0	0	0	0	0	0	0	This study	FACS+RNA-Seq
Ggt7	NM_144786	0	0	0	0	0	0	0	1	1	0	PMID:17444492	ISH-validated
Ghsr	NM_177330	1	0	0	0	0	0	0	0	0	0	This study	FACS+RNA-Seq
Gja1	NM_010288	1	0	0	0	0	0	0	0	0	0	This study	FACS+RNA-Seq
Gja10	NM_010289	0	0	0	0	1	0	0	0	0	0	PMID:22267162	FACS+microarray
Gja8	NM_008123	1	0	0	0	0	0	0	0	0	0	This study	FACS+RNA-Seq
Gjc1	NM_178596	0	0	0	0	0	0	0	1	0	0	PMID:22267162	FACS+microarray
Gjd2	NM_010290	0	0	0	0	0	0	0	1	0	0	PMID:26000488	Single-cell RNA-Seq
Glcci1	NM_001286728	0	1	0	0	0	0	0	0	0	0	This study	FACS+RNA-Seq
Gldc	NM_138595	0	1	0	0	0	0	1	0	0	0	PMID:15226823	In situ validated
Gli1	NM_010296	1	0	0	0	0	0	0	0	0	0	PIMD:18270576	In situ validated
Gli3	NM_008130	0	1	0	0	0	0	0	0	0	0	PIMD:18270576	In situ validated
Glipr2	NM_027450	1	1	0	0	0	0	0	0	0	0	This study	FACS+RNA-Seq
Glis2	NM_031184	0	0	0	0	0	1	0	0	0	0	PMID:15226823	In situ validated
Glra1	NM_020492	0	0	0	0	0	1	0	0	0	0	PMID:26000488	Single-cell RNA-Seq
Gls	NM_001081081	0	0	0	0	0	1	0	0	0	0	PMID:22267162	FACS+microarray
Glt28d2	NM_177130	0	1	0	0	0	0	0	0	0	0	This study	FACS+RNA-Seq
Glul	NM_008131	0	0	0	0	0	0	1	0	0	0	PMID:15226823	In situ validated
Glyr1	NM_028720	1	1	0	0	0	0	1	0	0	0	PMID:15226823	In situ validated
Gm10097	AK044289	0	0	0	0	0	1	0	0	0	0	PMID:22267162	FACS+microarray
Gm106	NM_001033288	0	0	0	0	0	0	0	0	1	0	PMID:22267162	FACS+microarray
Gm10747	XR_105386	0	0	0	0	0	1	0	0	0	0	PMID:22267162	FACS+microarray
Gm11454	XR_375197	1	1	0	0	0	0	1	0	0	0	PMID:15226823	In situ validated
Gm12302	XM_618894	0	0	0	0	0	0	0	0	1	0	PMID:22267162	FACS+microarray
Gm12689	XM_003945380	0	0	1	0	0	0	0	0	0	0	PMID:22267162	FACS+microarray
Gm13212	NM_001205101	1	0	0	0	0	0	0	0	0	0	This study	FACS+RNA-Seq
Gm13251	NM_001085522	0	0	1	0	0	0	0	0	0	0	PMID:22267162	FACS+microarray
Gm14207	NR_030683	0	0	0	0	0	0	0	1	0	0	PMID:22267162	FACS+microarray
Gm14420	NM_001177568	0	1	0	0	0	0	0	0	0	0	This study	FACS+RNA-Seq
Gm15800	NM_181421	0	0	0	0	1	0	0	1	1	0	PMID:17444492	ISH-validated
Gm266	NM_001033248	1	0	0	0	0	0	0	0	0	0	This study	FACS+RNA-Seq
Gm2a	NM_010299	1	1	0	0	0	0	1	0	0	0	PMID:15226823	In situ validated
Gm4792	NR_033209	0	0	0	1	0	1	0	0	0	0	PMID:17653270	In situ validated
Gm5111	NM_183309	0	0	0	0	0	0	0	1	0	0	PMID:22267162	FACS+microarray
Gm527	NM_001025605	0	0	0	0	0	0	0	0	1	0	PMID:22267162	FACS+microarray
Gm5424	NR_002687	0	1	0	0	0	0	0	0	0	0	This study	FACS+RNA-Seq
Gm6524	NR_028307	0	1	0	0	0	0	0	0	0	0	This study	FACS+RNA-Seq
Gm71	NM_001033236	0	0	0	0	0	0	0	0	1	0	PMID:22267162	FACS+microarray
Gm767	NM_001033418	0	0	0	0	0	1	0	0	0	0	PMID:22267162	FACS+microarray
Gm9944	XR_106334	0	0	0	0	0	1	0	0	0	0	PMID:22267162	FACS+microarray
Gm9945	AK078725	0	0	0	0	1	0	0	0	0	0	PMID:22267162	FACS+microarray
Gm9958	NR_045618	0	0	1	0	0	0	0	0	0	0	PMID:22267162	FACS+microarray
Gmeb1	NM_020273	0	0	1	1	0	0	0	0	0	0	PMID:15226823	In situ validated
Gmfb	NM_022023	0	0	0	0	0	1	0	0	0	0	PMID:15226823	In situ validated
Gna12	NM_010302	1	1	0	0	0	0	0	0	0	0	This study	FACS+RNA-Seq
Gna14	NM_008137	0	0	0	0	0	0	0	0	1	0	PMID:22267162	FACS+microarray
Gnai2	NM_008138	1	1	0	0	0	0	1	0	0	0	PMID:15226823	In situ validated
Gnao	NM_010308	0	0	0	0	0	1	0	0	0	0	PMID:19270060	ISH-validated
Gnao1	NM_010308	0	0	0	0	0	1	0	0	0	0	PMID:22267162	FACS+microarray
Gnat1	NM_008140	0	0	1	0	0	0	0	0	0	0	PMID:15226823	In situ validated
Gnat2	NM_008141	0	0	0	1	0	0	0	0	0	0	PMID:17653270	FACS+microarray
Gnb1	NM_008142	0	0	1	0	0	0	0	0	0	0	PMID:17653270	In situ validated
Gnb3	NM_013530	0	0	0	1	0	1	0	0	0	0	PMID:17653270	In situ validated
Gnb5	NM_010313	0	0	1	1	0	0	0	0	0	0	PMID:17653270	In situ validated
Gng1	NM_010314	0	0	1	0	0	0	0	0	0	0	PMID:15226823	In situ validated
Gng13	NM_022422	0	0	0	0	0	1	0	0	0	0	PMID:19270065	ISH-validated
Gng2	NM_010315	0	0	0	0	1	0	0	1	0	0	PMID:17444492	ISH-validated
Gngt1	NM_010314	0	0	1	1	0	0	0	0	0	0	PMID:17653270	In situ validated
Gngt2	NM_001038664	0	0	0	1	0	0	0	0	0	0	PMID:17653270	In situ validated
Gnmt	NM_010321	0	0	0	0	0	1	0	0	0	0	PMID:22267162	FACS+microarray
Gnrh1	NM_008145	0	1	0	0	0	0	0	0	0	0	This study	FACS+RNA-Seq
Got2	NM_010325	1	1	0	0	0	0	0	0	0	0	PMID:15226823	In situ validated
Gp1bb	NM_010327	0	0	0	0	0	0	0	1	1	0	PMID:15226823	In situ validated
Gp5	NM_008148	0	0	0	0	0	0	0	1	0	0	PMID:22267162	FACS+microarray
Gpc4	NM_008150	1	1	0	0	0	0	0	0	0	0	This study	FACS+RNA-Seq
Gpd2	NM_010274	0	1	0	0	0	0	0	0	0	0	This study	FACS+RNA-Seq
Gphn	NM_172952	0	0	0	0	0	0	0	1	1	0	PMID:15226823	In situ validated
Gpr101	NM_001033360	0	0	0	0	0	0	0	0	1	0	PMID:22267162	FACS+microarray
Gpr124	NM_054044	0	1	0	0	0	0	0	0	0	0	This study	FACS+RNA-Seq
Gpr179	NM_001081220	0	0	0	0	0	1	0	0	0	0	PMID:26000488	Single-cell RNA-Seq
Gpr22	NM_175191	0	0	0	0	0	0	0	1	0	0	PMID:26000488	Single-cell RNA-Seq
Gpr37	NM_010338	0	0	0	0	0	0	1	0	0	0	PMID:15226823	In situ validated
Gpr56	NM_018882	1	1	0	0	1	0	0	1	0	0	PMID:15226823	In situ validated
Gpr6	NM_199058	0	0	0	0	0	0	0	1	0	0	PMID:22267162	FACS+microarray
Gpr98	NM_054053	1	1	0	0	0	0	0	0	0	0	This study	FACS+RNA-Seq
Gprc5c	NM_001110337	0	1	0	0	0	0	0	0	0	0	This study	FACS+RNA-Seq
Gps1	NM_145370	1	1	0	0	0	0	1	0	0	0	PMID:15226823	In situ validated
Gpsm2	NM_029522	0	0	1	0	0	0	0	0	0	0	PMID:22511886	Direct Nrl target
Gramd4	NM_172611	1	1	0	0	0	0	1	0	0	0	PMID:15226823	In situ validated
Grasp	NM_019518	1	0	0	0	0	0	0	0	0	0	This study	FACS+RNA-Seq
Grb10	NM_010345	1	1	0	0	0	0	1	0	0	0	PMID:15226823	In situ validated
Grb14	NM_016719	0	0	0	0	0	0	0	1	0	0	PMID:22267162	FACS+microarray
Grhl3	NM_001013756	1	0	0	0	0	0	0	0	0	0	This study	FACS+RNA-Seq
Gria1	NM_008165	0	0	0	0	0	0	0	1	0	0	PMID:26000488	Single-cell RNA-Seq
Gria2	NM_013540	0	0	0	0	0	0	0	1	0	1	PMID:26000488	Single-cell RNA-Seq
Gria3	NM_016886	0	0	0	0	0	0	0	1	0	0	PMID:26000488	Single-cell RNA-Seq
Grik1	NM_010348	0	0	0	0	0	1	0	0	0	0	PMID:26000488	Single-cell RNA-Seq
Grik2	NM_010349	0	0	0	0	0	0	0	1	0	0	PMID:26000488	Single-cell RNA-Seq
Grin2c	NM_010350	1	0	0	0	0	0	0	0	0	0	This study	FACS+RNA-Seq
Grk1	NM_011881	0	0	1	1	0	0	0	0	0	0	PMID:17653270	In situ validated
Grm6	NM_173372	0	0	0	0	0	1	0	0	0	0	PMID:18260140	ISH-validated
Grwd1	NM_153419	1	0	0	0	0	0	0	0	0	0	This study	FACS+RNA-Seq
Gsap	NM_175437	0	1	0	0	0	0	0	0	0	0	This study	FACS+RNA-Seq
Gsbs	NM_011153	0	0	0	0	0	0	0	1	0	0	PMID:22267162	FACS+microarray
Gsdmd	NM_026960	0	1	0	0	0	0	0	0	0	0	This study	FACS+RNA-Seq
Gsg1	NM_001080552	0	0	0	0	0	1	0	0	0	0	PMID:22267162	FACS+microarray
Gsta4	NM_010357	1	1	0	0	0	0	0	0	0	0	This study	FACS+RNA-Seq
Gstm1	NM_010358	0	1	0	0	0	0	0	0	0	0	This study	FACS+RNA-Seq
Guca1a	NM_008189	0	0	1	0	0	0	0	0	0	0	PMID:15226823	In situ validated
Guca1b	NM_146079	0	0	1	0	0	0	0	0	0	0	PMID:15226823	In situ validated
Gulo	NM_178747	0	0	0	1	0	0	0	0	0	0	PMID:17653270	In situ validated
Gypc	NM_001048207	1	0	0	0	0	0	0	0	0	0	This study	FACS+RNA-Seq
H1fx	NM_198622	1	1	0	0	0	0	0	0	0	0	This study	FACS+RNA-Seq
H2−M10.5	NM_177637	0	0	0	0	0	0	0	0	1	0	PMID:22267162	FACS+microarray
H2afx	NM_010436	1	1	0	0	0	0	0	0	0	0	PMID:15226823	In situ validated
H3f3a	NM_008210	1	1	0	0	0	0	0	0	0	0	PMID:15226823	In situ validated
Habp4	NM_019986	0	0	0	0	0	0	0	1	0	0	PMID:22267162	FACS+microarray
Hadh	NM_008212	1	1	1	1	0	0	0	0	0	0	PMID:15226823	In situ validated
Haus1	NM_146089	0	0	1	0	0	0	0	0	0	0	PMID:22511886	Direct Nrl target
Haus5	NM_027999	1	1	0	0	0	0	0	0	0	0	This study	FACS+RNA-Seq
Hbegf	NM_010415	0	0	0	0	0	0	0	1	0	0	PMID:22267162	FACS+microarray
Hck	NM_001172117	1	0	0	0	0	0	0	0	0	0	This study	FACS+RNA-Seq
Hdac1	NM_008228	0	1	0	0	0	0	0	0	0	0	This study	FACS+RNA-Seq
Hdac2	NM_008229	1	1	0	0	0	0	0	1	0	0	PMID:15226823	In situ validated
Hdgfrp2	NM_008233	1	1	0	0	0	0	1	0	0	0	PMID:15226823	In situ validated
Hebp1	NM_013546	1	0	0	0	0	0	0	0	0	0	This study	FACS+RNA-Seq
Hepacam2	NM_178899	1	0	0	0	0	0	0	0	0	0	This study	FACS+RNA-Seq
Hes1	NM_008235	1	1	0	0	0	0	0	0	0	0	PMID:15226823	In situ validated
Hes5	NM_010419	1	1	0	0	0	0	1	0	0	0	PMID:15226823	In situ validated
Hes6	NM_019479	1	1	0	0	0	0	0	0	0	0	This study	In situ validated
Hey2	NM_013904	0	1	0	0	0	0	1	0	0	0	PMID:24124169	FACS+microaray
Heyl	NM_013905	0	1	0	0	0	0	0	0	0	0	This study	FACS+RNA-Seq
Hgs	NM_008244	0	0	1	1	0	0	0	0	0	0	PMID:15226823	In situ validated
Hhatl	NM_029095	0	0	0	0	0	0	0	0	1	0	PMID:22267162	FACS+microarray
Hhipl1	NM_001044380	1	0	0	0	0	0	0	0	0	0	This study	FACS+RNA-Seq
Hif3a	NM_001162950	1	0	0	0	0	0	0	0	0	0	This study	FACS+RNA-Seq
Higd1b	NM_080846	0	0	0	0	0	0	0	1	0	0	PMID:22267162	FACS+microarray
Hist1h2ae	NM_178187	1	0	0	0	0	0	0	0	0	0	This study	FACS+RNA-Seq
Hist1h2ai	NM_178182	1	0	0	0	0	0	0	0	0	0	This study	FACS+RNA-Seq
Hk2	NM_013820	1	1	0	0	0	0	0	0	0	0	This study	FACS+RNA-Seq
Hkdc1	NM_145419	0	1	0	0	0	0	1	0	0	0	PMID:15226823	In situ validated
Hlf	NM_172563	0	0	0	0	0	1	0	0	0	0	PMID:26000488	Single-cell RNA-Seq
Hmga1	NM_016660	1	1	0	0	0	0	1	0	0	0	PMID:15226823	In situ validated
Hmgb1	NM_010439	1	1	0	0	0	0	0	1	0	0	PMID:15226823	In situ validated
Hmgb2	NM_008252	0	1	0	0	0	0	0	0	0	0	PMID:15226823	In situ validated
Hmgcs2	NM_008256	0	0	0	0	0	0	0	0	1	0	PMID:22267162	FACS+microarray
Hmgn2	NM_016957	0	1	0	0	0	0	0	0	0	0	This study	FACS+RNA-Seq
Hmgn3	NM_026122	0	0	0	0	0	1	0	0	0	0	PMID:22267162	FACS+microarray
Hmx2	NM_145998	0	0	1	0	0	0	0	0	0	0	PMID:22267162	FACS+microarray
Hn1l	NM_198937	1	0	0	0	0	0	0	0	0	0	This study	FACS+RNA-Seq
Hnrnpul2	NM_001081196	1	1	0	0	0	0	0	0	0	0	PMID:15226823	In situ validated
Hook1	NM_030014	0	1	0	0	0	0	0	0	0	0	This study	FACS+RNA-Seq
Hopx	NM_001159900	0	1	0	0	0	0	0	0	0	0	This study	FACS+RNA-Seq
Hpca	NM_010471	0	0	0	0	0	0	0	1	0	0	PMID:26000488	Single-cell RNA-Seq
Hpcal1	NM_016677	0	0	0	0	0	0	0	1	1	0	PMID:15226823	In situ validated
Hpgd	NM_008278	0	0	0	0	0	0	0	1	0	0	PMID:22267162	FACS+microarray
Hrc	NM_010473	0	0	0	0	0	0	0	1	0	0	PMID:22267162	FACS+microarray
Hrh1	NM_008285	0	1	0	0	0	0	0	0	0	0	This study	FACS+RNA-Seq
Hsd11b1	NM_008288	0	0	0	0	0	0	0	1	0	0	PMID:22267162	FACS+microarray
Hsdl1	NM_175185	0	0	1	0	0	0	0	0	0	0	PMID:15226823	In situ validated
Hsp90ab1	NM_008302	1	1	0	0	0	0	0	0	0	0	PMID:15226823	In situ validated
Hspa12a	NM_175199	0	0	0	0	0	0	0	1	0	0	PMID:26000488	Single-cell RNA-Seq
Hspa2	NM_001002012	0	0	0	0	0	0	0	0	1	0	PMID:22267162	FACS+microarray
Hspb6	NM_001012401	0	0	1	1	0	0	0	0	0	0	PMID:15226823	In situ validated
Htr1b	NM_010482	0	0	0	0	0	0	0	0	1	0	PMID:22267162	FACS+microarray
Htr2b	NM_008311	0	0	0	0	0	0	0	1	0	0	PMID:22267162	FACS+microarray
Htr3a	NM_001099644	0	0	0	0	0	1	0	0	0	0	PMID:22267162	FACS+microarray
Htr3a	NM_001099644	0	0	0	0	0	1	0	0	0	0	PMID:22267162	FACS+microarray
Iars	NM_172015	1	1	0	0	0	0	0	0	0	0	This study	FACS+RNA-Seq
Icmt	NM_133788	0	0	1	0	0	0	0	0	0	0	PMID:15226823	In situ validated
Id1	NM_010495	1	0	0	0	0	0	1	0	0	0	PMID:15226823	In situ validated
Id2	NM_010496	1	1	0	0	0	0	1	0	0	0	PMID:15226823	In situ validated
Id3	NM_008321	1	0	0	0	0	0	1	0	0	0	PMID:15226823	In situ validated
Id4	NM_031166	0	0	0	0	0	0	1	1	0	0	PMID:26000488	Single-cell RNA-Seq
Ier5l	NM_030244	1	0	0	0	0	0	0	0	0	0	This study	FACS+RNA-Seq
Ifih1	NM_027835	0	1	0	0	0	0	0	0	0	0	This study	FACS+RNA-Seq
Ift27	NM_025931	0	0	0	0	0	0	0	0	1	0	PMID:22267162	FACS+microarray
Igf1	NM_010512	0	0	0	0	0	0	0	1	1	0	PMID:22267162	FACS+microarray
Igf2	NM_010514	1	0	0	0	0	0	0	0	0	0	This study	FACS+RNA-Seq
Igf2bp1	NM_009951	1	0	0	0	0	0	0	0	0	0	This study	FACS+RNA-Seq
Igf2bp2	NM_183029	1	0	0	0	0	0	0	0	0	0	This study	FACS+RNA-Seq
Igfbp2	NM_008342	0	0	0	0	0	0	0	1	0	0	PMID:22267162	FACS+microarray
Igfbp5	NM_010518	0	0	0	0	0	0	0	1	0	0	PMID:26000488	Single-cell RNA-Seq
Igfbp6	NM_008344	0	0	0	0	0	0	0	1	0	0	PMID:22267162	FACS+microarray
Igfbp7	NM_008048	0	0	0	0	0	0	0	1	0	0	PMID:22267162	ISH-validated
Igfn1	NM_177642	0	0	0	0	0	1	0	0	0	0	PMID:22267162	FACS+microarray
Igj	NM_152839	0	0	0	1	0	0	0	0	0	0	PMID:22267162	FACS+microarray
Igsf11	NM_170599	0	1	0	0	0	0	0	0	0	0	This study	FACS+RNA-Seq
Igsf21	NM_198610	0	0	0	0	0	1	0	0	0	0	PMID:15226823	In situ validated
Igsf8	NM_080419	1	1	0	0	0	0	0	1	0	0	PMID:15226823	In situ validated
Igsf9	NM_033608	0	0	0	0	0	0	0	1	1	0	PMID:15226823	In situ validated
Il13ra1	NM_133990	0	1	0	0	0	0	0	0	0	0	This study	FACS+RNA-Seq
Il15	NM_008357	0	0	0	0	0	0	0	0	1	0	PMID:22267162	FACS+microarray
Il17ra	NM_008359	1	0	0	0	0	0	0	0	0	0	This study	FACS+RNA-Seq
Il1rap	NM_008364	0	1	0	0	0	0	0	0	0	0	This study	FACS+RNA-Seq
Il20rb	NM_001033543	0	1	0	0	0	0	0	0	0	0	This study	FACS+RNA-Seq
Ilk	NM_010562	1	1	0	0	0	0	1	0	0	0	PMID:15226823	In situ validated
Impdh1	NM_011829	0	0	1	1	0	0	0	0	0	0	PMID:15226823	In situ validated
Ina	NM_146100	0	0	0	0	0	0	0	1	1	0	PMID:17444492	ISH-validated
Inf2	NM_198411	0	1	0	0	0	0	0	0	0	0	This study	FACS+RNA-Seq
Inhbb	NM_008381	0	0	0	0	0	0	1	0	0	0	PMID:15226823	In situ validated
Insl5	NM_011831	0	0	0	0	0	0	0	1	1	0	PMID:15226823	In situ validated
Insm1	NM_016889	1	1	0	0	0	0	0	0	0	0	This study	FACS+RNA-Seq
Intu	NM_175515	1	1	0	0	0	0	0	0	0	0	This study	FACS+RNA-Seq
Iqgap2	NM_027711	1	1	0	0	0	0	0	0	0	0	This study	FACS+RNA-Seq
Iqgap3	NM_001033484	1	1	0	0	0	0	0	0	0	0	This study	FACS+RNA-Seq
Irak1	NM_001177973	0	0	0	0	0	0	0	0	1	0	PMID:18460603	In situ validated
Irak2	NM_172161	1	0	0	0	0	0	0	0	0	0	This study	FACS+RNA-Seq
Irgm1	NM_008326	0	1	0	0	0	0	0	0	0	0	This study	FACS+RNA-Seq
Irs4	NM_010572	1	0	0	0	0	0	0	0	0	0	This study	FACS+RNA-Seq
Irx1	NM_010573	0	0	0	0	0	1	0	0	1	0	PMID:16354917	ISH-validated
Irx2	NM_010574	0	0	0	0	0	1	0	0	1	0	PMID:16354917	ISH-validated
Irx3	NM_008393	0	1	0	0	0	1	0	0	0	0	PMID:22267162	FACS+microarray
Irx4	NM_018885	0	0	0	0	0	1	0	0	1	0	PMID:12571096	In situ validated
Irx5	NM_018826	0	1	0	0	0	1	0	0	1	0	PMID:16182275	In situ validated
Irx6	NM_022428	0	1	0	0	0	1	0	0	1	0	PMID:16354917	ISH-validated
Isl1	NM_021459	0	0	0	0	0	1	0	1	1	0	PMID:19270064	ISH-validated
Isl2	NM_027397	0	0	0	0	0	0	0	0	1	0	PMID:24495295	In situ validated
Islr2	NM_177193	0	0	0	0	0	0	0	1	1	0	PMID:15226823	In situ validated
Itga2	NM_008396	0	1	0	0	0	0	0	0	0	0	This study	FACS+RNA-Seq
Itga5	NM_010577	1	0	0	0	0	0	0	0	0	0	This study	FACS+RNA-Seq
Itga6	NM_001277970	1	0	0	0	0	0	0	0	0	0	This study	FACS+RNA-Seq
Itga9	NM_133721	0	1	0	0	0	0	0	0	0	0	This study	FACS+RNA-Seq
Itgb5	NM_001145884	1	1	0	0	0	0	0	0	0	0	This study	FACS+RNA-Seq
Itgb8	NM_177290	0	1	0	0	0	0	0	0	0	0	This study	FACS+RNA-Seq
Itih5	NM_172471	1	0	0	0	0	0	0	0	0	0	This study	FACS+RNA-Seq
Itm2a	NM_008409	1	0	0	0	0	0	0	0	1	0	PMID:22267162	FACS+microarray
Itm2b	NM_008410	0	0	0	0	0	0	1	0	0	0	PMID:18465787	ISH-validated
Itpkb	NM_001081175	1	0	0	0	0	0	0	0	0	0	This study	FACS+RNA-Seq
Itprip	NM_001001738	1	0	0	0	0	0	0	0	0	0	This study	FACS+RNA-Seq
Itpripl2	NM_001033380	1	0	0	0	0	0	0	0	0	0	This study	FACS+RNA-Seq
Itsn2	NM_011365	1	1	0	0	0	0	0	0	0	0	This study	FACS+RNA-Seq
Iyd	NM_027391	0	0	0	0	0	0	0	1	0	0	PMID:22267162	FACS+microarray
Jade2	NM_199299	1	0	0	0	0	0	0	0	0	0	This study	FACS+RNA-Seq
Jam2	NM_023844	0	1	0	0	0	0	0	0	0	0	This study	FACS+RNA-Seq
Jarid2	NM_001205043	0	1	0	0	0	0	0	0	0	0	This study	FACS+RNA-Seq
Jmjd7	NM_001114637	0	0	0	0	0	0	0	1	1	0	PMID:15226823	In situ validated
Jph1	NM_020604	0	1	0	0	0	0	0	0	0	0	This study	FACS+RNA-Seq
Jph2	NM_021566	0	0	0	0	0	0	0	0	1	0	PMID:22267162	FACS+microarray
Kank2	NM_145611	1	0	0	0	0	0	0	0	0	0	This study	FACS+RNA-Seq
Kbtbd11	NM_029116	0	1	0	0	0	0	1	0	0	0	PMID:15226823	In situ validated
Kbtbd8	NM_001008785	0	1	0	0	0	0	0	0	0	0	This study	FACS+RNA-Seq
Kcna5	NM_145983	1	0	0	0	0	0	0	0	0	0	This study	FACS+RNA-Seq
Kcnab3	NM_010599	0	1	0	0	0	0	0	0	0	0	This study	FACS+RNA-Seq
Kcnb1	NM_008420	0	0	1	0	0	0	0	0	0	0	PMID:15226823	In situ validated
Kcnd2	NM_019697	0	0	0	0	0	0	0	0	1	0	PMID:22267162	FACS+microarray
Kcne1l	NM_021487	1	1	0	0	0	0	0	0	0	0	This study	FACS+RNA-Seq
Kcne2	NM_134110	0	0	0	1	0	0	0	0	0	0	PMID:15226823	In situ validated
Kcnf1	NM_201531	0	0	0	0	0	0	0	1	0	0	PMID:22267162	FACS+microarray
Kcng4	NM_025734	0	0	0	0	0	1	0	0	0	0	PMID:22267162	FACS+microarray
Kcnh7	NM_133207	0	0	0	0	0	0	0	1	0	0	PMID:22267162	FACS+microarray
Kcnj10	NM_001039484	0	1	0	0	0	0	1	0	0	0	PMID:18465787	ISH-validated
Kcnj13	NM_001110227	0	0	0	0	0	0	0	0	1	0	PMID:22267162	FACS+microarray
Kcnk1	NM_008430	1	0	0	0	0	0	1	0	0	0	PMID:15226823	In situ validated
Kcnk5	NM_021542	1	0	0	0	0	0	0	0	0	0	This study	FACS+RNA-Seq
Kcnma1	NM_001253358	0	0	0	0	0	1	0	0	0	0	PMID:19270068	ISH-validated
Kcnv2	NM_183179	0	0	1	1	0	0	0	0	0	0	PMID:17653270	In situ validated
Kctd10	NM_026145	1	1	0	0	0	0	1	0	0	0	PMID:15226823	In situ validated
Kctd12b	NM_175429	0	1	0	0	0	0	0	0	0	0	This study	FACS+RNA-Seq
Kdm5b	NM_152895	0	0	1	0	0	0	0	0	0	0	PMID:22511886	Direct Nrl target
Kdr	NM_010612	0	1	0	0	0	0	1	0	0	0	PMID:26000488	Single-cell RNA-Seq
Khdrbs2	NM_133235	0	0	0	0	0	0	0	1	0	0	PMID:22267162	FACS+microarray
Kif21a	NM_016705	0	1	0	0	0	0	0	0	0	0	This study	FACS+RNA-Seq
Kif5a	NM_008447	0	0	0	0	0	0	0	0	1	0	PMID:26000488	Single-cell RNA-Seq
Kif5c	NM_008449	1	1	0	0	0	0	1	0	0	0	PMID:15226823	In situ validated
Kifap3	NM_010629	0	0	0	0	0	0	0	0	1	0	PMID:17444492	ISH-validated
Kirrel2	NM_172898	1	0	0	0	0	0	0	0	0	0	This study	FACS+RNA-Seq
Kit	NM_021099	0	1	0	0	0	0	0	1	0	0	PMID:15226823	In situ validated
Kitl	NM_013598	0	0	0	0	0	0	0	0	1	0	PMID:15226823	In situ validated
Klf13	NM_021366	0	1	0	0	0	0	0	1	1	0	PMID:15226823	In situ validated
Klf9	NM_010638	0	1	0	0	0	0	0	0	0	0	This study	FACS+RNA-Seq
Klhl18	NM_177771	0	0	1	1	0	0	0	0	0	0	PMID:15226823	In situ validated
Kpna2	NM_010655	1	1	1	1	0	0	0	0	0	0	PIMD:18270576	In situ validated
Kremen1	NM_032396	1	1	0	0	0	0	0	0	0	0	This study	FACS+RNA-Seq
Krt15	NM_008469	0	1	0	0	0	0	0	0	0	0	This study	FACS+RNA-Seq
Krt19	NM_008471	0	1	0	0	0	0	0	0	0	0	This study	FACS+RNA-Seq
Krt24	NM_029393	0	1	0	0	0	0	0	1	0	0	PMID:22267162	FACS+microarray
Krtcap2	NM_025327	1	1	0	0	0	0	1	0	0	0	PMID:15226823	In situ validated
Ksr1	NM_013571	0	1	0	0	0	0	0	0	0	0	This study	FACS+RNA-Seq
L1cam	NM_008478	0	0	0	0	0	0	0	0	1	0	PMID:17444492	ISH-validated
Lactbl1	NM_001243262	0	1	0	0	0	0	0	0	0	0	This study	FACS+RNA-Seq
Lama1	NM_008480	1	1	0	0	0	0	0	0	0	0	This study	FACS+RNA-Seq
Lamp2	NM_010685	1	1	0	0	0	0	0	0	0	0	This study	FACS+RNA-Seq
Lamp5	NM_029530	0	0	0	0	0	0	0	1	0	0	PMID:26000488	Single-cell RNA-Seq
Larp1b	NM_001040399	0	1	0	0	0	0	0	0	0	0	This study	FACS+RNA-Seq
Larp7	NM_138593	1	1	0	0	0	0	0	0	0	0	This study	FACS+RNA-Seq
Lbp	NM_008489	1	0	0	0	0	0	0	0	0	0	This study	FACS+RNA-Seq
Lcn2	NM_008491	0	0	0	1	0	0	0	0	0	0	PMID:15872101	ISH-validated
Ldb1	NM_010697	1	1	0	0	0	0	1	1	1	0	PMID:15226823	In situ validated
Lect1	NM_010701	0	0	0	0	0	1	0	0	0	0	PMID:22267162	FACS+microarray
Leng8	NM_172736	0	0	1	1	0	0	0	0	0	0	PMID:15226823	In situ validated
Lepr	NM_146146	0	0	0	0	0	0	0	0	0	1	PMID:20436479	In situ validated
Lgals1	NM_008495	1	0	0	0	0	0	0	0	0	0	This study	FACS+RNA-Seq
Lgals3	NM_010705	0	0	0	0	0	0	0	0	0	0	PMID:15872101	In situ validated
Lgi4	NM_144556	0	1	0	0	0	0	0	0	0	0	This study	FACS+RNA-Seq
Lgr5	NM_010195	0	0	0	0	0	0	0	1	0	0	PMID:22267162	FACS+microarray
Lhx1	NM_008498	0	0	0	0	1	0	0	0	0	0	PMID:22267162	ISH-validated
Lhx2	NM_010710	1	1	0	0	0	0	1	0	0	0	PMID:15226823	In situ validated
Lhx3	NM_001039653	0	0	0	0	0	1	0	0	0	0	PMID:15226823	In situ validated
Lhx4	NM_010712	0	0	0	0	0	1	0	0	0	0	PMID:15226823	In situ validated
Lhx5	NM_008499	0	0	0	0	0	0	0	0	0	1	PMID:20436479	In situ validated
Lhx6	NM_008500	0	0	0	0	0	0	0	1	0	0	PMID:24333658	In situ validated
Lhx9	NM_010714	0	0	0	0	0	0	0	1	0	1	PMID:24333658	In situ validated
Lif	NM_001039537	0	0	0	0	0	0	0	0	0	0	PMID:15872101	In situ validated
Lig1	NM_010715	1	1	0	0	0	0	0	0	0	0	This study	FACS+RNA-Seq
Lig4	NM_176953	0	0	1	0	0	0	0	0	0	0	PMID:22267162	FACS+microarray
Limch1	NM_001256122	0	1	0	0	0	0	0	0	0	0	This study	FACS+RNA-Seq
Lin7a	NM_001033223	0	0	0	0	0	1	0	0	0	0	PMID:26000488	Single-cell RNA-Seq
Lipg	NM_010720	0	1	0	0	0	0	0	0	0	0	This study	FACS+RNA-Seq
Lman1	NM_027400	0	0	1	0	0	0	0	0	0	0	PMID:22511886	Direct Nrl target
Lmo1	NM_057173	0	0	0	0	1	0	0	0	0	0	PMID:22267162	FACS+microarray
Lmo4	NM_010723	0	0	0	0	0	1	0	1	1	0	PMID:15226823	In situ validated
Lmo7	NM_201529	0	1	0	0	0	0	0	0	0	0	This study	FACS+RNA-Seq
Lonrf3	NM_028894	1	1	0	0	0	0	0	0	0	0	This study	FACS+RNA-Seq
Lor	NM_008508	0	0	0	0	0	0	0	1	0	0	PMID:22267162	FACS+microarray
Loxl2	NM_033325	1	1	0	0	0	0	0	0	0	0	This study	FACS+RNA-Seq
Lpar1	NM_172989	1	0	0	0	0	0	0	0	0	0	This study	FACS+RNA-Seq
Lphn2	NM_001081298	0	0	0	0	0	1	0	0	0	0	PMID:26000488	Single-cell RNA-Seq
Lpl	NM_008509	1	0	0	0	0	0	0	1	0	0	PMID:26000488	Single-cell RNA-Seq
Lrig1	NM_008377	1	0	0	0	0	0	0	0	0	0	This study	FACS+RNA-Seq
Lrig3	NM_177152	1	0	0	0	0	0	0	0	0	0	This study	FACS+RNA-Seq
Lrit2	NM_173418	0	0	1	0	0	0	0	0	0	0	PMID:15226823	In situ validated
Lrp11	NM_172784	0	0	1	0	0	0	0	0	0	0	PMID:22511886	Direct Nrl target
Lrp2	NM_001081088	1	0	0	0	0	0	0	0	0	0	This study	FACS+RNA-Seq
Lrp4	NM_172668	0	1	0	0	0	0	0	0	0	0	This study	FACS+RNA-Seq
Lrp5	NM_008513	1	1	0	0	0	0	0	0	0	0	This study	FACS+RNA-Seq
Lrp6	NM_008514	1	1	0	0	0	0	1	0	0	0	PMID:15226823	In situ validated
Lrp8	NM_053073	0	0	0	0	0	0	0	1	1	0	PMID:15226823	In situ validated
Lrrc10b	NM_001111140	1	0	0	0	0	0	0	0	0	0	This study	FACS+RNA-Seq
Lrrc2	NM_028838	0	0	1	0	0	0	0	0	0	0	PMID:15872101	In situ validated
Lrrc23	NM_013588	1	0	0	0	0	0	0	0	0	0	This study	FACS+RNA-Seq
Lrrc34	NM_027941	1	0	0	0	0	0	0	0	0	0	This study	FACS+RNA-Seq
Lrrc41	NM_153521	1	1	0	0	0	0	0	1	0	0	PMID:15226823	In situ validated
Lrrc42	NM_029985	1	1	0	0	0	0	0	0	0	0	This study	FACS+RNA-Seq
Lrrc59	NM_133807	1	1	0	0	0	0	1	0	0	0	PMID:15226823	In situ validated
Lrrfip1	NM_001111311	0	1	0	0	0	0	0	0	0	0	This study	FACS+RNA-Seq
Lrrk1	NM_146191	1	0	0	0	0	0	0	0	0	0	This study	FACS+RNA-Seq
Lrrtm1	NM_028880	0	1	0	0	0	0	0	0	0	0	This study	FACS+RNA-Seq
Lrtm1	NM_176920	0	0	0	0	0	1	0	0	0	0	PMID:26000488	Single-cell RNA-Seq
Lum	NM_008524	0	0	0	0	0	0	0	0	1	0	PMID:22267162	FACS+microarray
Ly6a	NM_010738	0	0	0	0	0	0	0	0	1	0	PMID:22267162	FACS+microarray
Ly6c1	NM_010741	0	0	0	0	0	0	0	0	1	0	PMID:22267162	FACS+microarray
Ly6h	NM_011837	0	0	0	0	0	0	0	1	0	0	PMID:26000488	Single-cell RNA-Seq
Lypd1	NM_145100	0	0	0	0	0	0	0	1	0	0	PMID:22267162	FACS+microarray
Lypd6	NM_177139	1	1	0	0	0	0	0	0	0	0	This study	FACS+RNA-Seq
Lyve1	NM_053247	1	0	0	0	0	0	0	0	0	0	This study	FACS+RNA-Seq
Mab21l1	NM_010750	0	0	0	0	0	0	0	1	1	0	PMID:15226823	In situ validated
Maf	NM_001025577	0	0	0	0	0	0	0	1	0	0	PMID:26000488	Single-cell RNA-Seq
Maf1	NM_026859	1	1	0	0	0	0	1	0	0	0	PMID:15226823	In situ validated
Mafk	NM_010757	1	1	0	0	0	0	0	0	0	0	This study	FACS+RNA-Seq
Magel2	NM_013779	0	0	0	0	0	0	0	0	0	1	PMID:20436479	In situ validated
Mak	NM_008547	0	0	1	0	0	0	0	0	0	0	PMID:15226823	In situ validated
Mamdc2	NM_174857	0	1	0	0	0	0	0	0	0	0	This study	FACS+RNA-Seq
Maml1	NM_175334	1	1	0	0	0	0	0	0	0	0	PIMD:18270576	In situ validated
Man2a2	NM_172903	0	0	1	0	0	0	0	0	0	0	PMID:15226823	In situ validated
Map2k5	NM_011840	0	0	0	0	0	0	0	1	0	0	PMID:22267162	FACS+microarray
Mapk12	NM_013871	0	0	0	0	0	0	0	1	0	0	PMID:22267162	FACS+microarray
Mapk13	NM_011950	1	0	0	0	0	0	0	0	0	0	This study	FACS+RNA-Seq
Mapkapk3	NM_178907	1	0	0	0	0	0	0	0	0	0	This study	FACS+RNA-Seq
March11	NM_177597	1	0	0	0	0	0	0	0	0	0	This study	FACS+RNA-Seq
Marcks	NM_008538	0	0	0	0	0	0	0	1	0	0	PMID:26000488	Single-cell RNA-Seq
Marcksl1	NM_010807	1	1	0	0	1	0	0	1	0	0	PMID:15226823	In situ validated
Mast1	NM_019945	0	0	0	0	0	0	0	1	1	0	PMID:15226823	In situ validated
Mat2a	NM_145569	1	1	0	0	0	0	0	1	0	0	PMID:15226823	In situ validated
Maz	NM_010772	1	1	0	0	0	0	1	0	0	0	PMID:15226823	In situ validated
Mb21d1	NM_173386	0	1	0	0	0	0	0	0	0	0	This study	FACS+RNA-Seq
Mb21d2	NM_177718	1	0	0	0	0	0	0	0	0	0	This study	FACS+RNA-Seq
Mbnl2	NM_175341	0	1	0	0	0	0	0	0	0	0	This study	FACS+RNA-Seq
Mboat1	NM_153546	1	1	0	0	0	0	0	0	0	0	This study	FACS+RNA-Seq
Mbtd1	NM_134012	1	1	0	0	0	0	0	0	0	0	PMID:15226823	In situ validated
Mcam	NM_023061	0	1	0	0	0	0	0	0	0	0	PMID:24124169	FACS+microaray
Mcf2	NM_001289731	1	0	0	0	0	0	0	0	0	0	This study	FACS+RNA-Seq
Mcf2l	NM_178076	1	1	0	0	1	0	0	1	0	0	PMID:15226823	In situ validated
Mcm10	NM_027290	1	1	0	0	0	0	0	0	0	0	This study	FACS+RNA-Seq
Mcm3	NM_008563	1	1	0	0	0	0	0	0	0	0	This study	FACS+RNA-Seq
Mcm5	NM_008566	1	1	0	0	0	0	0	0	0	0	PIMD:18270576	In situ validated
Mcm7	NM_008568	1	1	0	0	0	0	0	0	0	0	This study	FACS+RNA-Seq
Mcm8	NM_001291054	1	1	0	0	0	0	0	0	0	0	This study	FACS+RNA-Seq
Mcoln3	NM_134160	1	0	0	0	0	0	0	0	0	0	This study	FACS+RNA-Seq
Mdc1	NM_001010833	1	1	0	0	0	0	0	0	0	0	This study	FACS+RNA-Seq
Mdk	NM_001291481	1	0	0	0	0	0	0	0	0	0	This study	FACS+RNA-Seq
Mdm1	NM_010785	0	0	1	0	0	0	0	0	0	0	PMID:15226823	In situ validated
Me3	NM_181407	0	1	0	0	0	0	0	0	0	0	This study	FACS+RNA-Seq
Mecom	NM_007963	1	0	0	0	0	0	0	0	0	0	This study	FACS+RNA-Seq
Mef2c	NM_025282	0	0	1	0	0	0	0	0	0	0	PMID:22511886	Direct Nrl target
Meg3	NR_003633	0	0	0	0	0	0	0	1	1	1	PMID:15226823	In situ validated
Megf6	NM_001162977	1	0	0	0	0	0	0	0	0	0	This study	FACS+RNA-Seq
Meis2	NM_010825	0	0	0	0	0	0	0	1	0	0	PMID:17444492	ISH-validated
Met	NM_008591	1	0	0	0	0	0	0	0	0	0	This study	FACS+RNA-Seq
Mettl9	NM_021554	1	1	0	0	0	0	0	0	0	0	PMID:15226823	In situ validated
Mfge8	NM_001045489	0	1	0	0	0	0	0	0	0	0	This study	FACS+RNA-Seq
Mfsd2	NM_029662	0	0	0	0	0	0	0	0	1	0	PMID:22267162	FACS+microarray
Mfsd6	NM_133829	0	0	0	0	0	0	0	0	1	0	PMID:26000488	Single-cell RNA-Seq
Mfsd7a	NM_172883	1	0	0	0	0	0	0	0	0	0	This study	FACS+RNA-Seq
Mgarp	NM_026358	0	1	0	0	0	0	0	0	0	0	This study	FACS+RNA-Seq
Mgea5	NM_177133	1	1	0	0	0	0	0	0	0	0	PMID:15226823	In situ validated
Mgll	NM_011844	0	1	0	0	0	0	0	0	0	0	This study	FACS+RNA-Seq
Mical1	NM_138315	1	0	0	0	0	0	0	0	0	0	This study	FACS+RNA-Seq
Mid1	NM_001290505	1	1	0	0	0	0	0	0	0	0	This study	FACS+RNA-Seq
Miip	NM_001025365	1	1	0	0	0	0	0	0	0	0	This study	FACS+RNA-Seq
Mir124a-1hg	NR_040709	0	0	1	0	0	0	0	0	0	0	PMID:15226823	In situ validated
Mir17hg	NR_029382	1	0	0	0	0	0	0	0	0	0	This study	FACS+RNA-Seq
Mir682	NR_030451	0	1	0	0	0	0	0	0	0	0	This study	FACS+RNA-Seq
Mir8112	NR_106192	0	1	0	0	0	0	0	0	0	0	This study	FACS+RNA-Seq
Mknk2	NM_021462	0	0	0	0	0	0	0	1	1	0	PMID:15226823	In situ validated
Mlc1	NM_133241	0	0	0	0	0	0	0	0	0	1	PMID:20436479	In situ validated
Mll1	NM_001081049	1	1	0	0	0	0	0	1	0	0	PMID:15226823	In situ validated
Mmp14	NM_008608	1	1	0	0	0	0	0	0	0	0	This study	FACS+RNA-Seq
Mmp9	NM_013599	0	0	0	0	0	0	0	0	1	0	PMID:22267162	FACS+microarray
Mms19	NM_028152	1	1	0	0	0	0	0	0	0	0	PMID:15226823	In situ validated
Mnt	NM_010813	1	1	0	0	1	0	0	1	0	0	PMID:15226823	In situ validated
Mog	NM_010814	0	1	0	0	0	0	0	0	0	0	PMID:24124169	FACS+microaray
Mogat1	NM_026713	0	0	0	1	0	0	0	0	0	0	PMID:22267162	FACS+microarray
Mosc1	NM_001081361	0	0	0	0	1	0	0	0	0	0	PMID:22267162	FACS+microarray
Moxd1	NM_021509	0	0	0	0	0	0	0	1	0	0	PMID:22267162	FACS+microarray
Mpdu1	NM_011900	1	1	0	0	0	0	0	1	0	0	PMID:15226823	In situ validated
Mpped1	NM_172610	1	0	0	0	0	0	0	0	0	0	This study	FACS+RNA-Seq
Mrc2	NM_008626	1	0	0	0	0	0	0	0	0	0	This study	FACS+RNA-Seq
Msc	NM_010827	0	0	0	0	0	0	0	0	1	0	PMID:22267162	FACS+microarray
Mstn	NM_010834	0	0	0	0	0	0	0	0	1	0	PMID:18460603	In situ validated
Msx1	NM_010835	1	0	0	0	0	0	0	0	0	0	This study	FACS+RNA-Seq
Mt1	NM_013602	0	1	0	0	0	0	0	0	0	0	This study	FACS+RNA-Seq
Mt2	NM_008630	0	1	0	0	0	0	0	0	0	0	This study	FACS+RNA-Seq
Mtap2	NM_008632	0	0	0	0	0	0	0	1	1	0	PMID:15226823	In situ validated
Mthfd1l	NM_172308	1	0	0	0	0	0	0	0	0	0	This study	FACS+RNA-Seq
Mthfd2	NM_008638	1	0	0	0	0	0	0	0	0	0	This study	FACS+RNA-Seq
Mtmr4	NM_133215	0	0	1	0	0	0	0	0	0	0	PMID:15226823	In situ validated
Mtnr1a	NM_008639	0	0	0	0	1	0	0	0	0	0	PMID:22267162	FACS+microarray
Mtus1	NM_001005865	0	1	0	0	0	0	0	0	0	0	This study	FACS+RNA-Seq
Muted	NM_139063	0	0	0	0	0	0	0	1	0	0	PMID:22267162	FACS+microarray
Mxd3	NM_016662	1	1	0	0	0	0	0	1	0	0	PMID:15226823	In situ validated
Mxra7	NM_026280	1	1	0	0	0	0	0	1	0	0	PMID:15226823	In situ validated
Mybl1	NM_008651	0	1	0	0	0	0	0	0	0	0	This study	FACS+RNA-Seq
Mybpc1	NM_175418	0	1	0	0	0	0	0	0	0	0	This study	FACS+RNA-Seq
Mycbpap	NM_170671	1	0	0	0	0	0	0	0	0	0	This study	FACS+RNA-Seq
Mycn	NM_008709	1	1	0	0	0	0	1	0	0	0	PMID:15226823	In situ validated
Myf6	NM_008657	0	0	0	0	0	0	0	1	0	0	PMID:22267162	FACS+microarray
Myh14	NM_028021	0	1	0	0	0	0	0	0	0	0	This study	FACS+RNA-Seq
Myl9	NM_172118	1	0	0	0	0	0	0	0	0	0	This study	FACS+RNA-Seq
Mylk	NM_139300	1	0	0	0	0	0	0	0	0	0	This study	FACS+RNA-Seq
Myo10	NM_019472	1	1	0	0	0	0	0	0	0	0	This study	FACS+RNA-Seq
Myo1b	NM_010863	0	0	0	0	0	0	0	0	1	0	PMID:22267162	FACS+microarray
Myzap	NM_001033208	0	0	0	0	1	0	0	0	0	0	PMID:22267162	FACS+microarray
Mzt1	NM_175245	1	1	0	0	0	0	0	1	0	0	PMID:15226823	In situ validated
N4bp2	NM_001024917	1	1	0	0	0	0	0	0	0	0	This study	FACS+RNA-Seq
Nap1l5	NM_021432	0	0	0	0	0	0	0	1	1	0	PMID:26000488	Single-cell RNA-Seq
Nasp	NM_016777	1	1	0	0	0	0	0	0	0	0	This study	FACS+RNA-Seq
Nav2	NM_001111016	0	1	0	0	0	0	0	0	0	0	This study	FACS+RNA-Seq
Nav3	NM_001081035	0	0	0	0	0	0	0	1	1	0	PMID:15226823	In situ validated
Ncald	NM_134094	0	1	0	0	0	0	0	1	0	0	PMID:26000488	Single-cell RNA-Seq
Ncapd2	NM_146171	1	1	0	0	0	0	0	0	0	0	PMID:15226823	In situ validated
Nckap5	NM_001081756	0	1	0	0	0	0	0	0	0	0	This study	FACS+RNA-Seq
Ncoa2	NM_001077695	0	0	1	0	0	0	0	0	0	0	PMID:22511886	Direct Nrl target
Ncor2	NM_011424	1	1	0	0	1	0	0	1	0	0	PMID:15226823	In situ validated
Ndn	NM_010882	0	0	0	0	0	0	0	1	1	0	PMID:15226823	In situ validated
Ndnf	NM_172399	0	0	0	0	0	1	0	0	0	0	PMID:26000488	Single-cell RNA-Seq
Ndnf	NM_172399	0	1	0	0	0	0	0	0	0	0	This study	FACS+RNA-Seq
Ndr4	NM_145602	0	0	0	0	1	0	0	1	1	0	PMID:15226823	In situ validated
Ndrg1	NM_008681	0	1	0	0	1	0	0	0	0	0	PMID:15226823	In situ validated
Ndrg2	NM_001145959	0	1	0	0	0	0	0	0	0	0	This study	FACS+RNA-Seq
Ndufa4l2	NM_175328	0	0	0	0	0	0	1	0	0	0	PMID:15226823	In situ validated
Nebl	NM_028757	0	0	0	0	1	0	0	0	0	0	PMID:22267162	FACS+microarray
Necab1	NM_178617	0	0	0	0	0	0	0	1	0	0	PMID:26000488	Single-cell RNA-Seq
Necab3	NM_021546	0	1	0	0	0	0	0	0	0	0	This study	FACS+RNA-Seq
Nedd4	NM_010890	0	0	0	0	0	0	0	1	1	0	PMID:15226823	In situ validated
Nedd9	NM_017464	1	0	0	0	0	0	0	0	0	0	This study	FACS+RNA-Seq
Nefl	XM_130859	1	1	0	0	0	0	0	0	1	0	PMID:15226823	In situ validated
Nefm	NM_008691	0	0	0	0	0	0	0	0	1	0	PMID:17444492	ISH-validated
Neil3	NM_146208	1	1	1	1	0	0	0	0	0	0	PMID:15226823	In situ validated
Nell2	NM_016743	0	0	0	0	0	0	0	0	1	0	PMID:26000488	Single-cell RNA-Seq
Nes	NM_016701	1	1	0	0	0	0	1	0	0	0	PMID:15226823	In situ validated
Neto1	NM_144946	0	0	0	0	0	1	0	0	0	0	PMID:26000488	Single-cell RNA-Seq
Neurl1b	NM_001081656	0	1	0	0	0	0	0	0	0	0	This study	FACS+RNA-Seq
Neurod1	NM_010894	0	1	1	1	0	0	0	1	0	0	PMID:15226823	In situ validated
Neurod2	NM_010895	0	0	0	0	0	0	0	1	0	0	PMID:21593321	In situ validated
Neurod4	NM_007501	0	1	0	0	0	1	0	0	0	0	PMID:22267162	FACS+microarray
Neurod6	NM_009717	0	0	0	0	0	0	0	1	0	0	PMID:22267162	FACS+microarray
Neurog1	NM_010896	0	0	0	0	0	0	0	0	0	1	PMID:20436479	In situ validated
Neurog2	NM_009718	1	0	0	0	0	0	0	0	0	1	PMID:25100656	In situ validated
Neurog3	NM_009719	1	0	0	0	0	0	0	0	0	0	PMID:19028584	In situ validated
Nfatc4	NM_023699	1	0	0	0	0	0	0	0	0	0	This study	FACS+RNA-Seq
Nfia	NM_010905	0	1	0	0	0	1	1	0	0	1	PMID:18465787	single-cell microarray
Nfib	NM_008687	0	1	0	0	0	0	1	1	0	1	PMID:18465787	single-cell microarray
Nfix	NM_001081981	0	0	0	0	0	0	0	1	0	1	PMID:22267162	FACS+microarray
Nfkb1	NM_008689	0	0	0	1	0	0	0	0	0	0	PMID:22267162	FACS+microarray
Nfkbil2	NM_183091	1	1	0	0	0	0	0	0	0	0	PMID:15226823	In situ validated
Ngf	NM_001112698	0	0	0	0	0	0	0	1	0	0	PMID:22267162	FACS+microarray
Ngfr	NM_033217	0	1	0	0	0	0	0	0	0	0	This study	FACS+RNA-Seq
Nhlh1	NM_010916	1	0	0	0	0	0	0	0	1	0	PMID:15226823	In situ validated
Nhlh1	NM_010916	1	0	0	0	0	0	0	0	0	0	This study	FACS+RNA-Seq
Nhlh2	NM_178777	0	1	0	0	0	0	0	1	0	0	PMID:15226823	In situ validated
Nhsl2	NM_001163610	0	0	0	0	0	0	0	1	0	0	PMID:22267162	FACS+microarray
Nim1	NM_175538	0	0	1	1	0	0	0	1	1	0	PMID:15226823	In situ validated
Nin	NM_001081453	1	1	0	0	0	0	0	0	0	0	This study	FACS+RNA-Seq
Nkain1	NM_025998	1	1	0	0	0	0	0	1	1	0	PMID:15226823	In situ validated
Nkain4	NM_021426	1	1	0	0	0	0	0	0	0	0	This study	FACS+RNA-Seq
Nkd1	NM_027280	1	1	0	0	0	0	1	0	0	0	PMID:15226823	In situ validated
Nmbr	NM_008703	0	0	0	0	0	0	0	1	0	0	PMID:22267162	FACS+microarray
Nme1	NM_008704	0	0	0	0	0	1	0	0	0	0	PMID:26000488	Single-cell RNA-Seq
Nme4	NM_019731	0	0	0	0	0	0	0	0	0	0	This study	FACS+RNA-Seq
Nnat	NM_010923	1	1	0	0	1	1	0	1	0	0	PMID:15226823	In situ validated
Nol3	NM_030152	0	0	0	0	0	0	0	0	1	0	PMID:22267162	FACS+microarray
Nol5a	NM_024193	1	1	0	0	0	0	0	0	0	0	PMID:15226823	In situ validated
Nol7	NM_023554	1	1	0	0	0	0	1	0	0	0	PMID:15226823	In situ validated
Notch1	NM_008714	0	1	0	0	0	0	1	0	0	0	PMID:15226823	In situ validated
Notch2	NM_010928	1	1	0	0	0	0	0	0	0	0	This study	FACS+RNA-Seq
Notch3	NM_008716	1	0	0	0	0	0	0	0	0	0	This study	FACS+RNA-Seq
Notum	NM_175263	0	1	0	0	0	0	0	0	0	0	This study	FACS+RNA-Seq
Npdc1	NM_008721	0	0	0	0	0	0	0	1	1	0	PMID:15226823	In situ validated
Nphs1	NM_019459	1	0	0	0	0	0	0	0	0	0	This study	FACS+RNA-Seq
Npnt	NM_033525	0	0	0	0	0	0	0	1	0	0	PMID:26000488	Single-cell RNA-Seq
Nppb	NM_008726	0	0	0	0	0	0	0	0	1	0	PMID:22267162	FACS+microarray
Npy	NM_023456	0	1	0	0	1	0	0	1	0	0	PMID:15226823	In situ validated
Nr0b1	NM_007430	1	0	0	0	0	0	0	0	0	0	This study	FACS+RNA-Seq
Nr1d2	NM_011584	0	1	0	0	0	0	0	0	0	0	This study	FACS+RNA-Seq
Nr1h5	NM_198658	1	0	0	0	0	0	0	0	0	0	This study	FACS+RNA-Seq
Nr2e3	NM_013708	0	0	1	0	0	0	0	0	0	0	PMID:15226823	In situ validated
Nr2f1	NM_010151	1	0	0	0	0	0	0	0	0	1	This study	FACS+RNA-Seq
Nr2f2	NM_009697	0	0	0	0	0	0	0	1	0	1	PMID:22267162	FACS+microarray
Nr2f6	NM_010150	0	0	0	0	0	0	0	1	1	0	PMID:15226823	In situ validated
Nr3c2	NM_001083906	0	1	0	0	0	0	0	0	0	0	This study	FACS+RNA-Seq
Nr4a2	NM_013613	0	0	0	0	0	0	0	1	0	0	PMID:26000488	Single-cell RNA-Seq
Nr6a1	NM_010264	0	0	1	1	0	1	0	0	0	0	PMID:15226823	In situ validated
Nrarp	NM_025980	1	1	0	0	0	0	1	0	0	0	PMID:15226823	In situ validated
Nrl	NM_008736	0	0	1	0	0	0	0	0	0	0	PMID:15226823	In situ validated
Nrn1	NM_153529	0	0	0	0	0	0	0	0	0	1	PMID:20436479	In situ validated
Nrn1	NM_153529	0	0	0	0	0	0	0	0	1	0	PMID:26000488	Single-cell RNA-Seq
Nrn1l	NM_001301174	0	1	0	0	0	0	0	0	0	0	This study	FACS+RNA-Seq
Nrp2	NM_001077403	0	0	0	0	0	0	0	0	0	1	PMID:20436479	In situ validated
Nt5e	NM_011851	0	1	0	0	0	0	0	0	0	0	This study	FACS+RNA-Seq
Nte5	NM_011851	0	0	1	0	0	0	0	0	0	0	PMID:15226823	In situ validated
Ntf3	NM_008742	1	0	0	0	0	0	0	1	0	0	PMID:22267162	FACS+microarray
Ntn1	NM_008744	1	0	0	0	0	0	0	0	0	0	This study	FACS+RNA-Seq
Ntrk1	NM_001033124	0	0	0	0	0	0	0	1	0	0	PMID:22267162	FACS+microarray
Ntrk2	NM_008745	1	0	0	0	0	0	0	0	1	0	PMID:8750972	In situ validated
Ntrk3	NM_008746	0	0	0	0	0	0	0	0	0	1	PMID:20436479	In situ validated
Ntsr2	NM_008747	0	1	0	0	0	0	0	0	0	0	This study	FACS+RNA-Seq
Nudt18	NM_153136	0	0	0	0	0	0	0	1	1	0	PMID:15226823	In situ validated
Nupr1	NM_019738	0	0	0	0	0	0	0	1	0	0	PMID:22267162	FACS+microarray
Nutf2	NM_026532	1	1	0	0	0	0	1	0	0	0	PMID:15226823	In situ validated
Nwd1	NM_176940	0	1	0	0	0	0	0	0	0	0	This study	FACS+RNA-Seq
Nxn	NM_008750	1	1	0	0	0	0	0	0	0	0	This study	FACS+RNA-Seq
Nxnl1	NM_145598	0	0	1	0	0	0	0	0	0	0	PMID:22267162	FACS+microarray
Oas1e	NM_145210	0	0	0	0	0	0	0	1	0	0	PMID:22267162	FACS+microarray
Ociad2	NM_026950	0	0	0	0	0	0	0	0	1	0	PMID:22267162	FACS+microarray
Odc1	NM_013614	1	0	0	0	0	0	0	0	0	0	This study	FACS+RNA-Seq
Og9x	NM_008759	0	0	0	0	0	1	0	0	0	0	PMID:19270062	ISH-validated
Olfm1	NM_001038612	0	0	0	1	0	0	0	0	1	0	PMID:17653270	In situ validated
Olfm3	NM_153157	0	0	0	0	0	0	0	1	0	0	PMID:22267162	FACS+microarray
Olig2	NM_016967	1	1	0	0	0	0	0	0	0	0	PMID:22543161	In situ validated
Onecut1	NM_008262	0	0	0	0	1	0	0	0	1	0	PMID:22267162	FACS+microarray
Onecut2	NM_194268	0	0	0	0	1	0	0	0	1	0	PMID:25228773	In situ validated
Onecut3	NM_139226	0	0	0	0	1	0	0	0	1	0	PMID:25228773	In situ validated
Opn1mw	NM_008106	0	0	0	1	0	0	0	0	0	0	PMID:17653270	FACS+microarray
Opn1sw	NM_007538	0	0	0	1	0	0	0	0	0	0	PMID:17653270	FACS+microarray
Opn3	NM_010098	0	0	0	0	0	0	0	0	1	0	PMID:22267162	FACS+microarray
Opn4	NM_013887	0	0	0	0	0	0	0	0	1	0	PMID:22267162	FACS+microarray
Orc1	NM_011015	1	1	0	0	0	0	0	0	0	0	This study	FACS+RNA-Seq
Osgep	NM_133676	0	0	0	1	0	0	0	0	0	0	PMID:17653270	In situ validated
Osmr	NM_011019	0	0	0	0	0	0	0	0	0	0	PMID:15872101	In situ validated
Osta	NM_145932	0	0	0	0	0	0	0	1	0	0	PMID:22267162	FACS+microarray
Ostc	NM_025509	1	1	0	0	0	0	0	1	0	0	PMID:15226823	In situ validated
Otog	NM_013624	0	1	0	0	0	0	0	0	0	0	This study	FACS+RNA-Seq
Otop3	NM_027132	0	0	0	1	0	0	0	0	0	0	PMID:22267162	FACS+microarray
Otor	NM_020595	0	0	0	0	0	1	0	0	0	0	PMID:22267162	FACS+microarray
Otp	NM_011021	0	0	0	0	0	0	0	0	0	1	PMID:20436479	In situ validated
Otud1	NM_027715	1	1	0	0	0	0	0	0	0	0	This study	FACS+RNA-Seq
Otx1	NM_011023	1	0	0	0	0	0	0	0	0	0	This study	FACS+RNA-Seq
Otx2	NM_144841	0	1	1	1	0	1	0	0	0	0	PMID:15226823	In situ validated
P2rx1	NM_008771	1	0	0	0	0	0	0	0	0	0	This study	FACS+RNA-Seq
P2rx2	NM_001164833	0	0	0	0	0	0	0	1	0	0	PMID:22267162	FACS+microarray
P2ry2	NM_008773	1	0	0	0	0	0	0	0	0	0	This study	FACS+RNA-Seq
Pabpc4l	NM_001101479	1	0	0	0	0	0	0	0	0	0	This study	FACS+RNA-Seq
Pak3	NM_008778	1	1	0	0	0	0	1	0	0	0	PMID:15226823	In situ validated
Pald1	NM_013753	1	1	0	0	0	0	0	0	0	0	This study	FACS+RNA-Seq
Pantr1	NR_027826	0	0	0	0	0	0	0	1	0	0	PMID:22267162	FACS+microarray
Parp14	NM_001039530	0	1	0	0	0	0	0	0	0	0	This study	FACS+RNA-Seq
Parp9	NM_030253	0	1	0	0	0	0	0	0	0	0	This study	FACS+RNA-Seq
Pawr	NM_054056	1	1	0	0	0	0	0	0	0	0	This study	FACS+RNA-Seq
Pax6	NM_013627	1	1	0	0	1	0	0	1	0	0	PMID:15226823	In situ validated
Pbx1	NM_008783	0	0	0	0	0	0	0	1	0	0	PMID:17444492	ISH-validated
Pbx2	NM_017463	1	1	0	0	0	0	1	0	0	0	PMID:15226823	In situ validated
Pbx3	NM_016768	0	0	1	1	0	0	0	1	1	0	PMID:15226823	In situ validated
Pbxip1	NM_146131	0	1	0	0	0	0	0	0	0	0	This study	FACS+RNA-Seq
Pcdh10	NM_011043	0	0	0	0	0	0	0	1	0	0	PMID:26000488	Single-cell RNA-Seq
Pcdh15	NM_023115	0	0	0	1	0	0	0	0	0	0	PMID:17653270	In situ validated
Pcdh17	NM_001013753	0	0	0	0	0	1	0	1	0	0	PMID:26000488	Single-cell RNA-Seq
Pcdh21	NM_130878	0	0	1	1	0	0	0	0	0	0	PMID:15226823	In situ validated
Pcmtd2	NM_153594	0	0	1	0	0	0	0	0	0	0	PMID:15226823	In situ validated
Pcp2	NM_008790	0	0	0	0	0	1	0	0	0	0	PMID:18260140	ISH-validated
Pcp4	NM_008791	0	0	0	0	0	1	0	1	0	0	PMID:26000488	Single-cell RNA-Seq
Pcp4l1	NM_025321	0	0	0	0	0	0	0	1	0	0	PMID:22267162	FACS+microarray
Pcsk1n	NM_013892	0	0	1	1	0	0	0	1	1	0	PMID:15226823	In situ validated
Pcsk5	NM_001163144	0	1	0	0	0	0	0	0	0	0	This study	FACS+RNA-Seq
Pcsk6	NM_011048	0	0	0	0	1	0	0	0	0	0	PMID:22267162	FACS+microarray
Pcyt1b	NM_177546	0	1	0	0	0	0	0	0	0	0	This study	FACS+RNA-Seq
Pdc	NM_001159730	0	0	1	1	0	0	0	0	0	0	PMID:17653270	In situ validated
Pde1a	NM_016744	0	0	0	0	0	1	0	0	0	0	PMID:26000488	Single-cell RNA-Seq
Pde4dip	NM_022382	0	0	1	1	0	0	0	1	1	0	PMID:15226823	In situ validated
Pde6a	NM_146086	0	0	1	0	0	0	0	0	0	0	PMID:17653270	In situ validated
Pde6b	NM_008806	0	0	1	0	0	0	0	0	0	0	PMID:22267162	FACS+microarray
Pde6c	NM_033614	0	0	0	1	0	0	0	0	0	0	PMID:17653270	In situ validated
Pde6g	NM_012065	0	0	1	0	0	0	0	0	0	0	PMID:15226823	In situ validated
Pde6h	NM_023898	0	0	0	1	0	0	0	0	0	0	PMID:17653270	In situ validated
Pdgfc	NM_019971	0	1	0	0	0	0	0	0	0	0	This study	FACS+RNA-Seq
Pdgfd	NM_027924	1	0	0	0	0	0	0	0	0	0	This study	FACS+RNA-Seq
Pdia5	NM_028295	0	0	1	0	0	0	0	0	0	0	PMID:15226823	In situ validated
Pdk3	NM_145630	1	1	0	0	0	0	1	0	0	0	PMID:15226823	In situ validated
Pdlim5	NM_019808	1	1	0	0	0	0	0	0	0	0	This study	FACS+RNA-Seq
Pdpn	NM_010329	0	1	0	0	0	0	0	0	0	0	This study	FACS+RNA-Seq
Pdzrn4	NM_001164594	1	0	0	0	0	0	0	0	0	0	This study	FACS+RNA-Seq
Peg12	NM_013788	1	0	0	0	0	0	0	0	0	0	This study	FACS+RNA-Seq
Peg3	NM_008817	0	0	0	0	0	0	0	0	0	1	PMID:20436479	In situ validated
Penk	NM_001002927	1	0	0	0	0	0	0	0	0	0	This study	FACS+RNA-Seq
Pfkfb2	NM_001162415	0	0	0	0	0	0	0	0	0	0	PMID:20534447	In situ validated
Pfkp	NM_019703	0	0	0	0	0	0	0	0	1	0	PMID:17444492	ISH-validated
Pfn2	NM_019410	0	0	0	0	0	0	1	0	0	0	PMID:18465787	ISH-validated
Pgam2	NM_018870	0	0	0	0	0	0	0	1	0	0	PMID:22267162	FACS+microarray
Phex	NM_011077	1	0	0	0	0	0	0	0	0	0	This study	FACS+RNA-Seq
Phf19	NM_028716	0	1	0	0	0	0	0	0	0	0	This study	FACS+RNA-Seq
Phgdh	NM_016966	1	0	0	0	0	0	0	0	0	0	This study	FACS+RNA-Seq
Phldb2	NM_153412	1	0	0	0	0	0	0	0	0	0	This study	FACS+RNA-Seq
Phyhipl	NM_178621	0	0	0	0	0	1	0	0	0	0	PMID:26000488	Single-cell RNA-Seq
Pi4k2b	NM_025951	1	0	0	0	0	0	0	0	0	0	This study	FACS+RNA-Seq
Pias3	NM_018812	0	0	1	1	0	0	0	0	0	0	PMID:15226823	In situ validated
Pik3r4	NM_001081309	1	1	1	1	0	0	0	0	0	0	PMID:15226823	In situ validated
Pim1	NM_008842	1	0	0	0	0	0	0	0	0	0	This study	FACS+RNA-Seq
Pipox	NM_008952	0	1	0	0	0	0	0	0	0	0	This study	FACS+RNA-Seq
Pisd	NM_177298	1	1	0	0	0	0	1	0	0	0	PMID:15226823	In situ validated
Pitpnm1	NR_075078	1	1	0	0	0	0	0	0	0	0	This study	FACS+RNA-Seq
Pitpnm3	NM_144526	0	0	1	0	0	0	0	0	0	0	PMID:15226823	In situ validated
Pkn2	NM_178654	1	1	0	0	0	0	0	0	0	0	This study	FACS+RNA-Seq
Pkp2	NM_026163	1	1	0	0	0	0	0	0	0	0	This study	FACS+RNA-Seq
Pla2g4a	NM_008869	1	0	0	0	0	0	0	0	0	0	This study	FACS+RNA-Seq
Pla2g5	NM_011110	0	1	0	0	0	0	0	0	0	0	This study	FACS+RNA-Seq
Plagl1	NM_009538	1	0	0	0	0	0	0	0	0	0	This study	FACS+RNA-Seq
Plat	NM_008872	0	1	0	0	0	0	0	0	0	0	This study	FACS+RNA-Seq
Plcb3	NM_001290349	1	1	0	0	0	0	0	0	0	0	This study	FACS+RNA-Seq
Plce1	NM_019588	0	1	0	0	0	0	0	0	0	0	This study	FACS+RNA-Seq
Plch1	NM_183191	1	1	0	0	0	0	0	1	0	0	PMID:15226823	In situ validated
Pld1	NM_008875	0	1	0	0	0	0	0	0	0	0	This study	FACS+RNA-Seq
Plec1	NM_011117	1	1	0	0	0	0	1	0	0	0	PMID:15226823	In situ validated
Plekhb1	NM_013746	0	1	1	1	0	0	0	0	0	0	PMID:17653270	In situ validated
Plekhf1	NM_024413	0	0	0	0	0	0	0	1	0	0	PMID:22267162	FACS+microarray
Plekhg2	NM_138752	1	0	0	0	0	0	0	0	0	0	This study	FACS+RNA-Seq
Plekho2	NM_153119	0	1	0	0	0	0	0	0	0	0	This study	FACS+RNA-Seq
Plin3	NM_025836	1	1	0	0	0	0	0	0	0	0	This study	FACS+RNA-Seq
Plod1	NM_011122	0	1	0	0	0	0	0	0	0	0	This study	FACS+RNA-Seq
Pltp	NM_011125	0	0	0	0	0	0	0	0	1	0	PMID:22267162	FACS+microarray
Pmepa1	NM_022995	0	1	0	0	0	0	0	0	0	0	This study	FACS+RNA-Seq
Pmf1	NM_025928	1	1	0	0	0	0	1	0	0	0	PMID:15226823	In situ validated
Pmp22	NM_008885	0	1	0	0	0	0	0	0	0	0	This study	FACS+RNA-Seq
Pnlip	NM_026925	0	0	0	0	0	0	0	0	1	0	PMID:22267162	FACS+microarray
Pnma1	NM_027438	1	0	0	0	0	0	0	0	0	0	This study	FACS+RNA-Seq
Poldip3	NM_178627	0	0	0	0	0	1	0	0	0	0	PMID:15226823	In situ validated
Polg2	NM_015810	0	0	1	0	0	0	0	0	0	0	PMID:15226823	In situ validated
Polr1c	NM_009085	1	1	0	0	0	0	0	0	0	0	This study	FACS+RNA-Seq
Polr2f	NM_027231	0	0	0	0	0	0	0	1	1	0	PMID:15226823	In situ validated
Pomc	NM_008895	0	0	0	0	0	0	0	1	0	0	PMID:22267162	FACS+microarray
Pon2	NM_183308	0	1	0	0	0	0	0	0	0	0	This study	FACS+RNA-Seq
Popdc3	NM_024286	0	1	0	0	0	0	0	0	0	0	This study	FACS+RNA-Seq
Pou3f2	NM_008899	0	1	0	0	0	0	0	0	0	1	PMID:20436479	In situ validated
Pou3f2	NM_008899	0	1	0	0	0	0	0	0	0	0	This study	FACS+RNA-Seq
Pou4f1	NM_011143	0	0	0	0	0	0	0	0	1	0	PMID:7623109	In situ validated
Pou4f2	NM_138944	0	0	0	0	0	0	0	0	1	0	PMID:17444492	ISH-validated
Pou4f3	NM_138945	0	0	0	0	0	0	0	0	1	0	PMID:7623109	In situ validated
Pou6f2	NM_175006	0	0	0	0	0	0	0	0	1	0	PMID:11812828	In situ validated
Ppap2b	NM_080555	1	1	0	0	0	0	0	0	0	0	This study	FACS+RNA-Seq
Ppap2c	NM_015817	0	0	1	0	0	0	0	0	0	0	PMID:17653270	In situ validated
Ppargc1b	NM_133249	0	0	1	0	0	0	0	0	0	0	PMID:22511886	Direct Nrl target
Ppia	NM_008907	1	0	0	0	0	0	0	0	0	0	This study	FACS+RNA-Seq
Ppm1h	NM_001110218	1	1	0	0	0	0	0	0	0	0	This study	FACS+RNA-Seq
Ppm1j	NM_027982	0	0	0	1	0	0	0	0	0	0	PMID:22267162	ISH-validated
Ppp1r14a	NM_026731	1	0	0	0	0	0	0	0	0	0	This study	FACS+RNA-Seq
Ppp1r14b	NM_008889	1	1	0	0	1	0	0	1	0	0	PMID:15226823	In situ validated
Ppp1r14d	NM_028104	0	0	0	1	0	0	0	0	0	0	PMID:22267162	FACS+microarray
Ppp1r17	NM_011153	0	0	0	0	0	0	0	1	0	0	PMID:26000488	Single-cell RNA-Seq
Ppp1r1b	NM_144828	0	1	0	0	0	0	0	0	0	0	This study	FACS+RNA-Seq
Ppp1r32	NM_133689	1	0	0	0	0	0	0	0	0	0	This study	FACS+RNA-Seq
Ppp2r5c	NM_012023	0	0	0	0	0	0	0	1	1	0	PMID:15226823	In situ validated
Ppp4c	NM_019674	1	1	1	0	0	0	0	0	0	0	PMID:15226823	In situ validated
Pprc1	NM_001081214	1	1	0	0	0	0	0	0	0	0	This study	FACS+RNA-Seq
Prdm1	NM_007548	0	1	1	1	0	0	0	0	0	0	PMID:17653270	In situ validated
Prdm13	NM_001080771	1	0	0	0	0	0	0	1	0	0	PMID:26000488	Single-cell RNA-Seq
Prdm5	NM_027547	0	0	0	0	0	1	0	0	0	0	PMID:22267162	FACS+microarray
Prelp	NM_054077	0	1	0	0	0	0	0	0	0	0	This study	FACS+RNA-Seq
Prima1	NM_133364	0	1	0	0	0	0	0	0	0	0	This study	FACS+RNA-Seq
Prkca	NM_011101	0	0	0	0	0	1	0	0	0	0	PMID:15226823	In situ validated
Prkch	NM_008856	1	1	0	0	0	0	0	0	0	0	This study	FACS+RNA-Seq
Prkci	NM_008857	0	0	0	0	0	1	0	0	0	0	PMID:15226823	In situ validated
Prkcq	NM_008859	0	1	0	0	0	0	0	0	1	0	PMID:22267162	FACS+microarray
Prkdc	NM_011159	1	1	0	0	0	0	0	1	0	0	PMID:15226823	In situ validated
Prkg2	NM_008926	0	0	0	0	1	0	0	0	0	0	PMID:22267162	FACS+microarray
Prom1	NM_008935	0	0	1	1	0	0	0	0	0	0	PMID:17653270	In situ validated
Pros1	NM_011173	1	1	0	0	0	0	0	0	0	0	This study	FACS+RNA-Seq
Prph	NM_013639	0	0	0	0	0	0	0	0	1	0	PMID:22267162	FACS+microarray
Prph2	NM_008938	0	0	1	1	0	0	0	0	0	0	PMID:15226823	In situ validated
Prr5l	NM_175181	0	1	0	0	0	0	0	0	0	0	This study	FACS+RNA-Seq
Prrg4	NM_178695	0	1	0	0	0	0	0	0	0	0	This study	FACS+RNA-Seq
Prss34	NM_178372	0	0	0	0	0	0	0	0	1	0	PMID:22267162	FACS+microarray
Prss56	NM_027084	0	1	0	0	0	0	0	0	0	0	This study	FACS+RNA-Seq
Psmd11	NM_178616	0	0	0	0	0	0	0	1	1	0	PMID:15226823	In situ validated
Ptar1	NM_028208	0	1	0	0	0	0	0	0	0	0	This study	FACS+RNA-Seq
Ptch1	NM_008957	0	1	0	0	0	0	0	0	0	0	PIMD:18270576	In situ validated
Ptch2	NM_008958	1	0	0	0	0	0	0	0	0	0	This study	FACS+RNA-Seq
Ptf1a	NM_018809	1	0	0	0	1	0	0	1	0	0	This study	FACS+RNA-Seq
Ptgfrn	NM_011197	1	0	0	0	0	0	0	0	0	0	This study	FACS+RNA-Seq
Ptgis	NM_008968	0	0	0	0	0	0	0	1	0	0	PMID:22267162	FACS+microarray
Ptgis	NM_008968	1	0	0	0	0	0	0	0	0	0	This study	FACS+RNA-Seq
Pth1r	NM_001083935	1	0	0	0	0	0	0	0	0	0	This study	FACS+RNA-Seq
Ptk2	NM_007982	1	1	0	0	0	0	1	0	0	0	PMID:15226823	In situ validated
Ptn	NM_008973	0	1	0	0	0	0	1	0	0	0	PMID:18465787	ISH-validated
Ptov1	NM_133949	1	1	0	0	0	0	1	0	0	0	PMID:15226823	In situ validated
Ptpn13	NM_011204	1	0	0	0	0	0	0	0	0	0	This study	FACS+RNA-Seq
Ptpn21	NM_001146199	0	1	0	0	0	0	0	0	0	0	This study	FACS+RNA-Seq
Ptprf	NM_011213	0	0	0	0	0	0	0	1	0	0	PMID:26000488	Single-cell RNA-Seq
Ptprk	NM_008983	0	0	0	0	0	0	0	1	0	0	PMID:22267162	FACS+microarray
Ptprs	NM_011218	1	1	0	0	0	0	1	0	0	0	PMID:15226823	In situ validated
Ptpru	NM_011214	1	0	0	0	0	0	0	0	0	0	This study	FACS+RNA-Seq
Ptprz1	NM_001081306	0	1	0	0	0	1	0	0	0	0	PMID:22267162	FACS+microarray
Pttg1	NM_013917	1	1	0	0	0	0	0	0	0	0	PIMD:18270576	In situ validated
Ptx3	NM_008987	0	0	0	0	0	0	0	1	0	0	PMID:22267162	FACS+microarray
Pum1	NM_030722	1	1	0	0	0	0	0	0	0	0	PMID:15226823	In situ validated
Pus7	NM_178403	1	0	0	0	0	0	0	0	0	0	This study	FACS+RNA-Seq
Pvalb	NM_013645	0	0	0	0	0	0	0	0	1	0	PMID:22267162	FACS+microarray
Pxmp2	NM_008993	0	0	0	0	0	0	0	1	0	0	PMID:22267162	FACS+microarray
Qprt	NM_133686	1	0	0	0	0	0	0	0	0	0	This study	FACS+RNA-Seq
Qrfpr	NM_198192	0	1	0	0	0	0	0	0	0	0	This study	FACS+RNA-Seq
Qtrtd1	NM_029128	1	1	0	0	0	0	1	0	0	0	PMID:15226823	In situ validated
Rab20	NM_011227	0	1	0	0	0	0	0	0	0	0	This study	FACS+RNA-Seq
Rab24	NM_009000	1	1	0	0	1	0	0	1	0	0	PMID:15226823	In situ validated
Rab36	NM_029781	1	1	0	0	0	0	0	0	0	0	This study	FACS+RNA-Seq
Rab38	NM_028238	1	0	0	0	0	0	0	0	0	0	This study	FACS+RNA-Seq
Rab3c	NM_023852	0	0	0	0	0	0	0	1	0	0	PMID:26000488	Single-cell RNA-Seq
Rabgap1l	NM_001038621	1	1	0	0	0	0	0	0	0	0	PMID:15226823	In situ validated
Rad51	NM_011234	1	1	0	0	0	0	0	0	0	0	This study	FACS+RNA-Seq
Raet1d	NM_020030	1	0	0	0	0	0	0	0	0	0	This study	FACS+RNA-Seq
Rag1	NM_009019	0	1	0	0	0	0	0	0	0	0	This study	FACS+RNA-Seq
Rai14	NM_001166408	1	1	0	0	0	0	0	0	0	0	This study	FACS+RNA-Seq
Ralgds	NM_009058	1	1	0	0	0	0	1	0	0	0	PMID:15226823	In situ validated
Ramp2	NM_019444	0	0	0	0	0	0	0	0	1	0	PMID:22267162	FACS+microarray
Ran	NM_009391	1	1	0	0	0	0	0	0	0	0	This study	FACS+RNA-Seq
Ranbp1	NM_011239	1	1	0	0	0	0	0	0	0	0	This study	FACS+RNA-Seq
Rap1gds1	NM_145544	1	1	0	0	0	0	0	1	0	0	PMID:15226823	In situ validated
Rasef	NM_001017427	1	0	0	0	0	0	0	0	0	0	This study	FACS+RNA-Seq
Rasgrp1	NM_011246	0	0	0	0	0	0	0	1	0	0	PMID:26000488	Single-cell RNA-Seq
Rasl10b	NM_001013386	1	1	0	0	0	0	1	0	0	0	PMID:15226823	In situ validated
Rassf1	NM_019713	1	1	0	0	0	0	0	0	0	0	PIMD:18270576	In situ validated
Rassf4	NM_178045	1	0	0	0	0	0	0	0	0	0	This study	FACS+RNA-Seq
Rax	NM_013833	1	1	1	1	0	0	1	0	0	0	PMID:15226823	In situ validated
Rbm20	NM_001170847	0	1	0	0	0	0	0	0	0	0	This study	FACS+RNA-Seq
Rbm38	NM_019547	1	1	0	0	0	0	0	0	0	0	This study	FACS+RNA-Seq
Rbm39	NM_001291114	1	0	0	0	0	0	0	0	0	0	This study	FACS+RNA-Seq
Rbm46	NM_001277170	1	0	0	0	0	0	0	0	0	0	This study	FACS+RNA-Seq
Rbms3	NM_001172121	0	0	0	0	0	0	0	0	1	0	PMID:22267162	FACS+microarray
Rbp1	NM_011254	1	0	0	0	0	0	0	0	0	0	This study	FACS+RNA-Seq
Rbp3	NM_015745	0	0	1	1	0	0	0	0	0	0	PMID:22267162	FACS+microarray
Rbp7	NM_022020	0	1	0	0	0	0	0	0	0	0	This study	FACS+RNA-Seq
Rbpms	NM_001042674	1	0	0	0	0	0	0	0	1	0	PMID:18460603	In situ validated
Rcor2	NM_054048	1	1	0	0	0	0	1	0	0	0	PMID:15226823	In situ validated
Rcvrn	NM_009038	0	0	1	0	0	0	0	0	0	0	PMID:17653270	In situ validated
Rdh12	NM_030017	0	0	1	0	0	0	0	0	0	0	PMID:15226823	In situ validated
Rdh5	NM_134006	0	0	0	0	0	0	0	0	1	0	PMID:22267162	FACS+microarray
Reep6	NM_139292	0	0	1	0	0	0	0	0	0	0	PMID:15226823	In situ validated
Reln	NM_011261	0	0	0	0	0	1	0	0	0	0	PMID:26000488	Single-cell RNA-Seq
Rex2	NM_009051	0	0	1	0	0	0	0	0	0	0	PMID:22267162	FACS+microarray
Rfc3	NM_027009	1	1	0	0	0	0	1	0	0	0	PMID:15226823	In situ validated
Rfc5	NM_028128	1	1	0	0	0	0	0	0	0	0	This study	FACS+RNA-Seq
Rfng	NM_009053	1	1	0	0	0	0	1	0	0	0	PMID:15226823	In situ validated
Rftn1	NM_181397	1	0	0	0	0	0	0	0	0	0	This study	FACS+RNA-Seq
Rftn2	NM_028713	0	1	0	0	0	0	0	0	0	0	This study	FACS+RNA-Seq
Rgcc	NM_025427	0	1	0	0	0	0	0	0	0	0	This study	FACS+RNA-Seq
Rgs11	XM_128488	0	0	0	0	0	1	0	0	0	0	PMID:19270070	ISH-validated
Rgs13	NM_153171	0	1	0	0	0	0	0	0	0	0	This study	FACS+RNA-Seq
Rgs16	NM_011267	1	1	0	0	0	0	1	0	0	0	PMID:15226823	In situ validated
Rgs4	NM_009062	0	0	0	0	0	0	0	0	1	1	PMID:26000488	Single-cell RNA-Seq
Rgs5	NM_009063	0	0	0	0	0	0	0	1	0	0	PMID:22267162	FACS+microarray
Rgs8	NM_026380	1	0	0	0	0	0	0	0	0	0	This study	FACS+RNA-Seq
Rgs9	NM_011268	0	0	1	1	0	0	0	0	0	0	PMID:17653270	In situ validated
Rgs9bp	NM_145840	0	0	1	1	0	0	0	0	0	0	PMID:17653270	In situ validated
Rhbdl3	NM_139228	0	1	0	0	0	0	0	0	0	0	This study	FACS+RNA-Seq
Rho	NM_145383	0	0	1	0	0	0	0	0	0	0	PMID:15226823	In situ validated
Rhod	NM_007485	1	0	0	0	0	0	0	0	0	0	This study	FACS+RNA-Seq
Rhoh	NM_001081105	1	0	0	0	0	0	0	0	0	0	This study	FACS+RNA-Seq
Rhoj	NM_023275	1	0	0	0	0	0	0	0	0	0	This study	FACS+RNA-Seq
Rhox2a	NM_029203	0	0	0	0	0	0	0	1	0	0	PMID:22267162	FACS+microarray
Rhox2e	NM_001085348	0	0	0	0	0	0	0	1	0	0	PMID:22267162	FACS+microarray
Rhox4a	NM_001039688	0	0	0	0	0	0	0	1	0	0	PMID:22267162	FACS+microarray
Rhox4b	NM_021300	0	0	0	0	0	0	0	1	0	0	PMID:22267162	FACS+microarray
Rhox4c	NM_001039689	0	0	0	0	0	0	0	1	0	0	PMID:22267162	FACS+microarray
Rhox4e	NM_201236	0	0	0	0	0	0	0	1	0	0	PMID:22267162	FACS+microarray
Rhox4f	NM_001039696	0	0	0	0	0	0	0	1	0	0	PMID:22267162	FACS+microarray
Rhox4g	NM_001039698	0	0	0	0	0	0	0	1	0	0	PMID:22267162	FACS+microarray
Ribc2	NM_026357	1	0	0	0	0	0	0	0	0	0	This study	FACS+RNA-Seq
Rif1	NM_175238	1	1	0	0	0	0	0	0	0	0	This study	FACS+RNA-Seq
Rims1	NM_183018	0	0	0	0	0	0	0	1	0	0	PMID:26000488	Single-cell RNA-Seq
Riok2	NM_025934	1	1	0	0	0	0	0	1	0	0	PMID:15226823	In situ validated
Rlbp1	NM_020599	0	1	0	0	0	0	1	0	0	0	PMID:18465787	ISH-validated
Rmi2	NM_001162932	1	0	0	0	0	0	0	0	0	0	This study	FACS+RNA-Seq
Rnaseh2a	NM_027187	1	0	0	0	0	0	0	0	0	0	This study	FACS+RNA-Seq
Rnd2	NM_009708	0	0	0	0	0	0	0	0	1	0	PMID:22267162	FACS+microarray
Rnd3	NM_028810	0	0	0	0	0	0	0	1	0	0	PMID:22267162	FACS+microarray
Rnf138rt1	NM_028842	1	0	0	0	0	0	0	0	0	0	This study	FACS+RNA-Seq
Rnf144b	NM_001170643	0	1	0	0	0	0	0	0	0	0	This study	FACS+RNA-Seq
Rnf152	NM_178779	0	0	0	0	0	0	0	1	0	0	PMID:26000488	Single-cell RNA-Seq
Rnf187	NM_022423	1	1	0	0	0	0	0	1	1	0	PMID:15226823	In situ validated
Rnf20	NM_182999	1	1	0	0	0	0	0	1	1	0	PMID:15226823	In situ validated
Rnu12	NR_004432	0	0	0	0	0	1	0	0	0	0	PMID:22267162	ISH-verified
Robo1	NM_019413	0	0	0	0	0	0	0	1	0	0	PMID:15226823	In situ validated
Robo3	NM_011248	0	0	0	0	0	0	0	1	0	0	PMID:15226823	In situ validated
Rom1	NM_009073	0	0	1	1	0	0	0	0	0	0	PMID:15163632	In situ validated
Ror1	NM_013845	1	1	0	0	0	0	0	0	0	0	This study	FACS+RNA-Seq
Rora	NM_013646	0	0	0	1	0	0	0	0	1	0	PMID:20729845	In situ validated
Rorb	NM_001043354	0	1	1	1	0	0	0	0	0	0	This study	FACS+RNA-Seq
Rp1h	NM_011283	0	0	1	0	0	0	0	0	0	0	PMID:22267162	FACS+microarray
Rpa1	NM_026653	0	0	0	0	0	1	0	0	0	0	PMID:26000488	Single-cell RNA-Seq
Rpa2	NM_011284	1	1	0	0	0	0	0	0	0	0	This study	FACS+RNA-Seq
Rpb3	NM_009090	0	0	1	1	0	0	0	0	0	0	PMID:17653270	In situ validated
Rpgrip1	NM_023879	0	0	1	1	0	0	0	0	0	0	PMID:15226823	In situ validated
Rph3a	NM_011286	0	0	0	0	0	0	0	1	1	0	PMID:17444492	ISH-validated
Rpl18a	NM_029751	1	0	0	0	0	0	0	0	0	0	This study	FACS+RNA-Seq
Rpl28	NM_009081	0	1	0	0	0	0	0	0	0	0	This study	FACS+RNA-Seq
Rpl36a	NM_019865	0	1	0	0	0	0	0	0	0	0	This study	FACS+RNA-Seq
Rprm	NM_023396	0	0	0	0	0	0	0	0	1	0	PMID:22267162	FACS+microarray
Rprml	NM_001033212	0	0	0	0	0	0	0	1	0	0	PMID:22267162	FACS+microarray
Rps12	NM_011295	0	1	0	0	0	0	0	0	0	0	This study	FACS+RNA-Seq
Rps16	NM_013647	0	1	0	0	0	0	0	0	0	0	This study	FACS+RNA-Seq
Rps2	NM_008503	1	0	0	0	0	0	0	0	0	0	This study	FACS+RNA-Seq
Rps4x	NM_009094	1	0	0	0	0	0	0	0	0	0	This study	FACS+RNA-Seq
Rreb1	NM_001177869	0	1	0	0	0	0	0	0	0	0	This study	FACS+RNA-Seq
Rrh	NM_009102	0	1	0	0	0	0	0	0	0	0	This study	FACS+RNA-Seq
Rrm2	NM_009104	1	1	0	0	0	0	0	0	0	0	PIMD:18270576	In situ validated
Rs1h	NM_011302	0	0	1	1	0	0	0	0	0	0	PMID:17653270	In situ validated
Rsph1	NM_025290	1	0	0	0	0	0	0	0	0	0	This study	FACS+RNA-Seq
Rspo1	NM_138683	0	0	0	0	0	0	0	0	0	1	PMID:20436479	In situ validated
Rspo3	NM_028351	0	0	0	0	0	0	0	0	0	1	PMID:20436479	In situ validated
Rtbdn	NM_144929	0	0	1	1	0	0	0	0	0	0	PMID:17653270	In situ validated
Rtkn2	NM_001081346	1	1	0	0	0	0	0	0	0	0	This study	FACS+RNA-Seq
Rtn1	NM_153457	0	0	0	0	0	0	0	0	1	0	PMID:15226823	In situ validated
Rtn4	NM_024226	0	0	0	0	0	0	1	1	1	0	PMID:17653270	ISH-validated
Rxra	NM_011305	1	1	0	0	0	0	0	0	0	0	PIMD:18270576	In situ validated
Rxrg	NM_001159731	0	0	0	1	0	0	0	0	1	0	PMID:20729845	In situ validated
S100a10	NM_009112	0	0	0	0	0	0	0	0	1	0	PMID:17444492	ISH-validated
S100a11	NM_016740	1	0	0	0	0	0	0	0	0	0	This study	FACS+RNA-Seq
S100g	NM_009789	0	0	0	0	0	0	0	1	0	0	PMID:22267162	FACS+microarray
S1pr1	NM_007901	1	0	0	0	0	0	0	0	0	0	This study	FACS+RNA-Seq
S1pr2	NM_010333	0	1	0	0	0	0	0	0	0	0	This study	FACS+RNA-Seq
Sag	NM_009118	0	0	1	1	0	0	0	0	0	0	PMID:15226823	In situ validated
Sall3	NM_026528	0	0	0	1	1	1	0	0	0	0	PMID:15226823	In situ validated
Samd14	NM_146025	0	0	0	0	0	0	0	1	1	0	PMID:15226823	In situ validated
Samd7	NM_029489	0	0	1	0	0	0	0	0	0	0	PMID:15226823	In situ validated
Samsn1	NM_023380	0	0	0	0	0	1	0	0	0	0	PMID:22267162	FACS+microarray
Sardh	NM_138665	0	1	0	0	0	0	0	0	0	0	This study	FACS+RNA-Seq
Sat1	NM_009121	0	1	0	0	0	0	1	0	0	0	PMID:15226823	In situ validated
Sbk1	NM_145587	0	0	0	0	0	0	0	1	0	0	PMID:17444492	ISH-validated
Scarb1	NM_001205082	0	1	0	0	0	0	0	0	0	0	This study	FACS+RNA-Seq
Scg2	NM_009129	0	0	0	0	0	0	0	1	1	0	PMID:15226823	In situ validated
Scgn	NM_145399	0	0	0	0	0	1	0	0	0	0	PMID:18260140	ISH-validated
Scn1a	NM_018733	0	0	0	0	0	0	0	1	0	0	PMID:26000488	Single-cell RNA-Seq
Scn1b	NM_011322	0	0	0	0	0	0	0	0	1	0	PMID:22267162	FACS+microarray
Scn2a1	NM_001099298	0	0	0	0	0	0	0	0	1	0	PMID:22267162	FACS+microarray
Scn3b	NM_178227	0	0	0	0	0	0	0	1	1	0	PMID:17444492	ISH-validated
Sct	NM_011328	0	0	0	0	0	0	0	1	0	0	PMID:22267162	FACS+microarray
Sdc1	NM_011519	1	0	0	0	0	0	0	0	0	0	This study	FACS+RNA-Seq
Sdr42e1	NM_028725	0	1	0	0	0	0	0	0	0	0	This study	FACS+RNA-Seq
Sebox	NM_008759	0	0	0	0	0	1	0	0	0	0	PMID:22267162	FACS+microarray
Sec1	NM_019934	0	0	0	0	0	1	0	0	0	0	PMID:22267162	FACS+microarray
Sel1l3	NM_172710	1	0	0	0	0	0	0	0	0	0	This study	FACS+RNA-Seq
Sema3e	NM_011348	0	0	0	0	0	0	0	0	0	0	This study	FACS+RNA-Seq
Sema4g	NM_011976	0	1	0	0	0	0	0	1	1	0	PMID:15226823	In situ validated
Sema5a	NM_009154	0	1	0	0	0	0	0	0	0	0	This study	FACS+RNA-Seq
Sema5b	NM_013661	0	1	0	0	0	0	0	0	0	0	This study	FACS+RNA-Seq
Sept10	NM_001024911	1	1	0	0	0	0	0	0	0	0	This study	FACS+RNA-Seq
Sept8	NM_001252333	0	1	0	0	0	0	0	0	0	0	This study	FACS+RNA-Seq
Septin3	NM_011889	0	0	0	0	0	0	0	1	1	0	PMID:17444492	ISH-validated
Septin4	NM_011129	1	1	0	0	1	0	0	0	0	0	PMID:15226823	In situ validated
Serpina3n	NM_009252	0	0	0	0	0	0	0	0	0	0	PMID:15872101	In situ validated
Serpinb1b	NM_173052	0	0	0	0	0	0	0	0	1	0	PMID:22267162	FACS+microarray
Serpinf1	NM_011340	1	0	0	0	0	0	0	0	0	0	This study	FACS+RNA-Seq
Serpinh1	NM_001111044	1	0	0	0	0	0	0	0	0	0	This study	FACS+RNA-Seq
Sesn2	NM_144907	1	0	0	0	0	0	0	0	0	0	This study	FACS+RNA-Seq
Setdb2	NM_001081024	1	1	0	0	0	0	0	0	0	0	This study	FACS+RNA-Seq
Sez6	NM_021286	0	0	0	0	0	1	0	0	0	1	PMID:15226823	In situ validated
Sez6l2	NM_144926	0	0	0	0	0	1	0	0	0	0	PMID:15226823	In situ validated
Sf3a3	NM_029157	1	1	0	0	0	0	0	0	0	0	This study	FACS+RNA-Seq
Sfrp1	NM_013834	1	0	0	0	0	0	0	0	0	0	This study	FACS+RNA-Seq
Sfrp2	NM_009144	1	0	0	0	0	0	0	0	0	0	PMID:15226823	In situ validated
Sft2d2	NM_145512	1	1	0	0	0	0	0	0	0	0	This study	FACS+RNA-Seq
Sftpc	NM_011359	0	0	0	0	0	0	0	1	0	0	PMID:22267162	FACS+microarray
Sgk1	NM_011361	0	1	1	1	0	0	0	0	0	0	PMID:15226823	In situ validated
Sgms2	NM_028943	1	0	0	0	0	0	0	0	0	0	This study	FACS+RNA-Seq
Sh2d1a	NM_011364	0	0	1	0	0	0	0	0	0	0	PMID:22267162	FACS+microarray
Sh3bgrl2	NM_172507	1	0	0	0	0	0	0	0	0	0	This study	FACS+RNA-Seq
Sh3pxd2b	NM_177364	1	1	0	0	0	0	0	0	0	0	This study	FACS+RNA-Seq
Sh3rf3	NM_172788	0	1	0	0	0	0	0	0	0	0	This study	FACS+RNA-Seq
Shc3	NM_009167	0	1	0	0	0	0	0	0	0	0	This study	FACS+RNA-Seq
Shh	NM_009170	0	0	0	0	0	0	0	0	1	0	PMID:17444492	ISH-validated
Shmt1	NM_009171	1	1	0	0	0	0	0	0	0	0	This study	FACS+RNA-Seq
Shroom3	NM_015756	1	0	0	0	0	0	0	0	0	0	This study	FACS+RNA-Seq
Sim1	NM_011376	0	0	0	0	0	0	0	0	0	1	PMID:20436479	In situ validated
Sim2	NM_011377	0	0	0	0	0	0	0	0	0	1	PMID:20436479	In situ validated
Siva1	NM_013929	1	0	0	0	0	0	0	0	0	0	This study	FACS+RNA-Seq
Six2	NM_011380	0	0	0	0	0	0	0	1	0	0	PMID:22267162	FACS+microarray
Six3	NM_017393	1	1	0	0	0	0	0	1	0	0	PMID:15226823	In situ validated
Six3os1	XM_001481207	1	1	0	0	0	0	0	1	0	0	PMID:15226823	In situ validated
Six5	NM_011383	1	0	0	0	0	0	0	0	0	0	This study	FACS+RNA-Seq
Six6	NM_011384	1	1	0	0	0	0	0	1	0	0	PMID:15226823	In situ validated
Slc10a4	NM_173403	0	0	0	0	0	0	0	1	0	0	PMID:22267162	FACS+microarray
Slc12a2	NM_009194	0	0	0	0	1	0	0	0	0	0	PMID:22267162	FACS+microarray
Slc12a4	NM_009195	1	1	0	0	0	0	0	0	0	0	This study	FACS+RNA-Seq
Slc13a5	NM_001004148	0	1	0	0	0	0	0	0	0	0	This study	FACS+RNA-Seq
Slc14a1	NM_001171010	0	0	0	0	0	0	1	0	0	0	PMID:18465787	ISH-validated
Slc16a12	NM_172838	1	0	0	0	0	0	0	0	0	0	This study	FACS+RNA-Seq
Slc16a2	NM_009197	0	1	0	0	0	0	0	0	0	0	This study	FACS+RNA-Seq
Slc16a9	NM_025807	1	0	0	0	0	0	0	0	0	0	This study	FACS+RNA-Seq
Slc17a6	NM_080853	0	0	0	0	1	0	0	1	1	1	PMID:16516863	In situ validated
Slc17a8	NM_182959	0	0	0	0	0	0	0	1	0	0	PMID:16516863	In situ validated
Slc18a3	NM_021712	0	0	0	0	0	0	0	1	0	0	PMID:22267162	FACS+microarray
Slc1a2	NM_011393	0	1	0	0	0	0	0	0	0	0	This study	FACS+RNA-Seq
Slc1a3	NM_148938	0	1	0	0	0	0	1	0	0	0	PMID:18465787	ISH-validated
Slc24a1	NM_144813	0	0	1	0	0	0	0	0	0	0	PMID:15226823	In situ validated
Slc24a3	NM_053195	0	0	0	0	0	0	0	1	0	0	PMID:26000488	Single-cell RNA-Seq
Slc24a4	NM_172152	0	0	0	0	0	1	0	0	0	0	PMID:22267162	FACS+microarray
Slc25a21	NM_172577	1	0	0	0	0	0	0	0	0	0	This study	FACS+RNA-Seq
Slc25a24	NM_172685	1	0	0	0	0	0	0	0	0	0	This study	FACS+RNA-Seq
Slc25a33	NM_027460	0	0	1	0	0	0	0	0	0	0	PMID:15226823	In situ validated
Slc25a41	NM_175333	0	0	0	0	0	0	0	1	0	0	PMID:22267162	FACS+microarray
Slc25a5	NM_007451	0	0	1	1	0	0	0	1	1	0	PMID:15226823	In situ validated
Slc27a6	NM_001081072	0	1	0	0	0	0	0	0	0	0	This study	FACS+RNA-Seq
Slc2a13	NM_001033633	0	0	0	0	0	0	0	1	0	0	PMID:22267162	FACS+microarray
Slc30a10	NM_001033286	0	1	0	0	0	0	0	0	0	0	This study	FACS+RNA-Seq
Slc32a1	NM_009508	0	0	0	0	1	0	0	1	1	0	PMID:15226823	In situ validated
Slc35f1	NM_178675	0	1	0	0	0	0	0	0	0	0	This study	FACS+RNA-Seq
Slc38a3	NM_023805	0	0	0	0	0	0	1	0	0	0	PMID:15226823	In situ validated
Slc38a4	NM_027052	1	0	0	0	0	0	0	0	0	0	This study	FACS+RNA-Seq
Slc38a5	NM_172479	0	0	0	0	0	0	0	1	0	0	PMID:22267162	FACS+microarray
Slc38a8	NM_001009950	1	0	0	0	0	0	0	0	0	0	This study	FACS+RNA-Seq
Slc4a3	NM_009208	0	0	0	0	1	0	0	0	0	0	PMID:26000488	Single-cell RNA-Seq
Slc5a7	NM_022025	0	0	0	0	0	0	0	1	0	0	PMID:26000488	Single-cell RNA-Seq
Slc6a1	NM_178703	1	1	0	0	0	0	0	1	0	0	PMID:15226823	In situ validated
Slc6a11	NM_172890	0	0	0	0	0	0	0	1	1	0	PMID:15226823	In situ validated
Slc6a12	NM_133661	0	0	0	0	0	0	0	1	0	0	PMID:22267162	FACS+microarray
Slc6a2	NM_009209	0	1	0	0	0	0	0	0	0	0	This study	FACS+RNA-Seq
Slc6a6	NM_009320	0	0	1	1	0	1	0	0	0	0	PMID:15226823	In situ validated
Slc6a9	NM_008135	0	0	0	0	0	0	0	1	0	0	PMID:22267162	FACS+microarray
Slc7a3	NM_007515	1	0	0	0	0	0	0	0	0	0	This study	FACS+RNA-Seq
Slco1a4	NM_030687	0	0	0	0	0	0	0	0	1	0	PMID:22267162	FACS+microarray
Slco1c1	NM_021471	0	0	0	0	0	0	0	0	1	0	PMID:22267162	FACS+microarray
Slco4a1	NM_148933	0	0	1	0	0	0	0	0	0	0	PMID:17653270	In situ validated
Slfn9	NM_172796	1	1	0	0	0	0	0	0	0	0	This study	FACS+RNA-Seq
Slit1	NM_015748	0	0	0	0	1	0	0	0	1	0	PMID:15226823	In situ validated
Slit2	NM_178804	0	0	0	0	0	1	0	0	0	0	PMID:26000488	Single-cell RNA-Seq
Slit3	NM_011412	1	1	0	0	0	0	1	0	0	0	PMID:15226823	In situ validated
Slitrk2	NM_198863	1	1	0	0	0	0	0	0	0	0	This study	FACS+RNA-Seq
Slitrk3	NM_198864	0	0	0	0	0	1	0	0	0	0	PMID:22267162	FACS+microarray
Slitrk6	NM_175499	0	0	0	0	0	1	0	0	0	0	PMID:26000488	Single-cell RNA-Seq
Smad1	NM_008539	1	1	0	0	0	0	0	0	0	0	PMID:15226823	In situ validated
Smad3	NM_016769	1	0	0	0	0	0	0	0	0	0	This study	FACS+RNA-Seq
Smad5	NM_008541	1	1	0	0	0	0	0	0	0	0	This study	FACS+RNA-Seq
Smad6	NM_008542	1	1	0	0	0	0	0	0	0	0	This study	FACS+RNA-Seq
Smad9	NM_019483	1	0	0	0	0	0	0	0	0	0	This study	FACS+RNA-Seq
Smarcd1	NM_031842	1	1	0	0	0	0	0	1	0	0	PMID:15226823	In situ validated
Smc4	NM_133786	1	1	0	0	0	0	0	0	0	0	This study	FACS+RNA-Seq
Smn1	NM_011420	1	1	0	0	0	0	0	1	0	0	PMID:15226823	In situ validated
Smpdl3b	NM_133888	1	0	0	0	0	0	0	0	0	0	This study	FACS+RNA-Seq
Snap25	NM_011428	0	0	0	0	0	0	0	0	1	0	PMID:15226823	In situ validated
Snca	NM_009221	0	0	0	0	0	0	0	0	1	0	PMID:17444492	ISH-validated
Sncb	NM_033610	0	0	0	0	0	0	0	1	1	0	PMID:15226823	In situ validated
Sncg	NM_011430	0	0	0	0	0	0	0	0	1	0	PMID:17444492	ISH-validated
Snhg11	NM_175692	0	0	0	0	0	0	0	1	1	0	PMID:26000488	Single-cell RNA-Seq
Snord16a	NR_028548	0	1	0	0	0	0	0	0	0	0	This study	FACS+RNA-Seq
Snrpf	NM_027246	1	0	0	0	0	0	0	0	0	0	This study	FACS+RNA-Seq
Snx5	NM_001199188	1	0	0	0	0	0	0	0	0	0	This study	FACS+RNA-Seq
Socs3	NM_007707	0	0	0	0	0	0	0	0	0	0	PMID:15872101	In situ validated
Sorbs2	NM_172752	0	1	0	0	0	0	0	0	0	0	This study	FACS+RNA-Seq
Sorbs3	NM_001271407	0	1	0	0	0	0	0	0	0	0	This study	FACS+RNA-Seq
Sorcs2	NM_030889	1	1	0	0	0	0	0	1	0	0	PMID:15226823	In situ validated
Sostdc1	NM_025312	0	1	0	0	0	0	0	0	0	0	This study	FACS+RNA-Seq
Sowaha	NM_183173	0	1	0	0	0	0	0	0	0	0	This study	FACS+RNA-Seq
Sox11	NM_009234	1	1	0	0	0	0	0	0	0	0	PMID:15226823	In situ validated
Sox13	NM_011439	1	1	0	0	0	0	0	0	0	0	This study	FACS+RNA-Seq
Sox18	NM_009236	0	0	0	0	0	0	0	1	0	0	PMID:22267162	FACS+microarray
Sox2	NM_011443	0	0	0	0	0	0	0	1	0	0	PMID:15226823	In situ validated
Sox4	NM_009238	1	1	0	0	1	0	0	1	0	0	PMID:15226823	In situ validated
Sox8	NM_011447	0	1	0	0	0	0	1	0	0	0	PMID:19490914	ISH-validated
Sox9	NM_011448	1	1	0	0	0	0	1	0	0	0	PMID:19490914	ISH-validated
Sp8	NM_177082	1	0	0	0	0	0	0	0	0	0	This study	FACS+RNA-Seq
Spag16	NM_001271533	1	0	0	0	0	0	0	0	0	0	This study	FACS+RNA-Seq
Sparc	NM_009242	0	0	0	0	0	0	1	0	0	0	PMID:26000488	Single-cell RNA-Seq
Sparcl1	NM_010097	0	0	0	0	0	0	0	1	0	0	PMID:26000488	Single-cell RNA-Seq
Spata1	NM_027617	0	0	1	0	0	0	0	0	0	0	PMID:22267162	FACS+microarray
Spata13	NM_001033272	1	1	0	0	0	0	0	0	0	0	This study	FACS+RNA-Seq
Spata7	NM_178914	0	0	1	0	0	0	0	0	0	0	PMID:15226823	In situ validated
Spc25	NM_025565	1	1	0	0	0	0	1	0	0	0	PMID:15226823	In situ validated
Spg3a	NM_024275	0	0	0	0	0	0	0	0	1	0	PMID:22267162	FACS+microarray
Spg7	NM_153176	0	0	1	0	0	0	0	0	0	0	PMID:15226823	In situ validated
Sphkap	NM_172430	0	0	0	0	0	1	0	0	0	0	PMID:26000488	Single-cell RNA-Seq
Spice1	NM_144550	1	1	0	0	0	0	0	0	0	0	This study	FACS+RNA-Seq
Spink13	NM_001168423	0	0	0	0	0	0	0	1	0	0	PMID:22267162	FACS+microarray
Spink2	NM_183284	0	1	0	0	0	0	0	0	0	0	This study	FACS+RNA-Seq
Spock3	NM_023689	0	0	0	0	0	0	0	1	0	0	PMID:26000488	Single-cell RNA-Seq
Spon1	NM_145584	0	1	0	0	0	0	1	0	0	0	PMID:18465787	ISH-validated
Spp1	NM_009263	0	0	0	0	0	0	0	0	0	0	PMID:15872101	In situ validated
Spred2	NM_033523	1	1	0	0	0	0	0	0	0	0	This study	FACS+RNA-Seq
Spry2	NM_011897	0	1	0	0	0	0	0	0	0	0	This study	FACS+RNA-Seq
Spry4	NM_011898	0	1	0	0	0	0	0	0	0	0	This study	FACS+RNA-Seq
Src	NM_009271	0	1	0	0	0	0	1	0	0	0	PMID:15226823	In situ validated
Srd5a1	NM_175283	0	1	0	0	0	0	0	0	0	0	This study	FACS+RNA-Seq
Srd5a2l2	NM_153801	0	0	0	0	1	0	0	0	0	0	PMID:22267162	FACS+microarray
Srebf2	NM_033218	0	0	0	0	0	0	0	1	1	0	PMID:15226823	In situ validated
Srf	NM_020493	1	1	0	0	0	0	0	0	0	0	This study	FACS+RNA-Seq
Srgap1	NM_001081037	1	0	0	0	0	0	0	0	0	0	This study	FACS+RNA-Seq
Srgap3	NM_080448	1	1	0	0	0	0	0	1	0	0	PMID:15226823	In situ validated
Sry	NM_011564	0	0	1	0	0	0	0	0	0	0	PMID:22267162	FACS+microarray
Ssbp4	NM_133772	1	0	0	0	0	0	0	0	0	0	This study	FACS+RNA-Seq
Sst	NM_009215	0	0	0	0	0	0	0	1	0	0	PMID:22267162	FACS+microarray
Sstr2	NM_001042606	0	0	0	0	0	0	0	1	0	0	PMID:22267162	FACS+microarray
Sstr2	NM_009217	1	0	0	0	0	0	0	0	0	0	This study	FACS+RNA-Seq
Sstr5	NM_001191008	0	1	0	0	0	0	0	0	0	0	This study	FACS+RNA-Seq
St14	NM_011176	0	1	0	0	0	0	0	0	0	0	This study	FACS+RNA-Seq
St18	NM_173868	0	0	0	0	0	0	0	0	0	1	PMID:20436479	In situ validated
St6galnac4	NM_011373	0	0	0	0	0	1	0	0	0	0	PMID:22267162	FACS+microarray
St8sia5	NM_153124	0	1	0	0	0	0	0	0	0	0	This study	FACS+RNA-Seq
Stat3	NM_213660	0	0	0	0	0	0	0	0	0	0	PMID:15872101	In situ validated
Statip1	NM_021448	0	0	1	1	0	0	0	0	0	0	PMID:15226823	In situ validated
Stbd1	NM_175096	1	0	0	0	0	0	0	0	0	0	This study	FACS+RNA-Seq
Stc1	NM_009285	0	0	0	0	0	0	0	1	0	0	PMID:22267162	FACS+microarray
Steap3	NM_133186	0	1	0	0	0	0	0	0	0	0	This study	FACS+RNA-Seq
Stk25	NM_021537	0	0	0	0	0	0	0	1	1	0	PMID:15226823	In situ validated
Stk32a	NM_178749	0	0	0	0	0	0	0	0	1	0	PMID:22267162	FACS+microarray
Stk33	NM_054103	1	0	0	0	0	0	0	0	0	0	This study	FACS+RNA-Seq
Stmn1	NM_019641	1	1	0	0	1	0	0	1	0	0	PMID:15226823	In situ validated
Stmn2	NM_025285	0	0	0	0	0	0	0	1	1	0	PMID:17444492	ISH-validated
Stmn3	NM_009133	0	0	0	0	0	0	0	0	1	0	PMID:26000488	Single-cell RNA-Seq
Stoml2	NM_023231	1	0	0	0	0	0	0	0	0	0	This study	FACS+RNA-Seq
Ston2	NM_175367	1	1	0	0	0	0	0	0	0	0	This study	FACS+RNA-Seq
Stox1	NM_001033260	1	0	0	0	0	0	0	0	0	0	This study	FACS+RNA-Seq
Stx11	NM_029075	1	0	0	0	0	0	0	0	0	0	This study	FACS+RNA-Seq
Stx1a	NM_016801	1	1	0	0	1	0	0	1	0	0	PMID:15226823	In situ validated
Stx2	NM_007941	1	1	0	0	0	0	0	0	0	0	This study	FACS+RNA-Seq
Stx3	NM_011502	0	0	1	0	0	0	0	0	0	0	PMID:15226823	In situ validated
Suclg2	NM_011507	1	0	0	0	0	0	0	0	0	0	This study	FACS+RNA-Seq
Sucnr1	NM_032400	0	0	0	0	1	0	0	0	0	0	PMID:22267162	FACS+microarray
Sulf1	NM_172294	0	1	0	0	0	0	0	0	0	0	PMID:24124169	FACS+microarray
Sulf2	NM_028072	1	1	0	0	0	1	0	0	0	0	PMID:26000488	Single-cell RNA-Seq
Susd3	NM_025491	0	0	1	0	0	0	0	0	0	0	PMID:15226823	In situ validated
Sv2b	NM_153579	0	0	0	1	0	0	0	0	0	0	PMID:15226823	In situ validated
Sv2c	NM_029210	0	0	0	0	0	0	0	1	0	0	PMID:12687700	IHC-validated
Syde2	NM_001166064	1	0	0	0	0	0	0	0	0	0	This study	FACS+RNA-Seq
Syk	NM_001198977	0	1	0	0	0	0	0	0	0	0	This study	FACS+RNA-Seq
Synj2bp	NM_025292	0	1	1	1	0	0	0	1	0	0	PMID:15226823	In situ validated
Synm	NM_207663	0	1	0	0	0	0	0	0	0	0	This study	FACS+RNA-Seq
Synpr	NM_028052	0	0	0	0	0	0	0	1	0	0	PMID:26000488	Single-cell RNA-Seq
Syt1	NM_009306	0	0	0	0	0	0	0	1	1	0	PMID:15226823	In situ validated
Syt12	NM_134164	0	0	0	0	0	0	0	0	1	0	PMID:22267162	FACS+microarray
Syt13	NM_030725	0	0	0	0	0	0	0	0	1	0	PMID:17444492	ISH-validated
Syt7	NM_018801	0	0	0	0	0	0	0	1	0	0	PMID:26000488	Single-cell RNA-Seq
Sytl3	NM_031395	0	0	0	0	0	0	0	0	1	0	PMID:22267162	FACS+microarray
Tac1	NM_009311	0	0	0	0	0	0	0	1	0	0	PMID:15226823	In situ validated
Tac2	NM_009312	0	0	0	0	0	0	0	1	0	0	PMID:22267162	FACS+microarray
Tacr3	NM_021382	0	1	0	0	0	0	0	0	0	0	This study	FACS+RNA-Seq
Taf9b	NM_001167988	0	1	0	0	0	0	0	0	0	0	This study	FACS+RNA-Seq
Tagln2	NM_178598	0	1	0	0	0	0	0	0	0	0	PMID:24124169	FACS+microaray
Taok2	NM_001163774	0	0	0	0	0	0	0	1	1	0	PMID:15226823	In situ validated
Tap2	NM_011530	0	1	0	0	0	0	0	0	0	0	This study	FACS+RNA-Seq
Tax1bp1	NM_025816	0	0	1	1	0	0	0	0	0	0	PMID:15226823	In situ validated
Tbc1d8b	NM_001081499	0	1	0	0	0	0	0	0	0	0	This study	FACS+RNA-Seq
Tbr1	NM_009322	0	0	0	0	0	0	0	0	1	1	PMID:18077589	In situ validated
Tbx2	NM_009324	1	1	0	0	0	0	0	0	0	0	PMID:15226823	In situ validated
Tbx3	NM_198052	0	1	0	0	0	0	0	0	0	0	This study	FACS+RNA-Seq
Tcea2	NM_009326	0	0	0	0	0	0	0	1	1	0	PMID:22267162	FACS+microarray
Tceal3	NM_025355	0	0	0	0	0	0	0	1	1	0	PMID:15226823	In situ validated
Tceal6	NM_025355	0	0	0	0	0	1	0	0	0	0	PMID:22267162	FACS+microarray
Tcf12	NM_011544	1	1	0	0	0	0	1	0	0	0	PMID:15226823	In situ validated
Tcf15	NM_009328	0	0	0	0	0	0	0	1	0	0	PMID:22267162	FACS+microarray
Tcf19	NM_025674	1	1	0	0	0	0	0	0	0	0	PIMD:18270576	In situ validated
Tcf3	NM_001079822	1	1	0	0	0	0	0	0	0	0	PIMD:18270576	In situ validated
Tcf4	NM_013685	0	1	0	0	0	0	1	1	0	0	PMID:18465787	ISH-validated
Tcf7l1	NM_009332	1	0	0	0	0	0	0	0	0	0	This study	FACS+RNA-Seq
Tcf7l2	NM_009333	1	1	0	0	0	0	0	0	0	0	PIMD:18270576	In situ validated
Tcfap2a	NM_011547	0	0	0	0	0	0	0	1	0	0	PMID:22267162	FACS+microarray
Tcfap2b	NM_001025305	0	0	0	0	0	0	0	1	0	0	PMID:22267162	FACS+microarray
Tctn2	NM_026486	1	1	0	0	0	0	0	0	0	0	This study	FACS+RNA-Seq
Tead1	NM_001166585	1	1	0	0	0	0	0	0	0	0	This study	FACS+RNA-Seq
Tekt1	NM_011569	1	0	0	0	0	0	0	0	0	0	This study	FACS+RNA-Seq
Tenc1	NM_153533	1	0	0	0	0	0	0	0	0	0	This study	FACS+RNA-Seq
Tfap2b	NM_009334	0	0	0	0	0	0	0	1	0	0	PMID:17444492	ISH-validated
Tfap2c	NM_009335	0	0	0	0	0	0	0	1	0	0	PMID:26000488	Single-cell RNA-Seq
Tff3	NM_011575	1	0	0	0	0	0	0	0	0	0	This study	FACS+RNA-Seq
Tgfb2	NM_009367	0	0	0	0	0	1	0	0	0	0	PMID:22267162	FACS+microarray
Tgfb3	NM_009368	0	0	0	0	0	0	0	1	0	0	PMID:22267162	FACS+microarray
Tgm2	NM_009373	0	1	0	0	0	0	0	0	0	0	This study	FACS+RNA-Seq
Th	NM_009377	0	0	0	0	0	0	0	1	0	0	PMID:22267162	FACS+microarray
Thbs1	NM_011580	0	0	0	0	0	0	0	0	0	1	PMID:20436479	In situ validated
Thrb	NM_009380	0	0	0	1	0	0	0	0	0	0	PMID:17620597	In situ validated
Ticam2	NM_173394	1	0	0	0	0	0	0	0	0	0	This study	FACS+RNA-Seq
Tigd5	NM_178646	0	0	0	0	0	0	0	1	0	0	PMID:22267162	FACS+microarray
Timp3	NM_011595	1	0	0	0	0	0	0	0	0	0	This study	FACS+RNA-Seq
Tjp2	NM_001198985	1	1	0	0	0	0	0	0	0	0	This study	FACS+RNA-Seq
Tkt	NM_009388	0	0	0	0	0	0	0	1	0	0	PMID:26000488	Single-cell RNA-Seq
Tlr3	NM_126166	0	1	0	0	0	0	0	0	0	0	This study	FACS+RNA-Seq
Tm4sf1	NM_008536	0	0	0	0	0	0	0	0	1	0	PMID:22267162	FACS+microarray
Tmem107	NM_025838	1	1	0	0	0	0	0	0	0	0	This study	FACS+RNA-Seq
Tmem132a	NM_133804	0	0	0	0	0	0	0	1	0	0	PMID:26000488	Single-cell RNA-Seq
Tmem159	NM_145586	0	1	0	0	0	0	0	0	0	0	This study	FACS+RNA-Seq
Tmem215	NM_177175	0	0	0	0	0	1	0	0	0	0	PMID:26000488	Single-cell RNA-Seq
Tmem27	NM_020626	0	0	0	0	0	0	0	0	1	0	PMID:22267162	FACS+microarray
Tmem50b	NM_030018	0	0	0	0	0	0	0	1	0	0	PMID:22267162	FACS+microarray
Tmem51	NM_145402	0	1	0	0	0	0	0	0	0	0	This study	FACS+RNA-Seq
Tmem59l	NM_182991	1	1	0	0	0	0	1	0	0	0	PMID:15226823	In situ validated
Tmem63a	NM_144794	0	1	0	0	0	0	0	0	0	0	This study	FACS+RNA-Seq
Tmem86a	NM_026436	1	1	0	0	0	0	0	1	0	0	PMID:15226823	In situ validated
Tmhs	NM_026571	0	0	0	0	0	0	0	0	1	0	PMID:22267162	FACS+microarray
Tmprss4	NM_145403	0	0	0	0	0	0	0	1	0	0	PMID:22267162	FACS+microarray
Tmprss5	NM_030709	0	1	0	0	0	0	0	0	0	0	This study	FACS+RNA-Seq
Tmsb10	NM_025284	0	0	0	0	0	1	0	0	0	0	PMID:26000488	Single-cell RNA-Seq
Tnfaip3	NM_009397	0	0	1	0	0	0	0	0	0	0	PMID:15226823	In situ validated
Tnfrsf25	NM_033042	1	0	0	0	0	0	0	0	0	0	This study	FACS+RNA-Seq
Tnfsf12	NM_023517	0	0	1	0	0	0	0	0	0	0	PMID:15226823	In situ validated
Tnik	NM_001163007	0	1	0	0	0	0	0	0	0	0	This study	FACS+RNA-Seq
Tnni1	NM_021467	0	1	0	0	0	0	0	0	0	0	This study	FACS+RNA-Seq
Tnni3	NM_009406	0	0	0	0	0	0	0	1	0	0	PMID:22267162	FACS+microarray
Tnnt1	NM_001277904	0	1	0	0	0	0	0	0	0	0	This study	FACS+RNA-Seq
Tns3	NM_001083587	0	1	0	0	0	0	0	0	0	0	This study	FACS+RNA-Seq
Tonsl	NM_183091	1	0	0	0	0	0	0	0	0	0	This study	FACS+RNA-Seq
Tor3a	NM_023141	0	1	0	0	0	0	0	0	0	0	This study	FACS+RNA-Seq
Tpbg	NM_011627	1	0	0	0	0	1	0	0	0	0	PMID:19270061	ISH-validated
Tpd52	NM_009412	0	1	0	0	0	0	1	0	0	0	PMID:15226823	In situ validated
Tpm3	NM_001253738	0	0	0	0	1	0	0	1	0	0	PMID:22267162	FACS+microarray
Tppp3	NM_026481	0	0	0	0	0	0	0	0	1	0	PMID:22267162	ISH-validated
Tppp3	NM_026481	0	0	0	0	0	0	0	0	1	0	PMID:26000488	Single-cell RNA-Seq
Tpt1	NM_009429	1	0	0	0	0	0	0	0	0	0	This study	FACS+RNA-Seq
Trabd2b	NM_001085549	1	0	0	0	0	0	0	0	0	0	This study	FACS+RNA-Seq
Traf3ip3	NM_153137	0	0	1	1	0	0	0	0	0	0	PMID:15226823	In situ validated
Trafd1	NM_172275	0	0	1	0	0	0	0	0	0	0	PMID:15226823	In situ validated
Traip	NM_011634	0	0	0	0	0	0	0	1	0	0	PMID:22267162	FACS+microarray
Trf	NM_133977	0	1	0	0	0	0	0	0	0	0	This study	FACS+RNA-Seq
Trh	NM_009426	0	0	0	0	0	0	0	0	0	1	PMID:20436479	In situ validated
Trhde	NM_146241	0	0	0	0	0	0	0	0	1	0	PMID:22267162	FACS+microarray
Trhr	NM_013696	0	0	0	0	0	0	0	0	1	0	PMID:22267162	FACS+microarray
Trib1	NM_144549	1	1	0	0	0	0	0	0	0	0	This study	FACS+RNA-Seq
Trib3	NM_175093	1	0	0	0	0	0	0	0	0	0	This study	FACS+RNA-Seq
Trim25	NM_009546	0	1	0	0	0	0	0	0	0	0	This study	FACS+RNA-Seq
Trim35	NM_029979	1	1	0	0	0	0	0	1	0	0	PMID:15226823	In situ validated
Trim36	NM_178872	0	0	1	0	0	0	0	0	0	0	PMID:22511886	Direct Nrl target
Trim71	NM_001042503	1	0	0	0	0	0	0	0	0	0	This study	FACS+RNA-Seq
Trip6	NM_011639	1	0	0	0	0	0	0	0	0	0	This study	FACS+RNA-Seq
Trpm1	NM_018752	0	0	0	0	0	1	0	0	0	0	PMID:19270067	ISH-validated
Trps1	NM_032000	1	1	0	0	0	0	0	0	0	0	This study	FACS+RNA-Seq
Tslp	NM_021367	0	0	0	0	0	0	0	1	0	0	PMID:22267162	FACS+microarray
Tspan14	NM_145928	1	1	0	0	0	0	0	0	0	0	PMID:15226823	In situ validated
Tspan15	NM_197996	0	1	0	0	0	0	0	0	0	0	This study	FACS+RNA-Seq
Tspyl1	NM_009433	1	1	0	0	1	0	0	1	0	0	PMID:15226823	In situ validated
Tssc1	NM_201357	1	0	0	0	0	0	0	0	0	0	PMID:15226823	In situ validated
Ttc29	NM_183096	1	0	0	0	0	0	0	0	0	0	This study	FACS+RNA-Seq
Ttyh1	NM_021324	0	1	0	0	0	0	1	0	0	0	PMID:15226823	In situ validated
Tuba1b	NM_011654	1	1	0	0	0	0	0	0	0	0	This study	FACS+RNA-Seq
Tuba4a	NM_009447	0	0	0	0	0	0	0	0	1	0	PMID:15226823	In situ validated
Tubb2a	NR_003964	0	0	0	0	0	0	0	0	1	0	PMID:17444492	ISH-validated
Tubb2b	NM_023716	0	0	0	0	0	0	0	0	1	0	PMID:17444492	ISH-validated
Tubb3	NM_023279	0	0	0	0	0	0	0	0	1	0	PMID:26000488	Single-cell RNA-Seq
Tubb5	NM_011655	1	1	0	0	0	0	0	1	1	0	PMID:15226823	In situ validated
Tubb6	NM_026473	1	1	0	0	0	0	0	0	0	0	This study	FACS+RNA-Seq
Tulp1	NM_021478	0	0	1	1	0	0	0	0	0	0	PMID:17653270	In situ validated
Tulp3	NM_011657	0	1	0	0	0	0	0	0	0	0	This study	FACS+RNA-Seq
Txnip	NM_023719	0	1	0	0	0	0	0	0	0	0	This study	FACS+RNA-Seq
Uap1l1	NM_001033293	0	1	0	0	0	0	0	0	0	0	This study	FACS+RNA-Seq
Ube2l6	NM_019949	1	0	0	0	0	0	0	0	0	0	This study	FACS+RNA-Seq
Ube2q2	NM_180600	0	0	0	0	0	0	0	1	0	0	PMID:22267162	FACS+microarray
Ube2s	NM_133777	1	0	0	0	0	0	0	0	0	0	This study	FACS+RNA-Seq
Ube3c	NM_133907	0	0	0	0	0	0	0	0	1	0	PMID:18460603	In situ validated
Uchl1	NM_011670	0	0	0	0	0	0	0	0	1	0	PMID:17444492	ISH-validated
Ufsp1	NM_027356	0	0	0	0	0	0	0	1	0	0	PMID:22267162	FACS+microarray
Ugt8a	NM_011674	0	1	0	0	0	0	0	0	0	0	This study	FACS+RNA-Seq
Uhrf1	NM_001111079	1	0	0	0	0	0	0	0	0	0	This study	FACS+RNA-Seq
Ulk1	NM_009469	0	0	0	0	0	0	0	1	1	0	PMID:15226823	In situ validated
Unc119	NM_011676	0	0	1	1	0	0	0	0	0	0	PMID:15226823	In situ validated
Unc13c	NM_001081153	0	0	0	0	0	1	0	0	0	0	PMID:26000488	Single-cell RNA-Seq
Unc5b	NM_029770	1	0	0	0	0	0	0	0	0	0	This study	FACS+RNA-Seq
Unc5c	NM_001293561	0	1	0	0	0	0	0	0	0	0	This study	FACS+RNA-Seq
Uncx	NM_013702	0	0	0	0	0	0	0	0	0	1	PMID:20436479	In situ validated
Upk2	NM_009476	0	1	0	0	0	0	0	0	0	0	This study	FACS+RNA-Seq
Uqcrc2	NM_025899	0	0	0	0	0	0	1	0	0	0	PMID:18465787	ISH-validated
Ush2a	NM_021408	0	0	1	1	0	0	0	0	0	0	PMID:17653270	In situ validated
Usp2	NM_198092	0	0	1	1	0	1	0	0	0	0	PMID:15226823	In situ validated
Usp33	NM_133247	1	1	0	0	1	0	0	1	0	0	PMID:15226823	In situ validated
Usp44	NM_001206851	1	0	0	0	0	0	0	0	0	0	This study	FACS+RNA-Seq
Uts2r	NM_145440	0	0	0	0	0	0	0	1	0	0	PMID:22267162	FACS+microarray
Vangl1	NM_177545	0	1	0	0	0	0	0	0	0	0	This study	FACS+RNA-Seq
Vapb	NM_019806	0	0	0	0	0	0	0	0	1	0	PMID:22267162	FACS+microarray
Vax2	NM_011912	1	1	1	0	0	0	0	0	1	0	PMID:22267162	FACS+microarray
Vax2os1	NR_002873	0	0	1	0	0	0	0	0	0	0	PMID:17653270	In situ validated
Vegfc	NM_009506	0	0	0	0	0	0	0	1	0	0	PMID:22267162	FACS+microarray
Vgll3	NM_028572	1	0	0	0	0	0	0	0	0	0	This study	FACS+RNA-Seq
Vill	NM_001164567	1	0	0	0	0	0	0	0	0	0	This study	FACS+RNA-Seq
Vim	NM_011701	0	0	0	0	0	0	1	0	0	0	PMID:18465787	ISH-validated
Vip	NM_011702	0	0	0	0	0	0	0	1	0	0	PMID:22267162	FACS+microarray
Vit	NM_028813	0	0	0	0	0	0	0	0	0	1	PMID:20436479	In situ validated
Vopp1	NM_146168	0	0	1	1	0	0	0	1	1	0	PMID:15226823	In situ validated
Vps37b	NM_177876	1	1	0	0	0	0	1	0	0	0	PMID:15226823	In situ validated
Vsnl1	NM_012038	0	0	0	0	0	0	0	0	1	0	PMID:26000488	Single-cell RNA-Seq
Vstm2b	NM_021387	1	0	0	0	0	1	0	0	0	0	PMID:22267162	FACS+microarray
Vstm4	NM_178791	1	0	0	0	0	0	0	0	0	0	This study	FACS+RNA-Seq
Vsx1	NM_054068	0	0	0	0	0	1	0	0	0	0	PMID:26000488	Single-cell RNA-Seq
Vsx2	NM_007701	1	1	0	0	0	1	0	0	0	0	PMID:15226823	In situ validated
Vtn	NM_011707	0	0	1	1	0	0	0	0	0	0	PMID:15226823	In situ validated
Vwc2	NM_177033	1	0	0	0	0	0	0	0	0	0	This study	FACS+RNA-Seq
Wdr47	NM_181400	0	0	0	0	0	0	0	0	1	0	PMID:17444492	ISH-validated
Wdr6	NM_031392	1	1	0	0	1	0	0	1	0	0	PMID:15226823	In situ validated
Wdr86	NM_001081441	1	0	0	0	0	0	0	0	0	0	This study	FACS+RNA-Seq
Wfdc1	NM_023395	1	0	0	0	0	0	0	0	0	0	This study	FACS+RNA-Seq
Wfdc10	NM_001039501	0	0	0	0	1	0	0	0	0	0	PMID:22267162	FACS+microarray
Wfdc2	NM_026323	1	0	0	0	0	0	0	0	0	0	This study	FACS+RNA-Seq
Wfikkn2	NM_181819	0	0	0	0	0	0	0	1	0	0	PMID:22267162	FACS+microarray
Wipi1	NM_145940	0	1	0	0	0	0	1	0	0	0	PMID:15226823	In situ validated
Wisp1	NM_018865	0	0	1	0	0	0	0	0	0	0	PMID:22511886	Direct Nrl target
Wls	NM_026582	0	0	0	0	0	1	0	0	0	0	PMID:26000488	Single-cell RNA-Seq
Wnt10a	NM_009518	1	1	0	0	0	0	1	0	0	0	PMID:15226823	In situ validated
Wnt2b	NM_009520	0	0	0	0	0	0	0	0	0	1	PMID:20436479	In situ validated
Wnt7b	NM_009528	0	0	0	0	0	0	0	0	0	1	PMID:20436479	In situ validated
Wnt8b	NM_011720	0	0	0	0	0	0	0	0	0	1	PMID:20436479	In situ validated
Wwtr1	NM_133784	0	1	0	0	0	0	0	0	0	0	This study	FACS+RNA-Seq
Xaf1	NM_001037713	0	1	0	0	0	0	0	0	0	0	This study	FACS+RNA-Seq
Yap1	NM_009534	1	1	0	0	0	0	0	0	0	0	This study	FACS+RNA-Seq
Ywhab	NM_018753	0	0	0	0	0	0	0	0	1	0	PMID:15226823	In situ validated
Ywhah	NM_011738	0	0	0	0	0	0	0	0	1	0	PMID:26000488	Single-cell RNA-Seq
Zbtb16	NM_001033324	1	0	0	0	0	0	0	0	0	0	This study	FACS+RNA-Seq
Zbtb18	NM_001012330	1	1	0	0	0	0	0	0	0	0	This study	FACS+RNA-Seq
Zbtb42	NM_001100460	1	1	0	0	0	0	0	0	0	0	This study	FACS+RNA-Seq
Zbtb44	NM_001115130	1	1	0	0	0	0	0	0	0	0	This study	FACS+RNA-Seq
Zbtb6	NM_146253	0	0	0	0	0	0	0	0	1	0	PMID:22267162	FACS+microarray
Zc3h12b	NM_001034907	0	0	0	0	0	0	0	1	0	0	PMID:22267162	FACS+microarray
Zcchc24	NM_001101433	0	1	0	0	0	0	0	0	0	0	This study	FACS+RNA-Seq
Zcchc3	NM_175126	1	0	0	0	0	0	0	0	0	0	This study	FACS+RNA-Seq
Zdhhc14	NM_146073	0	0	1	0	0	0	0	0	0	0	PMID:22511886	Direct Nrl target
Zdhhc2	NM_178395	0	0	1	0	0	0	0	0	0	0	PMID:15226823	In situ validated
Zeb2	NM_015753	1	1	0	0	0	0	0	1	0	0	PMID:26000488	Single-cell RNA-Seq
Zfhx4	NM_030708	0	0	0	0	0	1	0	1	0	0	PMID:15226823	In situ validated
Zfp111	NM_019940	1	1	0	0	0	0	0	0	0	0	This study	FACS+RNA-Seq
Zfp113	NM_019747	0	1	0	0	0	0	0	0	0	0	This study	FACS+RNA-Seq
Zfp207	NM_011751	0	0	1	1	0	0	0	0	0	0	PMID:15226823	In situ validated
Zfp280b	NM_177475	1	0	0	0	0	0	0	0	0	0	This study	FACS+RNA-Seq
Zfp281	NM_177643	0	0	1	0	0	0	0	0	0	0	PMID:22267162	FACS+microarray
Zfp36l1	NM_007564	0	1	0	0	0	0	1	0	0	0	PMID:26000488	Single-cell RNA-Seq
Zfp36l2	NM_001001806	1	1	1	0	0	0	0	0	0	0	PMID:15226823	In situ validated
Zfp385b	NM_178723	1	1	0	0	0	0	1	0	0	0	PMID:15226823	In situ validated
Zfp386	NM_019565	1	1	0	0	0	0	1	0	0	0	PMID:15226823	In situ validated
Zfp41	NM_011759	0	0	1	1	0	0	0	0	0	0	PMID:15226823	In situ validated
Zfp593	NM_024215	1	1	0	0	0	0	0	1	0	0	PMID:15226823	In situ validated
Zfp629	NM_177226	0	0	0	0	0	0	0	0	1	0	PMID:15226823	In situ validated
Zfp654	NM_028059	0	0	1	0	0	0	0	0	0	0	PMID:22267162	FACS+microarray
Zfp704	NM_133218	1	1	0	0	0	0	0	0	0	0	This study	FACS+RNA-Seq
Zfp768	NM_146202	1	1	0	0	0	0	1	0	0	0	PMID:15226823	In situ validated
Zfp804a	NM_175513	0	0	0	0	0	0	0	1	0	0	PMID:26000488	Single-cell RNA-Seq
Zfp819	NM_028913	1	0	0	0	0	0	0	0	0	0	This study	FACS+RNA-Seq
Zfp821	NM_001167946	1	1	0	0	1	0	0	1	0	0	PMID:15226823	In situ validated
Zfp942	NM_001199048	1	1	0	0	0	0	0	0	0	0	This study	FACS+RNA-Seq
Zfyve20	NM_030081	1	1	0	0	0	0	0	1	0	0	PMID:15226823	In situ validated
Zhx2	NM_199449	1	1	0	0	0	0	0	0	0	0	This study	FACS+RNA-Seq
Zic2	NM_009574	1	1	0	0	0	0	0	0	0	0	This study	FACS+RNA-Seq
Zic3	NM_009575	1	0	0	0	0	0	0	0	0	0	This study	FACS+RNA-Seq
Zic5	NM_022987	1	0	0	0	0	0	0	0	0	0	This study	FACS+RNA-Seq
Zkscan3	NM_023685	1	1	0	0	0	0	0	0	0	0	PMID:15226823	In situ validated
Zmynd10	NM_053253	1	0	0	0	0	0	0	0	0	0	This study	FACS+RNA-Seq
Zranb1	NM_207302	0	1	1	1	0	0	0	0	0	0	PMID:15226823	In situ validated
Zwint	NM_025635	0	0	0	0	0	0	0	0	1	0	PMID:26000488	Single-cell RNA-Seq
Zyx	NM_011777	1	0	0	0	0	0	0	1	0	0	PMID:22267162	FACS+microarray
