# Supplementary material for: Epigenomic profiling of retinal progenitors reveals LHX2 is required for developmental regulation of open chromatin
Source: Commun Biol. 2019 Apr 25;2:142. doi: 10.1038/s42003-019-0375-9 (PMC6484012; doi:10.1038/s42003-019-0375-9)
Supplement: Supplementary file 5 — Supplementary Data 2 [file 42003_2019_375_MOESM5_ESM.xlsx]

## Sheet: NewSuppDATA.2.1RNA-SeqE14P2GFP+
Gene Name	E14 GFP+ rep1	E14 GFP+ rep2	P2 GFP+ rep1	P2 GFP+ rep2	log2FC E14/P2 (GFP+) RNA-Seq	E14/P2 (GFP+) p-val	E14/P2 (GFP+) q-val	E14 Lhx2 cKO	E14 Ctrl	log2FC E14 Lhx2 cKO/Ctrl RNA-Seq	E14 cKO/Ctrl p-val	E14 cKO/Ctrl q val	P2 Lhx2 cKO	P2 Ctrl	log2FC P2 Lhx2 cKO/Ctrl RNA-Seq	P2 cKO/Ctrl p-val	P2 cKO/Ctrl q val
Cd44	25.4688	22.9546	33.1694	41.9391	-0.633272	0.00165	0.0163127	15.389	0.859675	4.16196	5e-05	0.00061	35.1772	12.4948	1.49331	5e-05	0.018935
Cdkn1c	19.6408	44.6215	16.648	7.56191	1.40837	5e-05	0.000841089	314.582	128.094	1.29623	5e-05	0.00061	23.247	7.79565	1.5763	5e-05	0.018935
Fras1	0.438681	0.781279	2.75118	2.00052	-1.96161	5e-05	0.000841089	5.43876	2.62836	1.04912	5e-05	0.00061	3.41937	1.37125	1.31824	5e-05	0.018935
Tns3	9.90882	8.39573	40.9922	25.9528	-1.87077	5e-05	0.000841089	13.4869	7.27988	0.889572	5e-05	0.00061	44.3791	22.157	1.00212	5e-05	0.018935
Ndnf	2.56258	2.62691	8.59694	5.1864	-1.40926	5e-05	0.000841089	4.48026	2.03622	1.13769	0.00075	0.006058	11.3705	4.04491	1.49112	5e-05	0.018935
Cyp1b1	8.3709	7.01499	18.3629	17.4941	-1.22065	5e-05	0.000841089	4.60575	8.42726	-0.871628	0.001	0.007683	16.2567	46.5546	-1.51789	5e-05	0.018935
2900026A02Rik	8.03694	5.76164	52.7842	26.5811	-2.52399	5e-05	0.000841089	6.17708	3.27993	0.91326	0.0013	0.009564	62.364	35.5894	0.809266	5e-05	0.018935
Sfrp2	280.719	475.094	20.8123	34.2659	3.77848	5e-05	0.000841089	358.432	697.095	-0.959656	0.0032	0.019545	93.9159	34.4173	1.44824	5e-05	0.018935
Gli1	98.1866	92.606	25.0721	63.8705	1.10106	5e-05	0.000841089	12.0437	18.572	-0.624851	0.0086	0.04227	8.51361	19.4707	-1.19346	5e-05	0.018935
Aspg	0.470276	0.383281	0.0610807	0.121192	2.22739	0.0026	0.0233112	#N/A	#N/A	#N/A	#N/A	#N/A	0	0.687398	-26.0346	5e-05	0.018935
Car2	24.7808	16.2676	203.47	150.431	-3.10795	5e-05	0.000841089	#N/A	#N/A	#N/A	#N/A	#N/A	99.8753	172.336	-0.787024	5e-05	0.018935
Creg2	0.1348	0.0899905	19.4957	7.87424	-6.92787	5e-05	0.000841089	#N/A	#N/A	#N/A	#N/A	#N/A	11.676	5.50965	1.08351	5e-05	0.018935
Crym	49.8365	30.6955	575.596	293.831	-3.43243	5e-05	0.000841089	#N/A	#N/A	#N/A	#N/A	#N/A	64.622	167.714	-1.37591	5e-05	0.018935
Dcakd	138.617	150.158	87.071	93.0436	0.681031	0.00065	0.0076924	#N/A	#N/A	#N/A	#N/A	#N/A	196.576	344.579	-0.809748	5e-05	0.018935
Grm2	0.157829	0.341625	0.0413716	0.028125	2.84534	0.00415	0.0336638	#N/A	#N/A	#N/A	#N/A	#N/A	0	0.326785	-24.9618	5e-05	0.018935
Irgm1	0.484091	0.215641	1.24263	1.07199	-1.7259	0.00205	0.0193392	#N/A	#N/A	#N/A	#N/A	#N/A	18.7996	2.16094	3.12097	5e-05	0.018935
Sat1	16.8151	11.5005	285.205	88.8965	-3.72376	5e-05	0.000841089	#N/A	#N/A	#N/A	#N/A	#N/A	332.55	156.863	1.08407	5e-05	0.018935
Slitrk2	0.728419	0.563802	4.75378	4.66806	-2.86616	5e-05	0.000841089	#N/A	#N/A	#N/A	#N/A	#N/A	4.03857	12.7524	-1.65885	5e-05	0.018935
Fam210b	5.61701	8.85983	20.3101	11.4171	-1.13197	5e-05	0.000841089	11.0374	4.65273	1.24625	5e-05	0.00061	21.3756	10.592	1.01299	0.0001	0.03219
Arhgap31	1.24701	0.949436	18.9617	6.49351	-3.53472	5e-05	0.000841089	7.45568	3.69717	1.01192	0.00015	0.001577	21.0947	11.5072	0.874344	0.0001	0.03219
Camta1	5.93769	10.3607	24.6893	27.9498	-1.69141	5e-05	0.000841089	5.92357	10.1351	-0.774822	0.00125	0.009258	40.4585	68.0231	-0.749582	0.0001	0.03219
Hopx	23.1355	16.6576	82.1276	54.705	-1.78182	5e-05	0.000841089	2.58117	6.81633	-1.40097	0.0052	0.028708	42.6107	84.9077	-0.99468	0.0001	0.03219
Epha8	1.50353	2.03165	67.3777	42.7367	-4.96108	5e-05	0.000841089	#N/A	#N/A	#N/A	#N/A	#N/A	22.5364	12.5571	0.843754	0.0001	0.03219
Epb4.1l4a	17.8187	18.8343	6.9467	8.66138	1.23164	5e-05	0.000841089	#N/A	#N/A	#N/A	#N/A	#N/A	15.4392	7.0918	1.12237	0.0002	0.049523
Mb21d2	52.6967	46.3336	15.1108	26.7338	1.24283	5e-05	0.000841089	12.3689	28.1615	-1.18701	5e-05	0.00061	6.02315	14.301	-1.24753	0.00035	0.076817
Rlbp1	1.97333	1.6777	148.225	59.2899	-5.82877	5e-05	0.000841089	13.9218	1.12105	3.63442	5e-05	0.00061	38.6973	18.7199	1.04766	0.0004	0.084897
Slitrk6	0.60421	0.878721	4.38081	2.71581	-2.25868	5e-05	0.000841089	3.94491	1.1718	1.75127	5e-05	0.00061	18.3154	9.8801	0.89046	0.00075	0.129335
BC049730	2.98882	4.06837	0.572786	0.949981	2.2124	0.0001	0.00156664	7.30728	0.952061	2.94021	5e-05	0.00061	13.4486	1.2093	3.47521	0.001	0.155758
Mt2	0.754474	0.701298	9.60289	3.05265	-3.11991	5e-05	0.000841089	23.7239	1.86561	3.66862	5e-05	0.00061	152.859	72.6838	1.0725	0.00105	0.16095
Slc15a2	0.0272878	0.0381779	8.10765	0.756314	-7.08107	0.00025	0.0034811	5.58915	0.28061	4.31599	5e-05	0.00061	11.3665	0.201369	5.8188	0.00125	0.182898
Cdt1	75.1031	60.743	29.4768	48.4439	0.801895	5e-05	0.000841089	18.8388	46.3705	-1.2995	5e-05	0.00061	13.5638	26.4686	-0.96452	0.0014	0.19314
Nav2	3.47437	2.44129	19.8994	16.8803	-2.6363	5e-05	0.000841089	4.60911	1.38948	1.72994	5e-05	0.00061	9.93773	17.7302	-0.835221	0.00135	0.19314
Prkch	22.4524	19.3313	11.7488	15.3607	0.624142	0.00495	0.038585	5.91931	15.1469	-1.35552	5e-05	0.00061	9.02261	16.6316	-0.88231	0.00145	0.194481
Apcdd1	4.16427	3.77119	11.25	7.76036	-1.2604	5e-05	0.000841089	31.7776	2.13798	3.89369	5e-05	0.00061	6.56868	2.13732	1.6198	0.00165	0.21388
Abca1	0.10628	0.149014	10.1057	1.56936	-5.51513	5e-05	0.000841089	5.66526	1.2941	2.13019	5e-05	0.00061	4.84916	2.71523	0.83666	0.0024	0.280931
Ptchd1	4.11135	4.30861	6.32681	6.5812	-0.616381	0.00785	0.0548127	1.33031	6.28694	-2.2406	5e-05	0.00061	5.04148	8.54708	-0.761584	0.00325	0.3393
Crx	29.3767	27.8309	204.886	111.595	-2.46784	5e-05	0.000841089	6.71553	20.2988	-1.59582	5e-05	0.00061	216.149	147.636	0.549982	0.00475	0.461013
Mgarp	86.5433	85.5705	245.473	136.443	-1.14989	5e-05	0.000841089	45.1386	160.353	-1.82882	5e-05	0.00061	113.779	73.0332	0.63961	0.00485	0.466034
Rph3a	0.938827	0.935811	0.1054	0.22751	2.49341	5e-05	0.000841089	12.1895	2.79855	2.12289	5e-05	0.00061	3.21421	1.24776	1.36512	0.0049	0.468508
Gbe1	23.5951	23.0696	44.1379	30.8353	-0.684043	0.00115	0.0122275	8.19561	24.6706	-1.58987	5e-05	0.00061	14.3053	23.2865	-0.702944	0.00505	0.473474
Col4a5	13.8943	18.6935	9.45874	10.3135	0.720856	0.0007	0.00818803	14.4348	34.8484	-1.27154	5e-05	0.00061	0.48375	2.34741	-2.27874	0.0057	0.512046
Mmp2	3.6576	4.65002	12.4637	10.5994	-1.47308	5e-05	0.000841089	73.44	5.63497	3.70409	5e-05	0.00061	6.8401	12.1805	-0.832484	0.0066	0.558426
Zfp36l2	76.5947	74.9715	112.778	136.979	-0.720577	0.0006	0.00720301	34.0838	15.0064	1.18351	5e-05	0.00061	60.1579	86.2956	-0.520533	0.00705	0.572116
Prkce	3.03607	2.89581	5.47815	5.42694	-0.87844	0.0006	0.00720301	5.46295	2.46707	1.14688	5e-05	0.00061	4.19151	7.04732	-0.749605	0.0071	0.573763
Zcchc24	1.56228	1.53239	31.3392	18.257	-4.00237	5e-05	0.000841089	16.19	1.52896	3.40448	5e-05	0.00061	15.4526	9.73859	0.666065	0.00775	0.606006
Hmga2	10.6762	12.9436	2.91658	4.1539	1.74012	5e-05	0.000841089	34.4995	12.6352	1.44913	5e-05	0.00061	10.3707	16.3737	-0.658867	0.00795	0.608315
Igf2	15.8161	27.5823	5.24678	6.06941	1.93925	5e-05	0.000841089	282.613	46.2378	2.61168	5e-05	0.00061	3.59279	10.0798	-1.48829	0.008	0.608315
Nol4l	4.8736	7.32771	19.4595	10.3383	-1.28817	0.0001	0.00156664	13.2314	5.36101	1.30339	5e-05	0.00061	33.4561	22.3062	0.584825	0.0084	0.627705
Egfl6	0.362353	0.394394	3.73182	1.01107	-2.64788	5e-05	0.000841089	16.6412	0.812808	4.3557	5e-05	0.00061	3.37802	0.828691	2.02727	0.0093	0.653164
Cthrc1	3.013	4.59589	20.7601	11.8965	-2.10162	5e-05	0.000841089	67.6036	4.85208	3.80043	5e-05	0.00061	23.8706	12.2899	0.957762	0.0099	0.67327
Rian	9.00824	10.7111	22.2782	15.0749	-0.921617	5e-05	0.000841089	133.591	19.3985	2.78381	5e-05	0.00061	39.5135	27.1965	0.538925	0.0104	0.679567
Tmem132b	1.85603	1.8602	0.900073	1.22427	0.806823	0.00725	0.0516394	0.694657	2.79804	-2.01004	5e-05	0.00061	0.342621	1.02579	-1.58205	0.0118	0.712204
Gas1	56.4304	42.7324	69.0558	88.1535	-0.664816	0.00155	0.0155895	74.9267	13.1194	2.51378	5e-05	0.00061	37.1204	53.3711	-0.523846	0.01235	0.7192
Celf5	1.81721	2.40109	1.15567	1.06353	0.926622	0.0077	0.0539422	10.649	1.79889	2.56554	5e-05	0.00061	1.48225	3.27166	-1.14223	0.0134	0.74907
Lgals1	14.5531	18.8854	7.78678	8.73805	1.01687	0.0031	0.0266828	336.977	45.932	2.87508	5e-05	0.00061	3.21843	10.9427	-1.76554	0.0139	0.74907
Vcan	0.804542	1.43907	0.490795	0.437598	1.27302	0.0021	0.0197042	13.3771	1.67521	2.99735	5e-05	0.00061	0.463904	1.45664	-1.65075	0.01435	0.74907
Fstl4	9.54313	11.188	1.1505	2.43712	2.5307	5e-05	0.000841089	4.50836	11.1323	-1.30408	5e-05	0.00061	1.20608	3.18151	-1.39939	0.01495	0.756423
Cd9	7.53075	8.16335	74.8934	41.0461	-2.88508	5e-05	0.000841089	25.2758	6.85472	1.88259	5e-05	0.00061	31.0264	18.0111	0.78461	0.0154	0.764616
Nfatc4	5.5714	9.04999	2.4935	3.10285	1.38552	0.00015	0.00223658	20.5492	4.96729	2.04855	5e-05	0.00061	2.71354	5.40159	-0.993208	0.01575	0.770115
Pprc1	21.5571	19.2844	11.1174	15.4151	0.622275	0.00275	0.024371	13.444	5.89762	1.18876	5e-05	0.00061	13.5519	9.02741	0.586111	0.017	0.790537
Fabp7	36.0659	27.4299	679.265	322.627	-3.97992	5e-05	0.000841089	155.818	12.9475	3.58912	5e-05	0.00061	1802.47	1298.69	0.472918	0.0177	0.795018
Gatsl2	7.08175	7.41225	12.142	12.2281	-0.749656	0.0006	0.00720301	10.106	3.2551	1.63444	5e-05	0.00061	13.865	9.25051	0.583843	0.01835	0.805472
Atp1a3	5.67101	6.73536	72.2344	25.4773	-2.97745	5e-05	0.000841089	27.3787	6.22182	2.13765	5e-05	0.00061	58.0157	42.3379	0.454494	0.0198	0.822403
Prelp	1.87707	1.61066	50.3213	30.0205	-4.52579	5e-05	0.000841089	2.74515	0.114836	4.57924	5e-05	0.00061	67.9123	49.1516	0.466435	0.0202	0.824826
Dio3	45.2094	53.3703	5.00779	11.8913	2.54435	5e-05	0.000841089	3.34534	24.8837	-2.89498	5e-05	0.00061	0.422576	3.14406	-2.89535	0.0215	0.8372
Nova2	3.63892	5.73518	1.55798	1.73865	1.50769	5e-05	0.000841089	12.1461	1.24292	3.28869	5e-05	0.00061	3.21691	5.02831	-0.644398	0.0214	0.8372
Tubb4a	22.7921	31.322	13.244	9.49938	1.25056	5e-05	0.000841089	85.3779	19.0324	2.1654	5e-05	0.00061	14.0581	21.6497	-0.622945	0.02185	0.842828
Trim71	2.46464	2.64791	0.0467374	0.443742	3.38178	5e-05	0.000841089	0.560478	2.88401	-2.36335	5e-05	0.00061	1.17576	0.377948	1.63733	0.0222	0.850736
Foxn4	171.99	166.728	46.797	92.0997	1.28607	5e-05	0.000841089	10.5589	63.2646	-2.58294	5e-05	0.00061	38.5083	53.6498	-0.478403	0.02245	0.856916
Pdgfc	4.67681	4.79966	14.4371	11.6959	-1.46345	5e-05	0.000841089	17.8012	2.4313	2.87217	5e-05	0.00061	6.96381	11.0023	-0.659856	0.02255	0.857344
Lbp	5.94015	7.6339	1.38438	1.46962	2.24979	5e-05	0.000841089	5.68292	0.524696	3.43708	5e-05	0.00061	0.410399	1.55246	-1.91946	0.0227	0.861351
Zfp704	22.2963	21.2458	30.5065	35.4533	-0.599176	0.00315	0.0269799	7.17957	15.1161	-1.07412	5e-05	0.00061	24.5239	33.3635	-0.444082	0.02305	0.869507
Card10	0.246892	0.253554	2.26581	0.625027	-2.5302	5e-05	0.000841089	1.71804	0.441128	1.96149	5e-05	0.00061	0.066616	0.453029	-2.76567	0.02325	0.875342
Sh3pxd2b	17.6874	19.0694	34.2917	24.086	-0.667406	0.0011	0.0118073	25.2951	13.26	0.931777	5e-05	0.00061	16.4704	11.8059	0.480368	0.02535	0.89849
Ddit4	43.2094	48.7596	90.3911	58.6023	-0.696029	0.0014	0.0143674	49.9052	18.171	1.45755	5e-05	0.00061	26.289	16.6851	0.655899	0.02585	0.90458
Igfbp5	18.9839	39.9505	1.97292	1.63019	4.0318	5e-05	0.000841089	304.017	43.2596	2.81306	5e-05	0.00061	1.63033	3.00544	-0.882412	0.0257	0.90458
Spry4	3.82505	2.70788	9.27542	11.1683	-1.64586	5e-05	0.000841089	5.07414	1.66904	1.60414	5e-05	0.00061	11.6892	7.83966	0.576313	0.0267	0.911102
Filip1	3.1575	5.43964	1.50523	0.92533	1.82257	5e-05	0.000841089	34.026	9.7133	1.8086	5e-05	0.00061	3.55041	1.9005	0.901607	0.0272	0.913996
Meg3	3.57336	4.43324	15.2449	8.89956	-1.59243	5e-05	0.000841089	14.7468	1.17104	3.65454	5e-05	0.00061	15.9056	10.8292	0.554608	0.02705	0.913996
Irf2	9.28354	8.07734	13.582	14.3312	-0.685107	0.00605	0.0449295	5.72756	1.3336	2.10259	5e-05	0.00061	22.3478	15.0157	0.573661	0.02755	0.917415
Hist1h2bj	14.3868	12.385	4.63699	6.78816	1.2285	0.00695	0.0500045	2.12567	782.3	-8.52366	5e-05	0.00061	38.8411	13.3693	1.53866	0.0276	0.917498
Tekt2	1.28817	2.28686	0.728969	0.493106	1.54862	0.0019	0.0183211	4.54999	0.713462	2.67295	5e-05	0.00061	0.28658	1.80133	-2.65205	0.02825	0.920102
Apoe	29.5404	39.3322	216.105	78.0113	-2.09438	5e-05	0.000841089	235.922	76.6729	1.62152	5e-05	0.00061	63.0415	43.5365	0.534076	0.02995	0.9324
Nkd2	0.703511	3.56978	0.179455	0.266287	3.26107	5e-05	0.000841089	9.59653	3.07482	1.64201	5e-05	0.00061	0.105851	0.618985	-2.54787	0.03	0.9324
Pon2	26.1093	27.0234	61.6536	57.0639	-1.15986	5e-05	0.000841089	16.36	37.4788	-1.1959	5e-05	0.00061	21.6581	32.1497	-0.569899	0.02955	0.9324
Spata13	28.5918	28.425	15.2206	16.4555	0.847992	5e-05	0.000841089	9.09124	21.3641	-1.23264	5e-05	0.00061	16.0828	11.5815	0.473696	0.03005	0.9324
Ntrk2	2.26623	8.01578	1.02116	0.646899	2.62388	5e-05	0.000841089	21.9052	5.78175	1.92169	5e-05	0.00061	1.12051	0.467018	1.2626	0.0314	0.935894
Gfra2	2.13936	2.77542	0.720939	1.40012	1.21234	0.00135	0.0139439	10.967	2.52896	2.11655	5e-05	0.00061	0.481968	2.02164	-2.06852	0.03145	0.93594
Daam2	0.365186	0.474214	1.16302	0.929186	-1.31759	0.00095	0.010473	9.24111	1.35091	2.77413	5e-05	0.00061	1.07499	0.36121	1.57341	0.0322	0.943719
Acadl	16.0707	18.2332	8.20053	10.4038	0.882734	0.0005	0.00620466	24.6397	6.80019	1.85734	5e-05	0.00061	2.96231	6.03838	-1.02744	0.03245	0.943884
Ulk1	16.7233	18.3379	35.928	25.0265	-0.797857	5e-05	0.000841089	21.0298	7.26719	1.53297	5e-05	0.00061	38.4569	28.4883	0.432873	0.0337	0.955774
Tfap2b	3.19483	3.38609	0.884669	1.86621	1.2584	0.00205	0.0193392	16.7621	1.27315	3.71873	5e-05	0.00061	9.36146	16.0858	-0.780982	0.0343	0.958782
Mcam	8.5919	6.42916	59.3582	58.8463	-2.97623	5e-05	0.000841089	21.9227	7.91915	1.46901	5e-05	0.00061	32.0414	22.9981	0.478423	0.03535	0.969758
Mkx	0.32828	0.208985	1.02396	0.624029	-1.617	0.0014	0.0143674	4.63994	0.264173	4.13455	5e-05	0.00061	2.46962	0.811251	1.60607	0.03565	0.969758
Nlgn2	38.0024	51.1789	29.156	24.6863	0.728001	0.0004	0.005154	40.0706	13.5163	1.56784	5e-05	0.00061	11.6255	16.2666	-0.48462	0.0367	0.982968
Tspan15	55.1031	49.9553	116.584	113.165	-1.12887	5e-05	0.000841089	10.0304	26.5886	-1.40643	5e-05	0.00061	66.3255	88.0165	-0.40821	0.03895	0.993581
2610203C20Rik	1.20752	3.29544	0.411588	0.52818	2.2605	5e-05	0.000841089	22.7842	2.66004	3.09851	5e-05	0.00061	#N/A	#N/A	#N/A	#N/A	#N/A
4930413G21Rik	13.3149	10.0121	5.63218	5.73601	1.037	0.0012	0.0126887	11.0092	2.79047	1.98013	5e-05	0.00061	#N/A	#N/A	#N/A	#N/A	#N/A
5830417I10Rik	0.581961	0.628952	2.25889	1.47094	-1.62301	5e-05	0.000841089	1.70871	7.38458	-2.11161	5e-05	0.00061	#N/A	#N/A	#N/A	#N/A	#N/A
6030419C18Rik	2.31594	2.91268	0.450387	0.879571	1.97505	5e-05	0.000841089	16.2232	7.32669	1.14682	5e-05	0.00061	#N/A	#N/A	#N/A	#N/A	#N/A
6820431F20Rik	1.63241	1.74222	4.11907	5.55405	-1.51925	5e-05	0.000841089	15.368	5.80395	1.40482	5e-05	0.00061	#N/A	#N/A	#N/A	#N/A	#N/A
Abca8b	0.322257	0.297724	1.48019	0.60163	-1.74755	5e-05	0.000841089	1.67521	0.235644	2.82966	5e-05	0.00061	#N/A	#N/A	#N/A	#N/A	#N/A
Abcb7	13.5157	15.6685	20.9558	22.2529	-0.566134	0.00655	0.047827	7.73645	17.3465	-1.1649	5e-05	0.00061	#N/A	#N/A	#N/A	#N/A	#N/A
Acat2	54.1517	53.7894	31.8441	40.15	0.584294	0.0043	0.0345298	66.4661	127.088	-0.935137	5e-05	0.00061	#N/A	#N/A	#N/A	#N/A	#N/A
Ackr3	2.51998	5.87623	0.405358	0.523698	3.1759	5e-05	0.000841089	16.6134	5.66789	1.55146	5e-05	0.00061	#N/A	#N/A	#N/A	#N/A	#N/A
Acsf2	3.79384	3.7802	1.84429	1.96781	0.990477	0.004	0.0327661	11.6194	3.84364	1.59599	5e-05	0.00061	#N/A	#N/A	#N/A	#N/A	#N/A
Adam19	3.64018	3.00663	0.815502	1.43343	1.56342	0.00015	0.00223658	13.9771	3.88122	1.84848	5e-05	0.00061	#N/A	#N/A	#N/A	#N/A	#N/A
Adamts12	0.293391	0.276701	1.3719	0.637424	-1.81744	0.0001	0.00156664	4.55877	0.936258	2.28367	5e-05	0.00061	#N/A	#N/A	#N/A	#N/A	#N/A
Adamts15	1.27688	0.591072	1.241	5.38879	-1.82751	5e-05	0.000841089	9.18452	1.4725	2.64094	5e-05	0.00061	#N/A	#N/A	#N/A	#N/A	#N/A
Adamts16	0.0108947	0.17136	2.56778	0.368678	-4.01005	5e-05	0.000841089	1.80437	0.273688	2.72089	5e-05	0.00061	#N/A	#N/A	#N/A	#N/A	#N/A
Adamts17	0.192024	0.194527	0.756692	0.380246	-1.55642	0.001	0.0109486	4.26408	0.853169	2.32133	5e-05	0.00061	#N/A	#N/A	#N/A	#N/A	#N/A
Adamts7	2.78557	2.92999	8.32868	6.35223	-1.36097	5e-05	0.000841089	8.2293	2.28139	1.85086	5e-05	0.00061	#N/A	#N/A	#N/A	#N/A	#N/A
Adamts9	0.187334	2.36122	0.071133	0.0679097	4.19608	5e-05	0.000841089	10.9808	2.99836	1.87274	5e-05	0.00061	#N/A	#N/A	#N/A	#N/A	#N/A
Adamtsl1	0.784537	0.664576	0.149624	0.169233	2.18419	5e-05	0.000841089	3.02876	0.199174	3.92663	5e-05	0.00061	#N/A	#N/A	#N/A	#N/A	#N/A
Aff3	2.85583	2.77183	4.96091	5.52207	-0.897442	0.00045	0.00569109	6.7239	2.74229	1.29392	5e-05	0.00061	#N/A	#N/A	#N/A	#N/A	#N/A
Akap2	2.15635	2.32076	0.286191	0.52016	2.47309	5e-05	0.000841089	8.81716	3.20438	1.46027	5e-05	0.00061	#N/A	#N/A	#N/A	#N/A	#N/A
Aldh1a1	71.7497	201.163	62.686	69.4922	1.04596	5e-05	0.000841089	77.5491	517.964	-2.73967	5e-05	0.00061	#N/A	#N/A	#N/A	#N/A	#N/A
Angpt1	0.49539	0.801206	2.60505	2.4818	-1.97204	5e-05	0.000841089	5.54832	1.57917	1.81289	5e-05	0.00061	#N/A	#N/A	#N/A	#N/A	#N/A
Ank2	36.884	42.1368	14.6685	19.9987	1.18866	5e-05	0.000841089	32.3551	87.1988	-1.43032	5e-05	0.00061	#N/A	#N/A	#N/A	#N/A	#N/A
Ankrd33b	7.90924	7.93892	51.0131	34.6221	-2.43389	5e-05	0.000841089	0.781454	3.03819	-1.95898	5e-05	0.00061	#N/A	#N/A	#N/A	#N/A	#N/A
Ano1	40.0797	40.9183	2.74567	8.85556	2.80361	5e-05	0.000841089	5.70437	22.4535	-1.9768	5e-05	0.00061	#N/A	#N/A	#N/A	#N/A	#N/A
Anpep	0.450716	0.593871	0.0561218	0.0590399	3.1812	0.00015	0.00223658	10.7745	0.197787	5.76753	5e-05	0.00061	#N/A	#N/A	#N/A	#N/A	#N/A
Anxa11	0.859592	0.918391	2.30929	1.68884	-1.16908	0.00365	0.0304061	6.32515	1.19973	2.39839	5e-05	0.00061	#N/A	#N/A	#N/A	#N/A	#N/A
Anxa2	3.20478	4.08236	9.90144	4.53853	-0.986643	0.0056	0.0421927	144.289	12.2008	3.56391	5e-05	0.00061	#N/A	#N/A	#N/A	#N/A	#N/A
Anxa6	1.26402	2.14098	4.70429	4.35945	-1.41245	0.00445	0.035452	29.4184	6.01319	2.29052	5e-05	0.00061	#N/A	#N/A	#N/A	#N/A	#N/A
Apba2	27.2441	29.3305	82.9085	84.3099	-1.56351	5e-05	0.000841089	17.3307	48.9289	-1.49736	5e-05	0.00061	#N/A	#N/A	#N/A	#N/A	#N/A
Aplp1	31.3056	45.5539	25.0726	16.2255	0.896148	0.0001	0.00156664	99.1404	46.0732	1.10554	5e-05	0.00061	#N/A	#N/A	#N/A	#N/A	#N/A
Arhgef19	1.15211	0.677172	21.3365	18.2168	-4.43445	5e-05	0.000841089	3.48933	0.152973	4.5116	5e-05	0.00061	#N/A	#N/A	#N/A	#N/A	#N/A
Arntl	54.4969	44.6365	84.1054	83.1733	-0.754811	0.0002	0.00286826	11.0334	31.393	-1.50856	5e-05	0.00061	#N/A	#N/A	#N/A	#N/A	#N/A
Asah2	0.225215	0.173709	1.86283	1.17181	-2.92734	5e-05	0.000841089	1.03994	0.188679	2.4625	5e-05	0.00061	#N/A	#N/A	#N/A	#N/A	#N/A
Asb4	0.294197	0.472776	1.64941	1.29019	-1.93837	5e-05	0.000841089	5.18761	0.717529	2.85396	5e-05	0.00061	#N/A	#N/A	#N/A	#N/A	#N/A
Ass1	0.736091	0.314606	7.33795	3.66381	-3.38832	5e-05	0.000841089	6.11665	19.3899	-1.66449	5e-05	0.00061	#N/A	#N/A	#N/A	#N/A	#N/A
Asxl3	2.85882	2.96564	1.46601	1.87105	0.803547	0.0019	0.0183211	5.59769	2.13322	1.3918	5e-05	0.00061	#N/A	#N/A	#N/A	#N/A	#N/A
Atg13	12.54	13.1217	21.9496	16.7684	-0.593388	0.00755	0.0533007	15.0878	5.46445	1.46523	5e-05	0.00061	#N/A	#N/A	#N/A	#N/A	#N/A
Atm	6.5572	7.29184	9.87498	10.4357	-0.552453	0.00665	0.0483912	5.22717	10.8496	-1.05354	5e-05	0.00061	#N/A	#N/A	#N/A	#N/A	#N/A
Atoh7	317.247	346.413	5.22166	15.5746	4.99605	5e-05	0.000841089	100.906	256.13	-1.34386	5e-05	0.00061	#N/A	#N/A	#N/A	#N/A	#N/A
Atp1a2	0.0561544	0.193392	2.84601	1.20325	-4.02028	5e-05	0.000841089	4.16386	0.448631	3.21432	5e-05	0.00061	#N/A	#N/A	#N/A	#N/A	#N/A
Atp1b2	47.7004	51.6957	152.868	97.9176	-1.33519	5e-05	0.000841089	14.3009	2.42095	2.56246	5e-05	0.00061	#N/A	#N/A	#N/A	#N/A	#N/A
Atp6v0c	0.401727	0.274889	1.11692	1.51644	-1.9605	0.00205	0.0193392	224.147	100.127	1.16261	5e-05	0.00061	#N/A	#N/A	#N/A	#N/A	#N/A
Axin2	1.92718	2.46705	4.67627	5.70286	-1.24	0.00015	0.00223658	14.7296	3.45038	2.09389	5e-05	0.00061	#N/A	#N/A	#N/A	#N/A	#N/A
B230118H07Rik	30.2106	31.0944	45.641	46.6847	-0.590728	0.0046	0.0363747	12.7114	29.8167	-1.23	5e-05	0.00061	#N/A	#N/A	#N/A	#N/A	#N/A
B3gnt7	0.432085	0.842571	0.0430213	0.0243936	4.2409	0.0019	0.0183211	4.56005	0.941711	2.27569	5e-05	0.00061	#N/A	#N/A	#N/A	#N/A	#N/A
Bag3	5.15688	3.80451	2.33583	2.2949	0.952483	0.0049	0.0382575	6.05677	1.85377	1.70809	5e-05	0.00061	#N/A	#N/A	#N/A	#N/A	#N/A
Bbx	9.777	10.2772	15.3484	14.6483	-0.580899	0.0049	0.0382575	7.02075	13.0949	-0.899308	5e-05	0.00061	#N/A	#N/A	#N/A	#N/A	#N/A
BC064078	78.2155	62.5768	140.396	165.268	-1.11838	5e-05	0.000841089	9.45263	35.7439	-1.91891	5e-05	0.00061	#N/A	#N/A	#N/A	#N/A	#N/A
Bcam	9.82631	13.7727	5.53821	7.41995	0.864865	0.00105	0.0113725	25.8591	13.6669	0.919986	5e-05	0.00061	#N/A	#N/A	#N/A	#N/A	#N/A
Bcl2	12.3215	13.2769	4.84197	6.00887	1.23825	5e-05	0.000841089	5.20653	11.4422	-1.13597	5e-05	0.00061	#N/A	#N/A	#N/A	#N/A	#N/A
Bcl6b	0.144739	0.141036	0.48861	0.530868	-1.83488	0.0013	0.013537	3.02524	0.543876	2.4757	5e-05	0.00061	#N/A	#N/A	#N/A	#N/A	#N/A
Bend4	11.289	11.7329	5.4542	8.01504	0.773338	0.00035	0.00463122	4.87917	9.81492	-1.00834	5e-05	0.00061	#N/A	#N/A	#N/A	#N/A	#N/A
Birc6	8.72474	9.55128	16.3878	14.5924	-0.761395	0.00035	0.00463122	8.90296	16.793	-0.915503	5e-05	0.00061	#N/A	#N/A	#N/A	#N/A	#N/A
Bmp3	0.133511	0.161484	2.74816	0.713294	-3.55262	5e-05	0.000841089	5.67557	0.289817	4.29155	5e-05	0.00061	#N/A	#N/A	#N/A	#N/A	#N/A
Bmp4	0.301955	2.19891	0.286156	0.46301	1.73907	0.00145	0.0147698	11.1968	1.82661	2.61585	5e-05	0.00061	#N/A	#N/A	#N/A	#N/A	#N/A
Bmp7	0.867647	3.06277	0.484349	1.22806	1.19866	0.00285	0.0250486	20.9724	7.148	1.55288	5e-05	0.00061	#N/A	#N/A	#N/A	#N/A	#N/A
Boc	4.15515	5.59218	1.90484	2.3022	1.2122	5e-05	0.000841089	13.5342	4.79362	1.49742	5e-05	0.00061	#N/A	#N/A	#N/A	#N/A	#N/A
Brinp3	0.333714	0.409705	2.63158	0.650762	-2.14248	0.0001	0.00156664	0.891639	0.129972	2.77826	5e-05	0.00061	#N/A	#N/A	#N/A	#N/A	#N/A
Btbd17	29.9524	33.1461	48.4084	44.8971	-0.564356	0.0059	0.0440889	11.0963	27.0305	-1.28451	5e-05	0.00061	#N/A	#N/A	#N/A	#N/A	#N/A
C1qtnf6	5.43925	8.58294	3.26885	2.09763	1.38566	0.0002	0.00286826	18.6097	3.03299	2.61724	5e-05	0.00061	#N/A	#N/A	#N/A	#N/A	#N/A
Calcoco1	15.0295	18.7259	40.1047	25.9687	-0.968951	5e-05	0.000841089	30.3033	11.4639	1.40238	5e-05	0.00061	#N/A	#N/A	#N/A	#N/A	#N/A
Cald1	20.0736	21.7566	57.5246	38.4543	-1.19817	5e-05	0.000841089	60.1471	19.5423	1.6219	5e-05	0.00061	#N/A	#N/A	#N/A	#N/A	#N/A
Casc5	14.9195	14.9224	24.1092	34.1818	-0.965934	5e-05	0.000841089	5.17605	12.9216	-1.31986	5e-05	0.00061	#N/A	#N/A	#N/A	#N/A	#N/A
Ccdc141	0.709412	0.850705	1.93084	1.26713	-1.0355	0.0037	0.0307958	4.12403	0.71889	2.52021	5e-05	0.00061	#N/A	#N/A	#N/A	#N/A	#N/A
Ccdc60	34.8295	32.6435	13.8194	21.8278	0.920522	5e-05	0.000841089	2.60071	10.9618	-2.07551	5e-05	0.00061	#N/A	#N/A	#N/A	#N/A	#N/A
Ccnd2	2.74687	13.3909	0.470274	0.516338	4.03181	5e-05	0.000841089	71.5111	27.5764	1.37473	5e-05	0.00061	#N/A	#N/A	#N/A	#N/A	#N/A
Cd276	15.572	19.5178	6.51372	7.4645	1.32787	5e-05	0.000841089	29.5478	10.1534	1.54109	5e-05	0.00061	#N/A	#N/A	#N/A	#N/A	#N/A
Cdca7	71.535	67.9757	31.5105	47.7477	0.815744	0.0001	0.00156664	36.9972	82.7981	-1.16218	5e-05	0.00061	#N/A	#N/A	#N/A	#N/A	#N/A
Cdca7l	50.9072	47.7281	22.3031	30.2007	0.909682	5e-05	0.000841089	13.165	38.9725	-1.56575	5e-05	0.00061	#N/A	#N/A	#N/A	#N/A	#N/A
Cdh10	2.51703	2.46213	0.790077	0.753534	1.68959	5e-05	0.000841089	4.72161	0.982512	2.26473	5e-05	0.00061	#N/A	#N/A	#N/A	#N/A	#N/A
Cdh4	32.6479	37.3974	6.43844	8.34072	2.24472	5e-05	0.000841089	13.3457	29.2012	-1.12965	5e-05	0.00061	#N/A	#N/A	#N/A	#N/A	#N/A
Cdo1	18.1147	20.5255	2.62769	3.27245	2.71128	5e-05	0.000841089	44.6865	21.6675	1.04431	5e-05	0.00061	#N/A	#N/A	#N/A	#N/A	#N/A
Cenpf	37.0534	36.6964	55.1259	69.2216	-0.753666	0.00025	0.0034811	10.7704	28.449	-1.40131	5e-05	0.00061	#N/A	#N/A	#N/A	#N/A	#N/A
Chd3	27.9521	31.6814	20.9408	17.8735	0.619535	0.002	0.0189609	60.1961	29.0781	1.04974	5e-05	0.00061	#N/A	#N/A	#N/A	#N/A	#N/A
Chst1	1.32427	1.48801	0.269952	0.394387	2.08175	0.0001	0.00156664	12.9708	3.06799	2.0799	5e-05	0.00061	#N/A	#N/A	#N/A	#N/A	#N/A
Cldn1	4.39954	14.4898	0.747349	0.952682	3.47394	5e-05	0.000841089	3.32923	10.0772	-1.59783	5e-05	0.00061	#N/A	#N/A	#N/A	#N/A	#N/A
Cldn11	1.91009	2.41133	0.597683	1.02704	1.41131	0.00195	0.018681	17.2807	1.68158	3.36127	5e-05	0.00061	#N/A	#N/A	#N/A	#N/A	#N/A
Clmp	0.39867	2.47975	0.321406	0.0750057	2.86021	5e-05	0.000841089	31.1748	6.03574	2.36878	5e-05	0.00061	#N/A	#N/A	#N/A	#N/A	#N/A
Clstn2	0.32552	0.401392	0.130992	0.0741546	1.82513	0.00315	0.0269799	5.15909	1.7579	1.55326	5e-05	0.00061	#N/A	#N/A	#N/A	#N/A	#N/A
Cmtm3	20.3534	23.8078	11.4188	14.3981	0.774464	0.002	0.0189609	60.8449	14.1122	2.10819	5e-05	0.00061	#N/A	#N/A	#N/A	#N/A	#N/A
Cnn2	8.5237	3.20482	0.517794	1.39728	2.61455	5e-05	0.000841089	56.4726	8.68373	2.70116	5e-05	0.00061	#N/A	#N/A	#N/A	#N/A	#N/A
Cntn1	5.03844	6.59155	31.5335	17.4744	-2.07516	5e-05	0.000841089	3.14017	9.95091	-1.66399	5e-05	0.00061	#N/A	#N/A	#N/A	#N/A	#N/A
Col16a1	0.145493	0.254624	0.756076	0.331147	-1.44215	0.0038	0.0314098	28.4744	0.460077	5.95165	5e-05	0.00061	#N/A	#N/A	#N/A	#N/A	#N/A
Col1a2	1.38918	2.89366	0.204524	0.308641	3.06107	5e-05	0.000841089	424.47	9.81483	5.43456	5e-05	0.00061	#N/A	#N/A	#N/A	#N/A	#N/A
Col26a1	1.36389	1.64319	0.545294	0.746594	1.21888	0.0052	0.0400611	51.4376	2.28864	4.49026	5e-05	0.00061	#N/A	#N/A	#N/A	#N/A	#N/A
Col27a1	0.325944	0.489859	0.104818	0.0731117	2.19691	0.0001	0.00156664	8.61166	0.533773	4.01199	5e-05	0.00061	#N/A	#N/A	#N/A	#N/A	#N/A
Col4a4	0.116446	0.111903	0.80237	0.658444	-2.67746	5e-05	0.000841089	0.565395	0.085397	2.72701	5e-05	0.00061	#N/A	#N/A	#N/A	#N/A	#N/A
Col4a6	7.73398	10.4142	3.03946	4.70242	1.22907	5e-05	0.000841089	6.84344	23.3156	-1.7685	5e-05	0.00061	#N/A	#N/A	#N/A	#N/A	#N/A
Col5a2	6.62076	11.6882	6.13028	5.20262	0.692033	0.00285	0.0250486	95.3063	9.15929	3.37926	5e-05	0.00061	#N/A	#N/A	#N/A	#N/A	#N/A
Col6a1	11.1279	11.748	3.64546	6.71236	1.14311	5e-05	0.000841089	84.5566	7.59111	3.47754	5e-05	0.00061	#N/A	#N/A	#N/A	#N/A	#N/A
Col6a2	2.67742	3.19436	0.439679	0.821698	2.2188	5e-05	0.000841089	84.8883	2.53334	5.06645	5e-05	0.00061	#N/A	#N/A	#N/A	#N/A	#N/A
Col9a3	9.77443	6.95895	65.6899	57.4568	-2.87958	5e-05	0.000841089	14.0323	1.5695	3.16038	5e-05	0.00061	#N/A	#N/A	#N/A	#N/A	#N/A
Colec12	2.6914	3.68252	0.231681	0.754687	2.69198	5e-05	0.000841089	24.7647	10.4359	1.24673	5e-05	0.00061	#N/A	#N/A	#N/A	#N/A	#N/A
Coro2b	30.5404	34.1174	60.963	56.7532	-0.864417	5e-05	0.000841089	25.6292	11.4307	1.16488	5e-05	0.00061	#N/A	#N/A	#N/A	#N/A	#N/A
Cp	31.7189	32.4131	68.1337	54.9878	-0.940966	0.0025	0.022573	8.54725	41.2616	-2.27127	5e-05	0.00061	#N/A	#N/A	#N/A	#N/A	#N/A
Crabp2	184.19	231.47	6.86248	19.8349	3.96063	5e-05	0.000841089	115.632	250.524	-1.11541	5e-05	0.00061	#N/A	#N/A	#N/A	#N/A	#N/A
Crb2	27.9229	35.4282	7.01805	12.4305	1.70371	0.00045	0.00569109	10.9032	38.9077	-1.8353	5e-05	0.00061	#N/A	#N/A	#N/A	#N/A	#N/A
Creb5	1.25959	1.04879	10.0929	6.94009	-2.88338	5e-05	0.000841089	4.14414	0.13832	4.90499	5e-05	0.00061	#N/A	#N/A	#N/A	#N/A	#N/A
Crhbp	4.84272	12.1147	1.55366	2.09957	2.21467	5e-05	0.000841089	1.74087	26.6471	-3.9361	5e-05	0.00061	#N/A	#N/A	#N/A	#N/A	#N/A
Crispld1	0.341186	0.681039	0.0679877	0.0731416	2.85662	0.0001	0.00156664	8.59208	2.01525	2.09205	5e-05	0.00061	#N/A	#N/A	#N/A	#N/A	#N/A
Crot	37.0235	34.7793	66.7338	63.5267	-0.859288	5e-05	0.000841089	13.8674	32.4635	-1.22712	5e-05	0.00061	#N/A	#N/A	#N/A	#N/A	#N/A
Crtap	13.5882	17.3468	5.13574	6.08643	1.46289	5e-05	0.000841089	37.1406	14.5263	1.35433	5e-05	0.00061	#N/A	#N/A	#N/A	#N/A	#N/A
Crybb3	0.120077	3.59134	0.436174	0.681032	1.73207	0.00705	0.0505342	156.33	5409.77	-5.1129	5e-05	0.00061	#N/A	#N/A	#N/A	#N/A	#N/A
Csdc2	6.62843	8.27491	3.93477	3.79346	0.947426	0.0016	0.0159667	20.1293	8.52526	1.23948	5e-05	0.00061	#N/A	#N/A	#N/A	#N/A	#N/A
Cspg4	0.245653	0.243043	0.63542	0.59328	-1.33012	0.00115	0.0122275	2.29754	0.583677	1.97685	5e-05	0.00061	#N/A	#N/A	#N/A	#N/A	#N/A
Csrp2	342.682	332.826	202.566	225.679	0.657536	0.0013	0.013537	143.998	282.042	-0.969861	5e-05	0.00061	#N/A	#N/A	#N/A	#N/A	#N/A
Ctif	8.89222	10.2193	5.27614	4.69633	0.93842	5e-05	0.000841089	12.7851	5.7769	1.1461	5e-05	0.00061	#N/A	#N/A	#N/A	#N/A	#N/A
Ctsk	0.0742617	0.0897412	0.572277	0.461833	-2.6566	0.00665	0.0483912	30.1377	0.627927	5.58483	5e-05	0.00061	#N/A	#N/A	#N/A	#N/A	#N/A
Ctxn1	101.821	127.104	67.1945	70.4996	0.733408	0.0003	0.00406794	99.7732	48.2026	1.04954	5e-05	0.00061	#N/A	#N/A	#N/A	#N/A	#N/A
Cxxc4	4.75003	4.53576	8.99467	8.65093	-0.926212	0.00015	0.00223658	7.15197	2.85438	1.32516	5e-05	0.00061	#N/A	#N/A	#N/A	#N/A	#N/A
Dhrs3	0.439601	1.00222	3.30149	4.493	-2.43456	0.00035	0.00463122	11.3593	1.30159	3.12553	5e-05	0.00061	#N/A	#N/A	#N/A	#N/A	#N/A
Dio3os	18.5628	26.6828	2.79922	6.45818	2.2891	5e-05	0.000841089	1.61301	14.4721	-3.16545	5e-05	0.00061	#N/A	#N/A	#N/A	#N/A	#N/A
Dlg5	15.8635	14.8887	33.2421	23.3934	-0.881017	5e-05	0.000841089	15.5968	4.86729	1.68006	5e-05	0.00061	#N/A	#N/A	#N/A	#N/A	#N/A
Dlk1	0.0362561	0.0721611	0.598118	0.179059	-2.84165	0.0053	0.0405867	62.6274	0.439605	7.15444	5e-05	0.00061	#N/A	#N/A	#N/A	#N/A	#N/A
Dll1	45.4925	43.7283	74.5274	79.7716	-0.790277	0.0001	0.00156664	11.1625	26.4123	-1.24255	5e-05	0.00061	#N/A	#N/A	#N/A	#N/A	#N/A
Dmxl1	5.75365	6.50345	10.4088	10.5386	-0.773154	0.00035	0.00463122	5.38856	11.69	-1.1173	5e-05	0.00061	#N/A	#N/A	#N/A	#N/A	#N/A
Dok7	0.0453052	0.0479371	1.11635	0.383696	-4.00788	0.0008	0.00912924	1.23564	0.204716	2.59356	5e-05	0.00061	#N/A	#N/A	#N/A	#N/A	#N/A
Draxin	4.65612	10.4489	1.73172	1.2851	2.32393	5e-05	0.000841089	16.3867	8.61863	0.926995	5e-05	0.00061	#N/A	#N/A	#N/A	#N/A	#N/A
Dsg2	0.343602	0.398668	0.0516049	0.175185	1.71059	0.00275	0.024371	1.92265	0.153552	3.6463	5e-05	0.00061	#N/A	#N/A	#N/A	#N/A	#N/A
Dusp9	2.53647	2.59173	0.391738	0.596123	2.37607	5e-05	0.000841089	2.11618	6.31277	-1.57681	5e-05	0.00061	#N/A	#N/A	#N/A	#N/A	#N/A
Dync1h1	32.8861	33.4188	67.7099	45.4913	-0.771702	0.00045	0.00569109	31.2278	66.7978	-1.09697	5e-05	0.00061	#N/A	#N/A	#N/A	#N/A	#N/A
Efna5	14.1788	18.8378	8.2759	9.25284	0.913469	5e-05	0.000841089	12.4945	5.17646	1.27126	5e-05	0.00061	#N/A	#N/A	#N/A	#N/A	#N/A
Efnb3	18.4452	25.3684	8.31674	9.29785	1.31461	5e-05	0.000841089	38.414	16.6824	1.20331	5e-05	0.00061	#N/A	#N/A	#N/A	#N/A	#N/A
Egfr	3.20565	2.83292	4.94163	5.03872	-0.724883	0.0064	0.0469824	6.29482	1.31745	2.25642	5e-05	0.00061	#N/A	#N/A	#N/A	#N/A	#N/A
Egr1	357.813	219.532	455.743	720.088	-1.02618	0.00035	0.00463122	5.00514	0.32118	3.96196	5e-05	0.00061	#N/A	#N/A	#N/A	#N/A	#N/A
Ehd2	27.1932	24.4017	47.0867	59.7358	-1.04992	5e-05	0.000841089	15.8619	4.99589	1.66675	5e-05	0.00061	#N/A	#N/A	#N/A	#N/A	#N/A
Ehf	0.167575	0.191473	0.958591	0.595163	-2.11351	5e-05	0.000841089	1.59897	0.135617	3.55953	5e-05	0.00061	#N/A	#N/A	#N/A	#N/A	#N/A
Eln	2.50832	3.22288	9.36752	9.64437	-1.72999	5e-05	0.000841089	78.2441	1.54108	5.66597	5e-05	0.00061	#N/A	#N/A	#N/A	#N/A	#N/A
Emilin1	1.00942	1.4758	6.73787	3.74484	-2.07657	5e-05	0.000841089	44.5243	4.80356	3.21242	5e-05	0.00061	#N/A	#N/A	#N/A	#N/A	#N/A
Eno1b	174.088	230.624	107.236	17.3517	1.69973	5e-05	0.000841089	122.078	300.349	-1.29884	5e-05	0.00061	#N/A	#N/A	#N/A	#N/A	#N/A
Enpp2	2.53612	1.94443	12.6783	11.6073	-2.43835	5e-05	0.000841089	10.6188	0.798439	3.7333	5e-05	0.00061	#N/A	#N/A	#N/A	#N/A	#N/A
Epas1	0.550409	0.277996	11.0216	6.76349	-4.42419	5e-05	0.000841089	5.36969	0.950464	2.49813	5e-05	0.00061	#N/A	#N/A	#N/A	#N/A	#N/A
Ephb3	9.07388	8.83846	12.8924	15.0776	-0.642926	0.0042	0.0339688	18.5147	8.04408	1.20267	5e-05	0.00061	#N/A	#N/A	#N/A	#N/A	#N/A
Ephx1	0.263157	0.296838	1.39582	1.18009	-2.2016	0.00075	0.0086723	6.59929	1.31057	2.33212	5e-05	0.00061	#N/A	#N/A	#N/A	#N/A	#N/A
Ets1	1.02213	0.802877	2.75089	4.32202	-1.9544	5e-05	0.000841089	14.4409	3.60343	2.00272	5e-05	0.00061	#N/A	#N/A	#N/A	#N/A	#N/A
Etv5	48.9502	46.5947	58.9947	83.5941	-0.57761	0.0044	0.035156	12.148	34.9376	-1.52406	5e-05	0.00061	#N/A	#N/A	#N/A	#N/A	#N/A
Eva1b	0.418059	1.01008	0.021866	0.124476	3.28672	0.0053	0.0405867	13.9563	2.91365	2.26002	5e-05	0.00061	#N/A	#N/A	#N/A	#N/A	#N/A
Exo1	18.7814	15.8392	8.1669	14.7675	0.594118	0.00515	0.0397719	5.80935	14.0959	-1.27883	5e-05	0.00061	#N/A	#N/A	#N/A	#N/A	#N/A
Fam101b	6.35516	6.61632	3.06783	4.44367	0.78817	0.0047	0.037028	16.8263	5.84318	1.52589	5e-05	0.00061	#N/A	#N/A	#N/A	#N/A	#N/A
Fam102a	12.45	10.6646	35.2501	36.5129	-1.63444	5e-05	0.000841089	10.3852	3.42993	1.59828	5e-05	0.00061	#N/A	#N/A	#N/A	#N/A	#N/A
Fam174b	3.51961	3.84595	1.27912	1.49164	1.41051	0.00045	0.00569109	13.7763	5.79912	1.24828	5e-05	0.00061	#N/A	#N/A	#N/A	#N/A	#N/A
Fam60a	18.5525	23.7517	9.34203	12.2471	0.970496	5e-05	0.000841089	54.2443	124.275	-1.19599	5e-05	0.00061	#N/A	#N/A	#N/A	#N/A	#N/A
Fam84a	2.53666	1.53911	0.446864	0.823856	1.68143	0.0002	0.00286826	10.0331	4.36096	1.20205	5e-05	0.00061	#N/A	#N/A	#N/A	#N/A	#N/A
Fam89a	0.985965	1.31565	5.05782	3.06183	-1.81877	5e-05	0.000841089	1.26183	7.42656	-2.55718	5e-05	0.00061	#N/A	#N/A	#N/A	#N/A	#N/A
Fblim1	2.41201	3.25457	1.10093	0.959143	1.45978	0.0001	0.00156664	19.3938	4.09107	2.24505	5e-05	0.00061	#N/A	#N/A	#N/A	#N/A	#N/A
Fbln1	20.4928	24.9023	11.8667	15.5806	0.725872	0.0009	0.0100783	48.9052	17.2015	1.50745	5e-05	0.00061	#N/A	#N/A	#N/A	#N/A	#N/A
Fbln2	2.6166	2.36383	6.31143	5.83683	-1.28641	5e-05	0.000841089	24.398	2.04074	3.5796	5e-05	0.00061	#N/A	#N/A	#N/A	#N/A	#N/A
Fbn1	2.42471	3.99171	0.699535	0.984977	1.92944	5e-05	0.000841089	14.4434	5.99518	1.26853	5e-05	0.00061	#N/A	#N/A	#N/A	#N/A	#N/A
Fbxl7	4.02635	4.00956	1.92401	2.23452	0.950388	0.00145	0.0147698	6.4484	1.54563	2.06075	5e-05	0.00061	#N/A	#N/A	#N/A	#N/A	#N/A
Fdps	9.37048	8.05272	2.89405	4.60889	1.21548	0.0016	0.0159667	82.152	171.715	-1.06365	5e-05	0.00061	#N/A	#N/A	#N/A	#N/A	#N/A
Fgd4	21.1052	18.9172	29.3333	34.837	-0.681098	0.0012	0.0126887	9.30984	19.8213	-1.09022	5e-05	0.00061	#N/A	#N/A	#N/A	#N/A	#N/A
Fgf15	1368.83	1795.21	92.7989	199.873	3.43441	5e-05	0.000841089	70.1193	739.819	-3.39929	5e-05	0.00061	#N/A	#N/A	#N/A	#N/A	#N/A
Fgf3	58.6656	58.6735	0.713333	2.701	5.10294	5e-05	0.000841089	2.01886	21.4475	-3.4092	5e-05	0.00061	#N/A	#N/A	#N/A	#N/A	#N/A
Fgfr2	3.14979	3.61839	0.331948	0.880218	2.48118	5e-05	0.000841089	15.9866	7.46872	1.09793	5e-05	0.00061	#N/A	#N/A	#N/A	#N/A	#N/A
Fgfrl1	20.3518	21.8419	12.1515	13.8644	0.697634	0.00295	0.0257386	12.6119	27.6512	-1.13256	5e-05	0.00061	#N/A	#N/A	#N/A	#N/A	#N/A
Fhl3	2.94295	2.00855	0.206608	0.33269	3.19871	5e-05	0.000841089	10.384	1.78139	2.54329	5e-05	0.00061	#N/A	#N/A	#N/A	#N/A	#N/A
Flnc	1.7969	1.67492	0.547893	0.565497	1.64073	5e-05	0.000841089	17.5222	2.97825	2.55665	5e-05	0.00061	#N/A	#N/A	#N/A	#N/A	#N/A
Fndc5	0.972408	1.13846	0.257519	0.490535	1.49662	0.00215	0.020036	11.9073	1.48299	3.00527	5e-05	0.00061	#N/A	#N/A	#N/A	#N/A	#N/A
Foxa1	0.0520746	0.0157466	0.302562	0.347753	-3.26133	0.0054	0.0411224	0.616521	0	25.8776	5e-05	0.00061	#N/A	#N/A	#N/A	#N/A	#N/A
Foxc1	0.109637	0.0290136	0.218472	0.61465	-2.58707	0.0017	0.0167207	14.7769	0.928105	3.99291	5e-05	0.00061	#N/A	#N/A	#N/A	#N/A	#N/A
Foxp4	19.2004	27.9287	9.71074	6.34123	1.55387	5e-05	0.000841089	15.4201	5.76576	1.41923	5e-05	0.00061	#N/A	#N/A	#N/A	#N/A	#N/A
Fstl1	58.5712	81.027	40.808	50.6233	0.61052	0.003	0.026009	267.917	108.891	1.2989	5e-05	0.00061	#N/A	#N/A	#N/A	#N/A	#N/A
Fzd2	13.9376	17.6384	8.50743	10.0552	0.766427	0.0012	0.0126887	34.3354	11.8697	1.53241	5e-05	0.00061	#N/A	#N/A	#N/A	#N/A	#N/A
Gadd45a	231.045	205.789	29.7375	64.5306	2.21224	5e-05	0.000841089	36.9819	125.575	-1.76366	5e-05	0.00061	#N/A	#N/A	#N/A	#N/A	#N/A
Gal	31.7222	50.5453	0.443997	1.70175	5.26077	5e-05	0.000841089	11.9438	51.3315	-2.10358	5e-05	0.00061	#N/A	#N/A	#N/A	#N/A	#N/A
Galnt13	10.1011	10.5276	35.1965	30.6778	-1.67506	5e-05	0.000841089	2.00948	5.53193	-1.46096	5e-05	0.00061	#N/A	#N/A	#N/A	#N/A	#N/A
Gcat	12.5068	14.4495	4.42787	6.18276	1.34511	5e-05	0.000841089	7.07235	17.5181	-1.30859	5e-05	0.00061	#N/A	#N/A	#N/A	#N/A	#N/A
Gck	9.65955	12.1707	1.92416	2.16313	2.41711	5e-05	0.000841089	4.41351	16.6143	-1.91243	5e-05	0.00061	#N/A	#N/A	#N/A	#N/A	#N/A
Gcsh	28.6591	24.5658	16.4297	16.6854	0.684612	0.00535	0.040839	34.5105	74.1364	-1.10315	5e-05	0.00061	#N/A	#N/A	#N/A	#N/A	#N/A
Gja1	4.75542	36.2696	1.62617	1.79254	3.58498	5e-05	0.000841089	151.573	36.5794	2.05091	5e-05	0.00061	#N/A	#N/A	#N/A	#N/A	#N/A
Gja8	0.619317	1.77814	0.264585	0.366543	1.9255	5e-05	0.000841089	17.3752	193.819	-3.47961	5e-05	0.00061	#N/A	#N/A	#N/A	#N/A	#N/A
Gm14403	3.37025	3.60757	7.39261	6.42591	-0.985755	0.0004	0.005154	4.88482	14.4792	-1.5676	5e-05	0.00061	#N/A	#N/A	#N/A	#N/A	#N/A
Gm14420	3.62806	4.2274	8.01425	6.54312	-0.889982	0.0009	0.0100783	4.14665	10.8829	-1.39204	5e-05	0.00061	#N/A	#N/A	#N/A	#N/A	#N/A
Gm3716	2.47165	3.60473	0.820468	0.913653	1.80901	5e-05	0.000841089	1.1236	4.52537	-2.00991	5e-05	0.00061	#N/A	#N/A	#N/A	#N/A	#N/A
Gmpr	1.34586	2.199	4.20299	4.87655	-1.35689	0.001	0.0109486	20.6921	7.10017	1.54316	5e-05	0.00061	#N/A	#N/A	#N/A	#N/A	#N/A
Gng5	42.6073	20.0311	14.5185	11.0666	1.29174	0.00015	0.00223658	216.586	410.505	-0.92246	5e-05	0.00061	#N/A	#N/A	#N/A	#N/A	#N/A
Gpc4	18.3108	25.4412	12.9745	14.7411	0.658651	0.00475	0.0372686	21.1278	5.64877	1.90313	5e-05	0.00061	#N/A	#N/A	#N/A	#N/A	#N/A
Gpr124	3.88557	3.06124	14.598	14.0002	-2.0415	5e-05	0.000841089	19.9617	1.81626	3.45819	5e-05	0.00061	#N/A	#N/A	#N/A	#N/A	#N/A
Gpr126	0.181714	0.24487	0.880964	0.339988	-1.5171	0.00085	0.00959128	3.10645	0.323829	3.26196	5e-05	0.00061	#N/A	#N/A	#N/A	#N/A	#N/A
Gpr98	11.692	10.3344	18.5477	16.461	-0.66848	0.001	0.0109486	3.95607	15.9903	-2.01506	5e-05	0.00061	#N/A	#N/A	#N/A	#N/A	#N/A
Grik1	0.269243	0.241868	1.8086	0.138813	-1.92985	0.0003	0.00406794	2.31241	0.258044	3.16371	5e-05	0.00061	#N/A	#N/A	#N/A	#N/A	#N/A
Grwd1	29.8944	26.7506	13.1019	18.0964	0.860481	0.0002	0.00286826	15.8077	34.6805	-1.1335	5e-05	0.00061	#N/A	#N/A	#N/A	#N/A	#N/A
H1fx	312.574	284.177	169.257	177.49	0.783246	5e-05	0.000841089	103.483	49.1051	1.07545	5e-05	0.00061	#N/A	#N/A	#N/A	#N/A	#N/A
Herc1	10.5868	10.6964	16.9145	13.9022	-0.533997	0.00735	0.0521578	10.4365	19.0125	-0.86531	5e-05	0.00061	#N/A	#N/A	#N/A	#N/A	#N/A
Heyl	18.7019	14.2313	38.2348	53.3504	-1.47557	5e-05	0.000841089	6.38177	2.35101	1.44068	5e-05	0.00061	#N/A	#N/A	#N/A	#N/A	#N/A
Hif3a	5.52274	6.26882	1.42122	1.80979	1.8677	5e-05	0.000841089	6.63789	1.33004	2.31926	5e-05	0.00061	#N/A	#N/A	#N/A	#N/A	#N/A
Hist1h1c	9.26649	6.58644	22.4757	14.7206	-1.23041	0.00055	0.00672066	6.9146	1988.18	-8.16759	5e-05	0.00061	#N/A	#N/A	#N/A	#N/A	#N/A
Hist1h2ai	3.15639	3.73021	0.751319	1.20695	1.81421	0.0049	0.0382575	1.79214	464.291	-8.0172	5e-05	0.00061	#N/A	#N/A	#N/A	#N/A	#N/A
Hist1h3g	2.38997	1.63369	0.405385	0.565771	2.05073	0.00715	0.0510981	0.61571	302.661	-8.94124	5e-05	0.00061	#N/A	#N/A	#N/A	#N/A	#N/A
Hist3h2ba	88.1799	89.2531	45.0631	38.9023	1.07941	0.00025	0.0034811	120.904	918.944	-2.92611	5e-05	0.00061	#N/A	#N/A	#N/A	#N/A	#N/A
Hk2	15.8047	12.4484	9.79989	8.75825	0.606357	0.00505	0.0391574	5.50825	14.6116	-1.40745	5e-05	0.00061	#N/A	#N/A	#N/A	#N/A	#N/A
Hkdc1	11.4824	8.10615	166.685	133.459	-3.93757	5e-05	0.000841089	0.549702	2.73565	-2.31516	5e-05	0.00061	#N/A	#N/A	#N/A	#N/A	#N/A
Hlf	2.44754	2.1923	6.81051	6.40441	-1.51002	5e-05	0.000841089	3.58309	0.873098	2.03699	5e-05	0.00061	#N/A	#N/A	#N/A	#N/A	#N/A
Hmgcr	130.942	108.854	38.054	71.6248	1.12852	5e-05	0.000841089	49.4262	105.371	-1.09213	5e-05	0.00061	#N/A	#N/A	#N/A	#N/A	#N/A
Hmx1	77.9885	80.4808	36.6713	37.3915	1.09738	5e-05	0.000841089	16.8325	70.5499	-2.06739	5e-05	0.00061	#N/A	#N/A	#N/A	#N/A	#N/A
Hn1l	107.231	117.076	50.7179	71.7442	0.873139	5e-05	0.000841089	73.8281	143.148	-0.955266	5e-05	0.00061	#N/A	#N/A	#N/A	#N/A	#N/A
Hook1	49.2951	48.1211	109.324	108.583	-1.16148	5e-05	0.000841089	11.9394	23.5405	-0.979415	5e-05	0.00061	#N/A	#N/A	#N/A	#N/A	#N/A
Hs3st3b1	0.426058	0.480262	1.82831	0.968604	-1.62574	0.0001	0.00156664	3.64792	0.61386	2.57109	5e-05	0.00061	#N/A	#N/A	#N/A	#N/A	#N/A
Hspa12b	2.02104	1.95892	0.0846485	0.218547	3.71443	5e-05	0.000841089	9.18029	2.67172	1.78077	5e-05	0.00061	#N/A	#N/A	#N/A	#N/A	#N/A
Hspb1	0.574457	0.454844	4.20029	1.58836	-2.49156	0.00015	0.00223658	35.3129	1.7316	4.35002	5e-05	0.00061	#N/A	#N/A	#N/A	#N/A	#N/A
Hspb8	0.686646	0.68521	0.254166	0.180474	1.65824	0.008	0.0555765	12.4591	3.31086	1.91192	5e-05	0.00061	#N/A	#N/A	#N/A	#N/A	#N/A
Htra1	0.182312	1.78868	14.6115	3.10543	-3.16813	5e-05	0.000841089	10.2592	2.26907	2.17674	5e-05	0.00061	#N/A	#N/A	#N/A	#N/A	#N/A
Idi1	10.6915	10.2001	2.93015	6.08408	1.21265	5e-05	0.000841089	40.5496	79.4123	-0.969675	5e-05	0.00061	#N/A	#N/A	#N/A	#N/A	#N/A
Ids	8.35428	11.5848	16.6677	13.3886	-0.592069	0.00555	0.041981	20.1156	7.5845	1.40719	5e-05	0.00061	#N/A	#N/A	#N/A	#N/A	#N/A
Igf2bp1	29.8663	33.5136	9.68381	16.1354	1.29558	5e-05	0.000841089	15.2587	35.6299	-1.22346	5e-05	0.00061	#N/A	#N/A	#N/A	#N/A	#N/A
Iglon5	16.9611	23.1542	11.4794	10.3655	0.876856	0.00025	0.0034811	29.5871	11.1357	1.40978	5e-05	0.00061	#N/A	#N/A	#N/A	#N/A	#N/A
Igsf11	22.572	20.9244	47.8412	47.4883	-1.13203	5e-05	0.000841089	2.47486	6.94531	-1.48869	5e-05	0.00061	#N/A	#N/A	#N/A	#N/A	#N/A
Ikzf4	8.74457	10.7172	3.61761	4.19755	1.3163	5e-05	0.000841089	5.09372	1.57941	1.68933	5e-05	0.00061	#N/A	#N/A	#N/A	#N/A	#N/A
Il13ra1	0.089373	0.180188	0.779071	0.529462	-2.27927	0.0003	0.00406794	3.1296	0.811266	1.94773	5e-05	0.00061	#N/A	#N/A	#N/A	#N/A	#N/A
Impg2	0.888606	0.96259	6.86979	4.0695	-2.56299	5e-05	0.000841089	0.463088	1.7714	-1.93553	5e-05	0.00061	#N/A	#N/A	#N/A	#N/A	#N/A
Inf2	0.389824	0.378733	4.23773	4.08109	-3.43615	5e-05	0.000841089	3.19629	0.454793	2.81312	5e-05	0.00061	#N/A	#N/A	#N/A	#N/A	#N/A
Insig1	91.5206	58.8102	25.4501	58.7138	0.836867	5e-05	0.000841089	28.8584	71.9328	-1.31766	5e-05	0.00061	#N/A	#N/A	#N/A	#N/A	#N/A
Iqgap2	17.1212	21.847	10.1179	13.5776	0.717684	0.0005	0.00620466	9.82495	20.3503	-1.05053	5e-05	0.00061	#N/A	#N/A	#N/A	#N/A	#N/A
Iqgap3	21.4563	20.3094	29.6648	31.9553	-0.561082	0.00485	0.037929	6.18241	12.1608	-0.975997	5e-05	0.00061	#N/A	#N/A	#N/A	#N/A	#N/A
Irf2bpl	19.0834	20.6968	28.0979	31.5321	-0.583988	0.00385	0.031741	30.1031	13.7957	1.12569	5e-05	0.00061	#N/A	#N/A	#N/A	#N/A	#N/A
Irx3	2.02641	0.97415	5.34011	6.9854	-2.03834	5e-05	0.000841089	22.1434	7.01064	1.65926	5e-05	0.00061	#N/A	#N/A	#N/A	#N/A	#N/A
Isl1	20.715	35.3565	5.64589	1.70127	2.93201	5e-05	0.000841089	26.1527	69.6339	-1.41283	5e-05	0.00061	#N/A	#N/A	#N/A	#N/A	#N/A
Ism1	0.337308	0.328637	0.0373254	0.052883	2.88407	0.00455	0.0360836	4.01132	0.414239	3.27554	5e-05	0.00061	#N/A	#N/A	#N/A	#N/A	#N/A
Itga4	1.25616	1.65191	3.96753	2.81557	-1.22188	5e-05	0.000841089	4.21996	1.39625	1.59567	5e-05	0.00061	#N/A	#N/A	#N/A	#N/A	#N/A
Itga5	6.20017	8.00291	2.35564	3.325	1.32208	5e-05	0.000841089	20.3621	3.47819	2.54948	5e-05	0.00061	#N/A	#N/A	#N/A	#N/A	#N/A
Itga6	30.5787	31.56	9.7435	17.4933	1.18993	5e-05	0.000841089	11.1835	25.7138	-1.20117	5e-05	0.00061	#N/A	#N/A	#N/A	#N/A	#N/A
Itga9	0.421276	0.37055	1.73205	0.9293	-1.7489	5e-05	0.000841089	7.65743	2.25238	1.76541	5e-05	0.00061	#N/A	#N/A	#N/A	#N/A	#N/A
Itih5	0.677747	0.85689	0.339514	0.285152	1.29674	0.0011	0.0118073	4.19212	0.982137	2.09368	5e-05	0.00061	#N/A	#N/A	#N/A	#N/A	#N/A
Itm2a	151.333	175.072	68.4763	66.5624	1.27329	5e-05	0.000841089	275.068	122.995	1.16119	5e-05	0.00061	#N/A	#N/A	#N/A	#N/A	#N/A
Itpripl2	1.26235	1.33365	0.459712	0.736007	1.11841	0.0019	0.0183211	7.05679	1.81317	1.9605	5e-05	0.00061	#N/A	#N/A	#N/A	#N/A	#N/A
Jag1	1.74017	2.98286	0.470339	0.504543	2.27641	5e-05	0.000841089	7.51258	21.1098	-1.49053	5e-05	0.00061	#N/A	#N/A	#N/A	#N/A	#N/A
Jph4	0.581737	0.714804	0.0845374	0.153814	2.44351	0.00035	0.00463122	6.48733	1.00817	2.68589	5e-05	0.00061	#N/A	#N/A	#N/A	#N/A	#N/A
Kat2b	7.97634	8.64111	18.2695	14.8523	-0.995082	0.00075	0.0086723	2.90374	11.3549	-1.96733	5e-05	0.00061	#N/A	#N/A	#N/A	#N/A	#N/A
Kcnh4	0.456338	0.53889	0.10103	0.0776466	2.47768	0.00015	0.00223658	1.77215	0.449885	1.97787	5e-05	0.00061	#N/A	#N/A	#N/A	#N/A	#N/A
Kcnj12	0.264357	0.464876	0.122498	0.100564	1.70894	0.0022	0.0203535	1.33997	7.46356	-2.47766	5e-05	0.00061	#N/A	#N/A	#N/A	#N/A	#N/A
Kcnq5	0.208779	0.316317	0.022749	0.0760332	2.41026	0.00075	0.0086723	1.84867	0.316939	2.54421	5e-05	0.00061	#N/A	#N/A	#N/A	#N/A	#N/A
Kcp	0.560222	0.697943	0.221107	0.247146	1.42596	0.0025	0.022573	4.75068	1.48421	1.67844	5e-05	0.00061	#N/A	#N/A	#N/A	#N/A	#N/A
Kctd12b	0.384772	0.369684	2.2217	1.39467	-2.26103	5e-05	0.000841089	6.09346	1.08399	2.49091	5e-05	0.00061	#N/A	#N/A	#N/A	#N/A	#N/A
Klf2	4.33285	2.41647	0.364475	1.83633	1.61671	0.00065	0.0076924	3.75353	0.845235	2.15082	5e-05	0.00061	#N/A	#N/A	#N/A	#N/A	#N/A
Klhl35	0.353053	0.489038	1.46371	1.34636	-1.73856	0.00095	0.010473	4.05645	0.74569	2.44357	5e-05	0.00061	#N/A	#N/A	#N/A	#N/A	#N/A
Krt15	1.38738	0.531678	7.08478	7.34412	-2.91049	5e-05	0.000841089	61.2122	0.940003	6.02501	5e-05	0.00061	#N/A	#N/A	#N/A	#N/A	#N/A
Krt18	2.62464	2.12684	0.402953	0.60351	2.23908	5e-05	0.000841089	41.1782	5.41301	2.92738	5e-05	0.00061	#N/A	#N/A	#N/A	#N/A	#N/A
Krt19	0.37093	0.144978	1.66968	2.1107	-2.87335	0.00025	0.0034811	11.5951	0.98227	3.56125	5e-05	0.00061	#N/A	#N/A	#N/A	#N/A	#N/A
Krt73	7.29143	8.98333	1.34094	4.34206	1.51791	5e-05	0.000841089	1.21555	7.69825	-2.66292	5e-05	0.00061	#N/A	#N/A	#N/A	#N/A	#N/A
Lama1	10.35	9.76582	16.161	19.0448	-0.807483	5e-05	0.000841089	4.03198	14.9141	-1.88712	5e-05	0.00061	#N/A	#N/A	#N/A	#N/A	#N/A
Lamb1	0.331265	1.66259	0.395281	0.344672	1.43005	0.00095	0.010473	34.9524	16.8869	1.04949	5e-05	0.00061	#N/A	#N/A	#N/A	#N/A	#N/A
Lbh	25.6534	30.2957	75.1651	44.5919	-1.09792	5e-05	0.000841089	48.6952	18.2016	1.41971	5e-05	0.00061	#N/A	#N/A	#N/A	#N/A	#N/A
Ldlr	31.576	24.9643	6.41044	16.5027	1.3031	5e-05	0.000841089	8.72179	22.8491	-1.38944	5e-05	0.00061	#N/A	#N/A	#N/A	#N/A	#N/A
Lin28b	2.83021	3.76021	0.483413	0.707815	2.46792	5e-05	0.000841089	3.06319	8.77696	-1.51869	5e-05	0.00061	#N/A	#N/A	#N/A	#N/A	#N/A
Lmo7	0.445327	0.48817	1.35801	1.19343	-1.45059	0.00025	0.0034811	4.03275	0.392472	3.3611	5e-05	0.00061	#N/A	#N/A	#N/A	#N/A	#N/A
Lonrf3	9.7665	8.39783	13.1227	15.573	-0.659726	0.00125	0.0130946	1.45896	5.32688	-1.86835	5e-05	0.00061	#N/A	#N/A	#N/A	#N/A	#N/A
Loxl1	0.95045	2.76917	0.164651	0.144576	3.58842	5e-05	0.000841089	23.8232	8.58775	1.47202	5e-05	0.00061	#N/A	#N/A	#N/A	#N/A	#N/A
Loxl2	13.575	14.57	9.53123	8.36591	0.65315	0.0023	0.0211155	42.2191	12.4517	1.76155	5e-05	0.00061	#N/A	#N/A	#N/A	#N/A	#N/A
Lrrc75b	3.1245	2.45819	7.07466	7.41926	-1.37642	5e-05	0.000841089	6.03243	1.37723	2.13097	5e-05	0.00061	#N/A	#N/A	#N/A	#N/A	#N/A
Lss	32.2955	28.3491	12.9492	19.1723	0.91684	5e-05	0.000841089	15.88	37.208	-1.2284	5e-05	0.00061	#N/A	#N/A	#N/A	#N/A	#N/A
Maf	4.32049	3.82173	13.9791	12.2523	-1.6878	5e-05	0.000841089	15.3318	33.1005	-1.11033	5e-05	0.00061	#N/A	#N/A	#N/A	#N/A	#N/A
Magel2	4.47446	5.3571	1.08569	1.96513	1.68822	5e-05	0.000841089	6.07074	1.52736	1.99083	5e-05	0.00061	#N/A	#N/A	#N/A	#N/A	#N/A
March4	0.566882	1.15878	0.0454468	0.0661623	3.95062	5e-05	0.000841089	3.16533	0.624782	2.34093	5e-05	0.00061	#N/A	#N/A	#N/A	#N/A	#N/A
Mast1	16.3542	19.4787	3.76912	4.47711	2.11948	5e-05	0.000841089	11.9444	5.65326	1.07918	5e-05	0.00061	#N/A	#N/A	#N/A	#N/A	#N/A
Mboat1	7.53519	7.05699	10.6211	12.8685	-0.686827	0.00625	0.0461287	2.68142	15.7834	-2.55734	5e-05	0.00061	#N/A	#N/A	#N/A	#N/A	#N/A
Mcm10	35.601	27.4677	14.7036	23.4922	0.72351	0.00065	0.0076924	9.03822	23.633	-1.38669	5e-05	0.00061	#N/A	#N/A	#N/A	#N/A	#N/A
Mcm5	117.432	104.846	56.6443	89.4548	0.605418	0.0031	0.0266828	41.7007	89.0287	-1.0942	5e-05	0.00061	#N/A	#N/A	#N/A	#N/A	#N/A
Mcm7	94.2066	74.3776	51.9884	62.1265	0.562982	0.00605	0.0449295	74.1441	154.605	-1.06018	5e-05	0.00061	#N/A	#N/A	#N/A	#N/A	#N/A
Mef2d	14.6729	14.5667	27.0163	19.4773	-0.669109	0.0028	0.0247226	12.0415	3.90897	1.62315	5e-05	0.00061	#N/A	#N/A	#N/A	#N/A	#N/A
Megf10	2.38303	1.97422	13.0323	9.75442	-2.3867	5e-05	0.000841089	4.91755	2.21487	1.15072	5e-05	0.00061	#N/A	#N/A	#N/A	#N/A	#N/A
Met	9.50914	9.65318	3.85029	6.2243	0.927551	5e-05	0.000841089	2.68795	6.22835	-1.21234	5e-05	0.00061	#N/A	#N/A	#N/A	#N/A	#N/A
Mgll	0.576581	0.372442	5.57055	1.37633	-2.87185	5e-05	0.000841089	5.32877	1.16681	2.19123	5e-05	0.00061	#N/A	#N/A	#N/A	#N/A	#N/A
Mical1	34.6534	31.743	16.2793	19.9204	0.875127	5e-05	0.000841089	12.2329	23.7677	-0.958236	5e-05	0.00061	#N/A	#N/A	#N/A	#N/A	#N/A
Mif	175.961	158.453	119.574	77.432	0.763396	0.00095	0.010473	462.347	927.88	-1.00496	5e-05	0.00061	#N/A	#N/A	#N/A	#N/A	#N/A
Mir17hg	24.5706	21.3257	4.71379	16.1599	1.13669	5e-05	0.000841089	7.48016	16.4539	-1.13729	5e-05	0.00061	#N/A	#N/A	#N/A	#N/A	#N/A
Mlc1	0.024272	0.0880464	1.6913	0.383776	-4.2075	0.00085	0.00959128	7.42686	0.3514	4.40157	5e-05	0.00061	#N/A	#N/A	#N/A	#N/A	#N/A
Mmp11	15.2026	20.746	9.80759	9.73983	0.878957	0.00045	0.00569109	34.9481	11.8687	1.55805	5e-05	0.00061	#N/A	#N/A	#N/A	#N/A	#N/A
Mmp14	58.143	71.1157	104.714	84.6002	-0.550521	0.00665	0.0483912	90.1062	41.121	1.13175	5e-05	0.00061	#N/A	#N/A	#N/A	#N/A	#N/A
Mpeg1	0.647104	0.387637	1.48992	1.3396	-1.45129	0.00035	0.00463122	5.9292	1.72536	1.78094	5e-05	0.00061	#N/A	#N/A	#N/A	#N/A	#N/A
Mr1	0.224003	0.494353	0.111509	0.101177	1.75597	0.0077	0.0539422	2.89421	0.412361	2.81119	5e-05	0.00061	#N/A	#N/A	#N/A	#N/A	#N/A
Mrc2	5.43192	7.50591	0.782701	1.38615	2.57659	5e-05	0.000841089	18.7565	5.31488	1.81928	5e-05	0.00061	#N/A	#N/A	#N/A	#N/A	#N/A
Msrb3	3.69963	4.09499	1.37847	1.87861	1.2589	0.00015	0.00223658	10.3617	4.43878	1.22303	5e-05	0.00061	#N/A	#N/A	#N/A	#N/A	#N/A
Mt1	2.63448	1.71259	33.683	11.8285	-3.38812	5e-05	0.000841089	30.0796	4.67709	2.6851	5e-05	0.00061	#N/A	#N/A	#N/A	#N/A	#N/A
Mthfd1l	14.2008	13.587	6.09733	7.85834	0.9936	0.00025	0.0034811	5.64048	16.7291	-1.56847	5e-05	0.00061	#N/A	#N/A	#N/A	#N/A	#N/A
Myadm	6.69053	10.7999	2.13036	6.05379	1.09566	0.0073	0.0518991	10.3859	1.77489	2.54882	5e-05	0.00061	#N/A	#N/A	#N/A	#N/A	#N/A
Mycn	73.7049	65.7456	38.9075	43.5734	0.757621	0.0001	0.00156664	33.1391	70.9065	-1.09738	5e-05	0.00061	#N/A	#N/A	#N/A	#N/A	#N/A
Myh3	0.12134	0.160417	1.12433	1.00101	-2.91517	5e-05	0.000841089	90.5967	0.270547	8.38743	5e-05	0.00061	#N/A	#N/A	#N/A	#N/A	#N/A
Myl9	27.0312	14.5797	2.08596	5.05482	2.54281	5e-05	0.000841089	35.8067	9.45867	1.92052	5e-05	0.00061	#N/A	#N/A	#N/A	#N/A	#N/A
Myrf	1.43197	1.76182	0.427687	0.766756	1.41893	0.0001	0.00156664	6.8116	1.26106	2.43336	5e-05	0.00061	#N/A	#N/A	#N/A	#N/A	#N/A
Nav1	3.61865	4.81553	1.52573	1.63009	1.41823	5e-05	0.000841089	9.51422	2.93819	1.69516	5e-05	0.00061	#N/A	#N/A	#N/A	#N/A	#N/A
Nbeal1	1.79204	1.89708	4.12647	3.83668	-1.11006	5e-05	0.000841089	1.98667	4.86226	-1.29127	5e-05	0.00061	#N/A	#N/A	#N/A	#N/A	#N/A
Ncam1	84.4562	83.4426	138.206	144.928	-0.753893	0.00255	0.0229273	22.1662	78.9074	-1.8318	5e-05	0.00061	#N/A	#N/A	#N/A	#N/A	#N/A
Ndrg1	69.508	55.4072	265.693	185.924	-1.85415	5e-05	0.000841089	12.2695	33.8989	-1.46616	5e-05	0.00061	#N/A	#N/A	#N/A	#N/A	#N/A
Nedd9	75.9701	40.9931	11.895	22.5929	1.76189	5e-05	0.000841089	12.3475	33.8147	-1.45343	5e-05	0.00061	#N/A	#N/A	#N/A	#N/A	#N/A
Nefm	10.609	18.2279	3.04129	3.71668	2.09325	5e-05	0.000841089	77.1508	32.6634	1.24001	5e-05	0.00061	#N/A	#N/A	#N/A	#N/A	#N/A
Nek6	7.24924	8.82207	3.27953	2.74043	1.41666	5e-05	0.000841089	19.2194	9.76939	0.976223	5e-05	0.00061	#N/A	#N/A	#N/A	#N/A	#N/A
Neurod2	0.14121	0.0533741	3.50734	1.85781	-4.78515	5e-05	0.000841089	1.24032	0	26.8861	5e-05	0.00061	#N/A	#N/A	#N/A	#N/A	#N/A
Nfia	2.3731	1.66496	8.32511	7.00346	-1.92449	5e-05	0.000841089	5.36207	0.367283	3.86783	5e-05	0.00061	#N/A	#N/A	#N/A	#N/A	#N/A
Nfib	2.68294	2.07113	31.137	21.574	-3.47087	5e-05	0.000841089	9.77258	1.35605	2.84933	5e-05	0.00061	#N/A	#N/A	#N/A	#N/A	#N/A
Nfic	2.18652	3.04287	10.405	7.59892	-1.7836	5e-05	0.000841089	8.04701	1.53005	2.39487	5e-05	0.00061	#N/A	#N/A	#N/A	#N/A	#N/A
Ngef	12.5226	15.5006	3.81975	3.95834	1.84913	5e-05	0.000841089	4.44558	13.7394	-1.62787	5e-05	0.00061	#N/A	#N/A	#N/A	#N/A	#N/A
Nhlh1	3.34678	7.25335	1.9249	1.57043	1.60058	5e-05	0.000841089	13.2513	2.11572	2.64691	5e-05	0.00061	#N/A	#N/A	#N/A	#N/A	#N/A
Notch1	98.6214	89.455	191.675	167.641	-0.933934	0.00015	0.00223658	15.9761	30.6765	-0.941219	5e-05	0.00061	#N/A	#N/A	#N/A	#N/A	#N/A
Notch3	15.6422	20.0044	6.93486	8.09975	1.24548	5e-05	0.000841089	17.7745	9.59301	0.889754	5e-05	0.00061	#N/A	#N/A	#N/A	#N/A	#N/A
Nova1	9.12005	10.1646	13.9864	15.0788	-0.59184	0.00375	0.0310904	9.43918	3.89258	1.27794	5e-05	0.00061	#N/A	#N/A	#N/A	#N/A	#N/A
Nrxn2	1.50656	2.05118	0.639765	0.563716	1.56375	5e-05	0.000841089	9.06622	3.2092	1.49829	5e-05	0.00061	#N/A	#N/A	#N/A	#N/A	#N/A
Ntn1	0.733084	0.818791	0.0702566	0.212002	2.45892	5e-05	0.000841089	11.6813	4.45614	1.39033	5e-05	0.00061	#N/A	#N/A	#N/A	#N/A	#N/A
Nxph4	16.9389	14.5325	68.9111	30.822	-1.66403	5e-05	0.000841089	10.7279	1.48743	2.85047	5e-05	0.00061	#N/A	#N/A	#N/A	#N/A	#N/A
Ociad2	0.658038	3.01867	4.76446	3.4468	-1.15919	0.00405	0.0330626	10.1634	3.88415	1.38771	5e-05	0.00061	#N/A	#N/A	#N/A	#N/A	#N/A
Otx1	2.36751	8.24989	0.353645	0.289545	4.04504	5e-05	0.000841089	17.0281	2.10416	3.0166	5e-05	0.00061	#N/A	#N/A	#N/A	#N/A	#N/A
Padi2	0.062745	0.0517593	3.69945	0.624149	-5.23876	5e-05	0.000841089	1.03733	0.141552	2.87347	5e-05	0.00061	#N/A	#N/A	#N/A	#N/A	#N/A
Palld	8.83906	4.41531	2.48442	2.17918	1.50695	0.00305	0.0263353	12.6447	2.78232	2.18417	5e-05	0.00061	#N/A	#N/A	#N/A	#N/A	#N/A
Palmd	0.471222	0.669517	0.152458	0.113084	2.10296	0.00135	0.0139439	8.16233	0.747366	3.44909	5e-05	0.00061	#N/A	#N/A	#N/A	#N/A	#N/A
Pcgf2	26.5557	35.6493	20.5031	19.5463	0.63525	0.0065	0.0475707	27.6795	5.42847	2.3502	5e-05	0.00061	#N/A	#N/A	#N/A	#N/A	#N/A
Pcolce	2.39553	3.65891	0.476352	0.606813	2.48274	5e-05	0.000841089	44.6509	7.13145	2.64642	5e-05	0.00061	#N/A	#N/A	#N/A	#N/A	#N/A
Pde7b	1.49495	1.41243	5.21996	4.57115	-1.75175	5e-05	0.000841089	5.16236	0.743566	2.7955	5e-05	0.00061	#N/A	#N/A	#N/A	#N/A	#N/A
Pdlim3	0.447158	0.180121	2.31577	0.8743	-2.34641	0.00025	0.0034811	21.183	0.269637	6.29575	5e-05	0.00061	#N/A	#N/A	#N/A	#N/A	#N/A
Penk	36.3886	44.5888	5.12475	8.37882	2.58418	5e-05	0.000841089	32.1072	14.3308	1.16378	5e-05	0.00061	#N/A	#N/A	#N/A	#N/A	#N/A
Phactr1	4.60216	4.25564	23.6868	16.7884	-2.19202	5e-05	0.000841089	6.76702	2.29059	1.5628	5e-05	0.00061	#N/A	#N/A	#N/A	#N/A	#N/A
Phlda1	12.6587	12.3524	5.57359	5.68145	1.152	5e-05	0.000841089	23.7277	2.15303	3.46213	5e-05	0.00061	#N/A	#N/A	#N/A	#N/A	#N/A
Phldb2	4.74397	5.06712	1.8928	2.26731	1.23779	0.0002	0.00286826	20.4004	6.36896	1.67947	5e-05	0.00061	#N/A	#N/A	#N/A	#N/A	#N/A
Pid1	0.776264	0.64699	2.83064	1.04225	-1.44422	0.0005	0.00620466	17.9712	4.52532	1.9896	5e-05	0.00061	#N/A	#N/A	#N/A	#N/A	#N/A
Piezo2	0.208167	0.281923	0.0172966	0.0321294	3.3097	0.0001	0.00156664	5.61357	0.733143	2.93675	5e-05	0.00061	#N/A	#N/A	#N/A	#N/A	#N/A
Pikfyve	4.87219	4.95854	7.29534	7.61931	-0.60136	0.00415	0.0336638	3.78503	7.83667	-1.04994	5e-05	0.00061	#N/A	#N/A	#N/A	#N/A	#N/A
Pitpnm1	104.21	107.153	64.2614	66.2108	0.69598	0.00395	0.0324398	14.8955	63.9728	-2.10258	5e-05	0.00061	#N/A	#N/A	#N/A	#N/A	#N/A
Pitx3	0.586676	0.603759	0.001	0.001	9.21727	5e-05	0.000841089	5.43503	18.1374	-1.73861	5e-05	0.00061	#N/A	#N/A	#N/A	#N/A	#N/A
Pkp2	10.0581	8.92848	5.72234	4.88394	0.840061	0.0022	0.0203535	4.89043	14.5142	-1.56943	5e-05	0.00061	#N/A	#N/A	#N/A	#N/A	#N/A
Pla2g7	0.796023	1.02602	7.51508	4.45553	-2.71587	5e-05	0.000841089	12.3516	80.8021	-2.70969	5e-05	0.00061	#N/A	#N/A	#N/A	#N/A	#N/A
Plk3	14.4777	16.6554	6.26826	8.90919	1.03652	0.00015	0.00223658	5.88874	19.2119	-1.70597	5e-05	0.00061	#N/A	#N/A	#N/A	#N/A	#N/A
Plod1	5.68367	7.68145	16.9584	12.772	-1.15347	5e-05	0.000841089	21.539	8.77711	1.29513	5e-05	0.00061	#N/A	#N/A	#N/A	#N/A	#N/A
Plvap	0.0567967	0.14591	0.56518	0.409083	-2.26492	0.00545	0.0414373	16.7156	5.42043	1.62472	5e-05	0.00061	#N/A	#N/A	#N/A	#N/A	#N/A
Plxna2	2.47461	2.40639	12.1547	6.35033	-1.92267	5e-05	0.000841089	6.59613	2.5178	1.38946	5e-05	0.00061	#N/A	#N/A	#N/A	#N/A	#N/A
Plxna4	0.256979	0.263853	0.783438	0.57464	-1.38268	0.00025	0.0034811	2.42808	1.02443	1.245	5e-05	0.00061	#N/A	#N/A	#N/A	#N/A	#N/A
Pou6f1	4.74117	5.37311	17.3174	8.77682	-1.36734	5e-05	0.000841089	7.67352	2.17799	1.81689	5e-05	0.00061	#N/A	#N/A	#N/A	#N/A	#N/A
Ppap2b	27.533	27.2631	42.303	44.3224	-0.660717	0.00145	0.0147698	31.2742	13.309	1.23257	5e-05	0.00061	#N/A	#N/A	#N/A	#N/A	#N/A
Prdm1	17.7805	16.8017	54.6709	44.376	-1.51808	5e-05	0.000841089	2.70732	8.64283	-1.67464	5e-05	0.00061	#N/A	#N/A	#N/A	#N/A	#N/A
Prdm13	23.692	18.6404	6.31184	13.9164	1.06539	5e-05	0.000841089	2.12805	10.6092	-2.31771	5e-05	0.00061	#N/A	#N/A	#N/A	#N/A	#N/A
Prdm8	2.90361	2.65816	6.65068	5.56748	-1.13541	0.0005	0.00620466	5.30898	1.41186	1.91084	5e-05	0.00061	#N/A	#N/A	#N/A	#N/A	#N/A
Prickle1	0.862476	0.606625	1.70536	1.34272	-1.05297	0.0065	0.0475707	7.09303	2.43677	1.54143	5e-05	0.00061	#N/A	#N/A	#N/A	#N/A	#N/A
Prox1	17.5532	14.1796	44.609	42.3867	-1.45497	5e-05	0.000841089	6.66683	15.8057	-1.24537	5e-05	0.00061	#N/A	#N/A	#N/A	#N/A	#N/A
Prrt2	10.6597	12.3919	20.6294	17.9791	-0.744052	0.002	0.0189609	7.52905	1.04167	2.85357	5e-05	0.00061	#N/A	#N/A	#N/A	#N/A	#N/A
Prss22	0.001	0.001	29.206	15.871	-14.4601	5e-05	0.000841089	0.527958	0	25.6539	5e-05	0.00061	#N/A	#N/A	#N/A	#N/A	#N/A
Ptgds	0.001	0.750447	19.7245	3.15635	-4.93025	5e-05	0.000841089	27.9448	1.15933	4.59122	5e-05	0.00061	#N/A	#N/A	#N/A	#N/A	#N/A
Ptgfrn	8.87085	9.77812	4.19794	4.95252	1.02718	5e-05	0.000841089	22.6067	8.72359	1.37376	5e-05	0.00061	#N/A	#N/A	#N/A	#N/A	#N/A
Ptn	32.3998	51.9831	147.592	78.6427	-1.4228	5e-05	0.000841089	121.085	40.9535	1.56396	5e-05	0.00061	#N/A	#N/A	#N/A	#N/A	#N/A
Ptpru	63.1678	66.8292	24.1517	41.328	0.989359	0.0001	0.00156664	13.9202	47.5661	-1.77275	5e-05	0.00061	#N/A	#N/A	#N/A	#N/A	#N/A
Ranbp2	24.5261	24.0367	34.9198	39.0523	-0.60713	0.0027	0.0239833	18.9941	39.0831	-1.04099	5e-05	0.00061	#N/A	#N/A	#N/A	#N/A	#N/A
Rbm24	2.03199	2.5978	6.64403	3.67234	-1.15592	0.00025	0.0034811	7.79473	20.8537	-1.41973	5e-05	0.00061	#N/A	#N/A	#N/A	#N/A	#N/A
Reck	5.54392	5.71189	13.6609	10.6802	-1.11272	5e-05	0.000841089	12.2919	3.87304	1.66617	5e-05	0.00061	#N/A	#N/A	#N/A	#N/A	#N/A
Reep3	10.4472	12.6603	21.3103	17.7188	-0.756189	0.00015	0.00223658	18.5814	9.4251	0.979279	5e-05	0.00061	#N/A	#N/A	#N/A	#N/A	#N/A
Reln	6.20264	9.35468	1.30527	1.59851	2.42159	5e-05	0.000841089	8.11137	27.7867	-1.77638	5e-05	0.00061	#N/A	#N/A	#N/A	#N/A	#N/A
Rfc5	41.3707	37.3646	19.7637	27.7238	0.729463	0.00075	0.0086723	23.0738	51.1277	-1.14785	5e-05	0.00061	#N/A	#N/A	#N/A	#N/A	#N/A
Rftn2	0.642153	0.3884	8.08595	4.42775	-3.60202	5e-05	0.000841089	4.82268	0.628377	2.94013	5e-05	0.00061	#N/A	#N/A	#N/A	#N/A	#N/A
Rif1	28.434	28.1904	36.0068	46.6935	-0.546469	0.00655	0.047827	11.4822	24.5586	-1.09683	5e-05	0.00061	#N/A	#N/A	#N/A	#N/A	#N/A
Rlim	16.6827	14.4753	21.8969	23.5279	-0.543878	0.0059	0.0440889	15.268	29.6155	-0.955841	5e-05	0.00061	#N/A	#N/A	#N/A	#N/A	#N/A
Rmst	4.76619	4.31671	1.64758	2.20299	1.23808	0.0004	0.005154	1.94725	14.3296	-2.87949	5e-05	0.00061	#N/A	#N/A	#N/A	#N/A	#N/A
Robo1	5.44908	5.92649	20.428	12.9726	-1.55394	5e-05	0.000841089	21.2006	8.34227	1.34559	5e-05	0.00061	#N/A	#N/A	#N/A	#N/A	#N/A
Robo3	0.459536	0.298839	9.10155	5.3588	-4.25305	5e-05	0.000841089	5.70604	0.233985	4.608	5e-05	0.00061	#N/A	#N/A	#N/A	#N/A	#N/A
Rorb	56.1825	61.4771	111.71	109.675	-0.911938	5e-05	0.000841089	10.5352	49.9115	-2.24416	5e-05	0.00061	#N/A	#N/A	#N/A	#N/A	#N/A
Rreb1	5.78524	4.87484	13.3256	9.15443	-1.07643	5e-05	0.000841089	4.941	1.7155	1.52617	5e-05	0.00061	#N/A	#N/A	#N/A	#N/A	#N/A
Rsph1	76.5917	78.8	12.5317	23.3827	2.11328	5e-05	0.000841089	3.7772	20.838	-2.46383	5e-05	0.00061	#N/A	#N/A	#N/A	#N/A	#N/A
Rspo2	0.545131	0.384642	3.07703	3.77991	-2.88261	5e-05	0.000841089	4.36267	0.073075	5.89969	5e-05	0.00061	#N/A	#N/A	#N/A	#N/A	#N/A
Rtkn2	19.5175	17.9293	27.8202	32.3655	-0.684578	0.00065	0.0076924	4.25265	11.829	-1.47589	5e-05	0.00061	#N/A	#N/A	#N/A	#N/A	#N/A
Rtn1	37.6416	54.1098	31.1288	20.5117	0.829227	0.00785	0.0548127	158.459	76.9806	1.04154	5e-05	0.00061	#N/A	#N/A	#N/A	#N/A	#N/A
Ryr1	0.490589	0.630229	0.21972	0.214411	1.36835	0.0005	0.00620466	2.79901	0.52134	2.42462	5e-05	0.00061	#N/A	#N/A	#N/A	#N/A	#N/A
S100a11	7.70306	11.118	3.28282	3.08757	1.56289	0.0007	0.00818803	185.186	8.92736	4.3746	5e-05	0.00061	#N/A	#N/A	#N/A	#N/A	#N/A
S1pr2	8.07013	6.26322	19.8494	24.7662	-1.63817	5e-05	0.000841089	14.5358	4.75917	1.61083	5e-05	0.00061	#N/A	#N/A	#N/A	#N/A	#N/A
Scand1	45.7861	42.7866	23.1275	21.0163	1.00465	0.0006	0.00720301	61.5108	26.6357	1.20748	5e-05	0.00061	#N/A	#N/A	#N/A	#N/A	#N/A
Scarf2	0.902872	1.15277	0.358068	0.358532	1.52035	0.00115	0.0122275	24.604	1.73105	3.82917	5e-05	0.00061	#N/A	#N/A	#N/A	#N/A	#N/A
Scrt1	4.98294	8.67935	1.69792	1.63051	2.03729	5e-05	0.000841089	20.685	6.4627	1.67838	5e-05	0.00061	#N/A	#N/A	#N/A	#N/A	#N/A
Scrt2	8.90598	15.1182	5.70943	5.50645	1.09894	5e-05	0.000841089	21.3733	2.95616	2.85401	5e-05	0.00061	#N/A	#N/A	#N/A	#N/A	#N/A
Sdc3	28.8285	31.7775	15.2339	19.8401	0.789059	0.0002	0.00286826	45.4261	13.0721	1.79703	5e-05	0.00061	#N/A	#N/A	#N/A	#N/A	#N/A
Sema5a	6.51959	6.20182	48.6931	33.6476	-2.69435	5e-05	0.000841089	18.349	6.93441	1.40386	5e-05	0.00061	#N/A	#N/A	#N/A	#N/A	#N/A
Serinc2	12.912	16.9643	8.59016	7.38628	0.903056	0.00115	0.0122275	24.6033	9.29611	1.40415	5e-05	0.00061	#N/A	#N/A	#N/A	#N/A	#N/A
Serpinf1	3.34924	5.98656	1.59585	1.42328	1.62864	0.0002	0.00286826	49.6129	5.71887	3.11691	5e-05	0.00061	#N/A	#N/A	#N/A	#N/A	#N/A
Setd7	5.82473	5.72694	15.1443	10.5254	-1.15197	5e-05	0.000841089	11.4918	5.89171	0.963846	5e-05	0.00061	#N/A	#N/A	#N/A	#N/A	#N/A
Sez6	0.713678	1.13422	4.02288	1.24497	-1.51133	0.00015	0.00223658	4.08893	0.945982	2.11184	5e-05	0.00061	#N/A	#N/A	#N/A	#N/A	#N/A
Sgk1	4.83369	4.13116	6.00678	10.3835	-0.870489	0.00355	0.0297152	27.3876	7.25365	1.91674	5e-05	0.00061	#N/A	#N/A	#N/A	#N/A	#N/A
Sh3bp5	6.99598	8.62493	4.57538	3.66743	0.92227	0.00215	0.020036	33.2027	9.58696	1.79215	5e-05	0.00061	#N/A	#N/A	#N/A	#N/A	#N/A
Shisa6	0.128708	0.144936	0.491851	0.741793	-2.17255	5e-05	0.000841089	0.579431	0.118987	2.28383	5e-05	0.00061	#N/A	#N/A	#N/A	#N/A	#N/A
Six6	60.5939	70.041	37.5427	45.1681	0.659393	0.00105	0.0113725	8.43771	56.8756	-2.75289	5e-05	0.00061	#N/A	#N/A	#N/A	#N/A	#N/A
Slc12a4	5.24821	3.84412	7.41209	8.93557	-0.846362	0.003	0.026009	8.41163	2.71632	1.63073	5e-05	0.00061	#N/A	#N/A	#N/A	#N/A	#N/A
Slc16a12	0.120273	0.958568	0.0775357	0.107768	2.54152	0.00015	0.00223658	1.73513	5.19328	-1.5816	5e-05	0.00061	#N/A	#N/A	#N/A	#N/A	#N/A
Slc16a2	9.24348	8.73242	54.0766	56.8029	-2.62486	5e-05	0.000841089	14.864	3.03168	2.29363	5e-05	0.00061	#N/A	#N/A	#N/A	#N/A	#N/A
Slc18a2	3.69643	7.27399	1.58649	1.66675	1.75367	5e-05	0.000841089	5.92605	14.0739	-1.24788	5e-05	0.00061	#N/A	#N/A	#N/A	#N/A	#N/A
Slc1a3	58.7557	58.1915	197.816	150.544	-1.57472	5e-05	0.000841089	18.1019	44.826	-1.30819	5e-05	0.00061	#N/A	#N/A	#N/A	#N/A	#N/A
Slc38a8	0.245708	4.34729	0.0744582	0.114589	4.60262	5e-05	0.000841089	38.601	1.70022	4.50485	5e-05	0.00061	#N/A	#N/A	#N/A	#N/A	#N/A
Slc6a1	8.52145	6.49416	77.4937	62.4395	-3.2202	5e-05	0.000841089	8.56713	2.62162	1.70835	5e-05	0.00061	#N/A	#N/A	#N/A	#N/A	#N/A
Slc6a15	4.89961	6.48478	3.11236	3.21371	0.847676	0.003	0.026009	20.5069	6.26229	1.71135	5e-05	0.00061	#N/A	#N/A	#N/A	#N/A	#N/A
Slc7a8	1.40904	2.26596	0.607455	0.412732	1.84891	5e-05	0.000841089	12.5405	2.36125	2.40897	5e-05	0.00061	#N/A	#N/A	#N/A	#N/A	#N/A
Smarca2	2.4223	2.31856	7.28171	4.50543	-1.31399	0.00035	0.00463122	16.4379	2.58508	2.66874	5e-05	0.00061	#N/A	#N/A	#N/A	#N/A	#N/A
Smc4	140.444	124.68	177.487	223.799	-0.597964	0.00505	0.0391574	43.7529	90.4445	-1.04765	5e-05	0.00061	#N/A	#N/A	#N/A	#N/A	#N/A
Smtnl2	1.70788	1.71039	0.510154	0.572475	1.65873	0.0005	0.00620466	6.84918	2.17115	1.65747	5e-05	0.00061	#N/A	#N/A	#N/A	#N/A	#N/A
Sostdc1	0.8625	0.721713	2.49126	1.95917	-1.49018	0.00125	0.0130946	5.09455	0.705655	2.85192	5e-05	0.00061	#N/A	#N/A	#N/A	#N/A	#N/A
Sowaha	6.44618	4.45913	15.9447	14.8139	-1.49596	5e-05	0.000841089	3.59012	11.492	-1.67853	5e-05	0.00061	#N/A	#N/A	#N/A	#N/A	#N/A
Sox12	32.2415	39.6489	15.6846	15.2028	1.21878	5e-05	0.000841089	42.8013	14.7561	1.53634	5e-05	0.00061	#N/A	#N/A	#N/A	#N/A	#N/A
Sox9	52.5863	48.8522	77.7087	89.2583	-0.718958	0.0005	0.00620466	18.1193	7.03599	1.3647	5e-05	0.00061	#N/A	#N/A	#N/A	#N/A	#N/A
Spice1	20.3576	18.1813	10.4144	14.9727	0.60222	0.00505	0.0391574	5.60629	12.5889	-1.16703	5e-05	0.00061	#N/A	#N/A	#N/A	#N/A	#N/A
Spred2	25.395	25.3855	12.8958	17.3977	0.745266	0.00105	0.0113725	15.3178	5.20714	1.55665	5e-05	0.00061	#N/A	#N/A	#N/A	#N/A	#N/A
Spsb4	20.7145	26.1752	8.33576	11.8852	1.21342	5e-05	0.000841089	19.2016	42.5077	-1.1465	5e-05	0.00061	#N/A	#N/A	#N/A	#N/A	#N/A
Sptb	1.00281	0.922609	7.52202	4.39108	-2.6293	5e-05	0.000841089	2.4761	18.5046	-2.90174	5e-05	0.00061	#N/A	#N/A	#N/A	#N/A	#N/A
Sptbn2	18.0498	20.11	8.64331	9.22511	1.09464	5e-05	0.000841089	17.6855	40.8776	-1.20874	5e-05	0.00061	#N/A	#N/A	#N/A	#N/A	#N/A
Srcin1	1.81339	2.75342	0.971003	0.961671	1.24059	0.00025	0.0034811	5.66089	1.55325	1.86574	5e-05	0.00061	#N/A	#N/A	#N/A	#N/A	#N/A
Srgap1	2.33931	3.92472	1.19763	1.41457	1.26183	0.0003	0.00406794	8.99488	3.02053	1.5743	5e-05	0.00061	#N/A	#N/A	#N/A	#N/A	#N/A
Srrm4	17.1464	18.8098	35.8241	24.0014	-0.73452	0.0003	0.00406794	8.86659	3.12705	1.50358	5e-05	0.00061	#N/A	#N/A	#N/A	#N/A	#N/A
Ssc5d	1.99663	3.83231	1.10314	0.559538	1.80972	5e-05	0.000841089	8.2808	0.803345	3.36568	5e-05	0.00061	#N/A	#N/A	#N/A	#N/A	#N/A
Stk32b	0.408336	0.198541	0.0239271	0.0677677	2.72649	0.00255	0.0229273	5.49696	0.768215	2.83905	5e-05	0.00061	#N/A	#N/A	#N/A	#N/A	#N/A
Stmn4	24.062	17.2187	13.7314	5.71083	1.08627	0.0006	0.00720301	86.5372	41.4963	1.06034	5e-05	0.00061	#N/A	#N/A	#N/A	#N/A	#N/A
Ston2	35.802	36.679	21.5792	27.7317	0.555696	0.00675	0.048896	9.09759	26.395	-1.53671	5e-05	0.00061	#N/A	#N/A	#N/A	#N/A	#N/A
Sulf1	0.793505	0.786132	13.8874	4.17903	-3.51565	5e-05	0.000841089	35.5077	6.67391	2.41153	5e-05	0.00061	#N/A	#N/A	#N/A	#N/A	#N/A
Syne2	5.46803	5.76208	9.93713	6.61178	-0.559364	0.0057	0.0428282	5.62072	14.1465	-1.33162	5e-05	0.00061	#N/A	#N/A	#N/A	#N/A	#N/A
Syngap1	15.666	15.5249	8.31205	9.76912	0.786637	0.0005	0.00620466	9.79637	2.14838	2.189	5e-05	0.00061	#N/A	#N/A	#N/A	#N/A	#N/A
Tacr3	0.356907	0.409723	5.87786	1.79995	-3.32409	5e-05	0.000841089	2.13681	0.38199	2.48385	5e-05	0.00061	#N/A	#N/A	#N/A	#N/A	#N/A
Tagln2	55.8744	46.1002	375.212	250.09	-2.61634	5e-05	0.000841089	37.1542	10.7203	1.79318	5e-05	0.00061	#N/A	#N/A	#N/A	#N/A	#N/A
Taok1	14.537	15.6697	21.659	22.2644	-0.540121	0.00675	0.048896	10.8483	24.1454	-1.15428	5e-05	0.00061	#N/A	#N/A	#N/A	#N/A	#N/A
Tbck	6.23306	5.7489	10.0926	10.1207	-0.754441	0.0027	0.0239833	6.05301	13.7523	-1.18395	5e-05	0.00061	#N/A	#N/A	#N/A	#N/A	#N/A
Tcf7l1	20.5737	23.0274	9.63423	10.5144	1.11368	5e-05	0.000841089	17.5977	1.55193	3.50325	5e-05	0.00061	#N/A	#N/A	#N/A	#N/A	#N/A
Tead1	14.3129	15.3306	23.4167	22.5013	-0.631344	0.0044	0.035156	10.7817	3.79935	1.50476	5e-05	0.00061	#N/A	#N/A	#N/A	#N/A	#N/A
Tekt1	17.1163	15.6883	8.42902	9.61774	0.862158	0.0029	0.0254181	3.23554	12.4565	-1.94482	5e-05	0.00061	#N/A	#N/A	#N/A	#N/A	#N/A
Tenc1	4.50502	4.53277	1.39682	2.4629	1.22747	5e-05	0.000841089	8.47428	1.46252	2.53463	5e-05	0.00061	#N/A	#N/A	#N/A	#N/A	#N/A
Tex15	0.196868	0.155626	0.417866	0.537036	-1.43775	0.0011	0.0118073	1.70143	0.286785	2.56871	5e-05	0.00061	#N/A	#N/A	#N/A	#N/A	#N/A
Tgfbr2	0.374277	0.437788	0.13203	0.123305	1.6692	0.00285	0.0250486	6.77514	0.766922	3.1431	5e-05	0.00061	#N/A	#N/A	#N/A	#N/A	#N/A
Tgfbr3	0.409164	0.828746	0.110824	0.183076	2.07451	5e-05	0.000841089	4.60268	1.14227	2.01057	5e-05	0.00061	#N/A	#N/A	#N/A	#N/A	#N/A
Thbs1	1.70501	0.536844	0.185222	0.503012	1.70372	0.0002	0.00286826	13.7127	1.59552	3.10341	5e-05	0.00061	#N/A	#N/A	#N/A	#N/A	#N/A
Tkt	118.882	126.396	71.2915	86.9913	0.631913	0.00165	0.0163127	97.163	192.068	-0.983138	5e-05	0.00061	#N/A	#N/A	#N/A	#N/A	#N/A
Tmem132c	0.3547	0.813481	0.25325	0.200045	1.36574	0.0039	0.0320704	24.8238	4.796	2.37182	5e-05	0.00061	#N/A	#N/A	#N/A	#N/A	#N/A
Tmem132e	8.32145	11.8575	3.93686	7.35484	0.837588	0.00095	0.010473	7.29586	23.2536	-1.6723	5e-05	0.00061	#N/A	#N/A	#N/A	#N/A	#N/A
Tmem45a	0.227946	0.194221	0.001	0.001	7.72167	5e-05	0.000841089	3.16606	0.202362	3.96768	5e-05	0.00061	#N/A	#N/A	#N/A	#N/A	#N/A
Tmem86a	2.34552	3.24565	7.91687	4.47009	-1.1476	0.0015	0.0151903	11.778	2.95931	1.99276	5e-05	0.00061	#N/A	#N/A	#N/A	#N/A	#N/A
Tmf1	6.73932	7.10634	11.6529	11.3998	-0.735502	0.0008	0.00912924	6.75285	14.2382	-1.0762	5e-05	0.00061	#N/A	#N/A	#N/A	#N/A	#N/A
Tnni1	0.631208	0.484913	1.9367	4.71305	-2.57481	5e-05	0.000841089	65.0669	1.84056	5.14371	5e-05	0.00061	#N/A	#N/A	#N/A	#N/A	#N/A
Tns1	1.07186	1.39646	0.342788	0.336147	1.86218	5e-05	0.000841089	9.00058	1.03496	3.12044	5e-05	0.00061	#N/A	#N/A	#N/A	#N/A	#N/A
Tpcn1	7.89573	8.72191	16.2489	13.232	-0.827065	0.00015	0.00223658	12.8058	5.46986	1.22722	5e-05	0.00061	#N/A	#N/A	#N/A	#N/A	#N/A
Trabd2b	0.624942	0.761128	0.0809027	0.176189	2.43065	5e-05	0.000841089	1.97929	0.423386	2.22494	5e-05	0.00061	#N/A	#N/A	#N/A	#N/A	#N/A
Tril	4.70081	5.36735	9.94817	7.77398	-0.815754	0.00045	0.00569109	19.4242	4.63613	2.06686	5e-05	0.00061	#N/A	#N/A	#N/A	#N/A	#N/A
Trim25	1.08682	0.877661	5.6917	3.94829	-2.29488	5e-05	0.000841089	2.71579	0.604684	2.16712	5e-05	0.00061	#N/A	#N/A	#N/A	#N/A	#N/A
Tshz2	1.97997	2.33475	1.09214	0.824067	1.17101	0.00095	0.010473	9.49112	1.92185	2.30408	5e-05	0.00061	#N/A	#N/A	#N/A	#N/A	#N/A
Tspan11	0.200891	0.266555	0.903985	0.946804	-1.98527	5e-05	0.000841089	2.57727	0.274801	3.22939	5e-05	0.00061	#N/A	#N/A	#N/A	#N/A	#N/A
Tspan18	11.5064	12.6105	2.8622	5.27514	1.56742	5e-05	0.000841089	31.9635	5.57792	2.51863	5e-05	0.00061	#N/A	#N/A	#N/A	#N/A	#N/A
Ttyh1	7.33389	7.71569	129.39	87.416	-3.84861	5e-05	0.000841089	15.0868	3.1736	2.2491	5e-05	0.00061	#N/A	#N/A	#N/A	#N/A	#N/A
Ttyh3	63.4273	72.2407	115.906	88.9998	-0.59488	0.0046	0.0363747	91.9187	21.6714	2.08457	5e-05	0.00061	#N/A	#N/A	#N/A	#N/A	#N/A
Tubb2a	61.9551	71.6508	21.0384	14.7159	1.9018	5e-05	0.000841089	157.482	305.549	-0.956217	5e-05	0.00061	#N/A	#N/A	#N/A	#N/A	#N/A
Ubc	24.3382	36.0195	46.1738	83.2684	-1.1007	5e-05	0.000841089	79.1452	171.331	-1.11421	5e-05	0.00061	#N/A	#N/A	#N/A	#N/A	#N/A
Usp44	12.6577	12.7545	4.23993	6.14464	1.29108	5e-05	0.000841089	1.69597	13.6931	-3.01327	5e-05	0.00061	#N/A	#N/A	#N/A	#N/A	#N/A
Usp9x	14.042	16.4846	23.7976	22.2171	-0.592028	0.0027	0.0239833	23.7395	51.888	-1.12811	5e-05	0.00061	#N/A	#N/A	#N/A	#N/A	#N/A
Vgll3	1.16792	1.50287	0.21452	0.345884	2.25273	5e-05	0.000841089	4.00591	0.738881	2.43872	5e-05	0.00061	#N/A	#N/A	#N/A	#N/A	#N/A
Wbscr17	0.676135	1.03034	0.181381	0.293396	1.8457	0.00045	0.00569109	4.1569	1.05589	1.97705	5e-05	0.00061	#N/A	#N/A	#N/A	#N/A	#N/A
Wdtc1	16.5935	19.4973	29.3554	24.0264	-0.564717	0.00615	0.0455485	21.3634	11.0813	0.947014	5e-05	0.00061	#N/A	#N/A	#N/A	#N/A	#N/A
Wfdc1	4.75973	19.9744	0.835647	1.35485	3.49717	5e-05	0.000841089	11.5508	34.4261	-1.57551	5e-05	0.00061	#N/A	#N/A	#N/A	#N/A	#N/A
Wls	0.0311274	0.943513	0.0827845	0.0998167	2.41617	0.0005	0.00620466	57.2834	7.81399	2.87399	5e-05	0.00061	#N/A	#N/A	#N/A	#N/A	#N/A
Wwtr1	13.6844	13.474	29.0186	28.0778	-1.072	5e-05	0.000841089	21.3941	9.87728	1.11503	5e-05	0.00061	#N/A	#N/A	#N/A	#N/A	#N/A
Zbed3	26.5968	28.0422	18.8364	16.5226	0.627854	0.005	0.0388483	33.2747	9.36221	1.8295	5e-05	0.00061	#N/A	#N/A	#N/A	#N/A	#N/A
Zbtb7a	3.78198	3.81842	8.29046	7.71182	-1.07413	5e-05	0.000841089	5.89051	2.44948	1.26592	5e-05	0.00061	#N/A	#N/A	#N/A	#N/A	#N/A
Zc3hav1l	14.7	17.6337	8.42817	9.15751	0.878637	5e-05	0.000841089	17.819	8.79019	1.01945	5e-05	0.00061	#N/A	#N/A	#N/A	#N/A	#N/A
Zdhhc9	10.7625	13.3589	6.42564	7.31427	0.811941	0.00095	0.010473	19.5053	4.111	2.2463	5e-05	0.00061	#N/A	#N/A	#N/A	#N/A	#N/A
Zfhx2	11.5467	12.8818	8.06086	6.36246	0.760162	0.0001	0.00156664	6.76368	1.19874	2.49629	5e-05	0.00061	#N/A	#N/A	#N/A	#N/A	#N/A
Zfhx4	1.68697	2.53716	1.05234	0.200063	1.75396	5e-05	0.000841089	11.3174	3.50551	1.69085	5e-05	0.00061	#N/A	#N/A	#N/A	#N/A	#N/A
Zfp503	4.29869	4.2215	0.883738	2.33362	1.40501	5e-05	0.000841089	28.4099	2.91422	3.28521	5e-05	0.00061	#N/A	#N/A	#N/A	#N/A	#N/A
Zfp536	18.1437	15.5036	33.7421	28.6808	-0.891585	5e-05	0.000841089	7.01047	19.2396	-1.4565	5e-05	0.00061	#N/A	#N/A	#N/A	#N/A	#N/A
Zyx	72.7993	51.2307	25.5269	36.3647	1.00287	5e-05	0.000841089	36.7158	10.3487	1.82695	5e-05	0.00061	#N/A	#N/A	#N/A	#N/A	#N/A
Tll1	3.36605	3.43374	1.43059	2.45995	0.80552	0.0077	0.0539422	2.17005	5.15019	-1.2469	0.0001	0.001115	0.797292	3.35528	-2.07325	0.0009	0.14731
Ppp1r14c	2.45942	1.59472	5.30722	8.13033	-1.7288	5e-05	0.000841089	3.37255	0.916026	1.88038	0.0001	0.001115	3.14579	7.34118	-1.22259	0.00525	0.48516
Apaf1	5.66125	5.93815	9.9493	13.1392	-0.993124	0.00105	0.0113725	2.97514	9.36586	-1.65445	0.0001	0.001115	3.73149	1.27005	1.55487	0.01365	0.74907
Myo10	4.40817	5.27463	9.57885	6.19447	-0.70399	0.0016	0.0159667	9.73035	5.24739	0.890892	0.0001	0.001115	11.9084	8.1538	0.546435	0.01715	0.790537
Slc7a5	52.3379	62.2206	25.8777	32.0371	0.984081	5e-05	0.000841089	31.2082	55.2777	-0.824772	0.0001	0.001115	22.8183	31.9406	-0.4852	0.02835	0.920255
Gad2	21.5419	23.3548	11.3783	13.425	0.856077	5e-05	0.000841089	2.60574	6.18441	-1.24694	0.0001	0.001115	58.3004	43.622	0.41845	0.0306	0.9324
Aacs	19.2006	20.0019	9.44052	11.5787	0.899237	0.0002	0.00286826	15.0571	29.5757	-0.973968	0.0001	0.001115	#N/A	#N/A	#N/A	#N/A	#N/A
Atl3	10.2561	10.3543	15.0633	16.6461	-0.621538	0.004	0.0327661	10.2494	4.50145	1.18708	0.0001	0.001115	#N/A	#N/A	#N/A	#N/A	#N/A
Cap2	0.953196	1.41182	4.14983	2.87536	-1.57069	5e-05	0.000841089	6.60909	13.7528	-1.0572	0.0001	0.001115	#N/A	#N/A	#N/A	#N/A	#N/A
Ccdc102a	4.67811	4.86965	1.52778	2.23268	1.34425	0.0005	0.00620466	11.6985	4.85907	1.26757	0.0001	0.001115	#N/A	#N/A	#N/A	#N/A	#N/A
Cdc42ep1	2.12045	1.5225	10.9297	4.69513	-2.10066	5e-05	0.000841089	6.35512	1.8407	1.78767	0.0001	0.001115	#N/A	#N/A	#N/A	#N/A	#N/A
Col4a1	29.0526	36.7493	15.9671	17.9494	0.956142	5e-05	0.000841089	75.459	153.095	-1.02066	0.0001	0.001115	#N/A	#N/A	#N/A	#N/A	#N/A
Dgkk	0.22094	0.265093	0.0373302	0.105569	1.76606	0.00225	0.0207359	0.517157	0.090383	2.51649	0.0001	0.001115	#N/A	#N/A	#N/A	#N/A	#N/A
Dhcr24	64.0889	70.6701	18.2588	39.462	1.22322	5e-05	0.000841089	39.4426	78.8478	-0.999316	0.0001	0.001115	#N/A	#N/A	#N/A	#N/A	#N/A
Egfem1	9.07811	10.1603	0.461092	0.670204	4.08794	5e-05	0.000841089	4.59904	16.7569	-1.86535	0.0001	0.001115	#N/A	#N/A	#N/A	#N/A	#N/A
Emilin2	2.65966	2.51048	9.26055	5.68602	-1.53154	5e-05	0.000841089	9.29131	4.05012	1.19792	0.0001	0.001115	#N/A	#N/A	#N/A	#N/A	#N/A
Fat4	4.94395	7.70567	0.796887	0.949776	2.85642	5e-05	0.000841089	10.0147	19.2717	-0.944365	0.0001	0.001115	#N/A	#N/A	#N/A	#N/A	#N/A
Gem	5.02227	2.71744	14.8846	8.72152	-1.60881	5e-05	0.000841089	2.51256	0.422894	2.57079	0.0001	0.001115	#N/A	#N/A	#N/A	#N/A	#N/A
Itpkb	7.24395	7.37768	4.01955	3.55273	0.949304	0.00015	0.00223658	10.6978	5.30833	1.01098	0.0001	0.001115	#N/A	#N/A	#N/A	#N/A	#N/A
Kcnc1	0.288429	0.315232	1.64599	0.853839	-2.05002	5e-05	0.000841089	1.75453	0.498929	1.81418	0.0001	0.001115	#N/A	#N/A	#N/A	#N/A	#N/A
Klhl11	10.3015	8.15775	14.8941	16.8296	-0.781217	0.0015	0.0151903	7.05814	16.4574	-1.22138	0.0001	0.001115	#N/A	#N/A	#N/A	#N/A	#N/A
Kmt2a	11.2677	10.7818	18.2718	15.687	-0.62304	0.002	0.0189609	10.3785	5.77641	0.845353	0.0001	0.001115	#N/A	#N/A	#N/A	#N/A	#N/A
Lingo3	2.79687	3.39769	7.79942	6.25394	-1.18184	5e-05	0.000841089	0.895028	2.91492	-1.70345	0.0001	0.001115	#N/A	#N/A	#N/A	#N/A	#N/A
Lpcat1	38.6253	41.8841	69.9105	61.0957	-0.702406	0.00105	0.0113725	27.8307	55.8261	-1.00426	0.0001	0.001115	#N/A	#N/A	#N/A	#N/A	#N/A
Lrig3	7.56254	7.67982	2.98442	4.05317	1.11493	5e-05	0.000841089	10.8217	5.45629	0.987935	0.0001	0.001115	#N/A	#N/A	#N/A	#N/A	#N/A
Lrrc23	17.3189	19.6698	1.78585	3.68717	2.75668	5e-05	0.000841089	1.2781	4.99168	-1.96552	0.0001	0.001115	#N/A	#N/A	#N/A	#N/A	#N/A
Nr0b1	9.44543	8.65533	0.54609	1.94348	2.86208	5e-05	0.000841089	0.683838	7.67883	-3.48916	0.0001	0.001115	#N/A	#N/A	#N/A	#N/A	#N/A
Nrep	68.7544	141.897	333.721	158.349	-1.22401	5e-05	0.000841089	359.153	157.894	1.18564	0.0001	0.001115	#N/A	#N/A	#N/A	#N/A	#N/A
Pde4a	1.19268	2.14968	0.444503	0.357446	2.05928	5e-05	0.000841089	3.47555	1.05872	1.71492	0.0001	0.001115	#N/A	#N/A	#N/A	#N/A	#N/A
Pdzrn4	0.454918	0.466748	0.12138	0.16502	1.68621	0.0031	0.0266828	2.08382	0.421113	2.30695	0.0001	0.001115	#N/A	#N/A	#N/A	#N/A	#N/A
Plat	9.17213	10.7362	23.6194	15.7608	-0.984098	5e-05	0.000841089	25.2727	12.6737	0.995742	0.0001	0.001115	#N/A	#N/A	#N/A	#N/A	#N/A
Ptgis	2.52115	3.86918	0.445457	1.14363	2.00769	5e-05	0.000841089	13.0423	5.00626	1.38139	0.0001	0.001115	#N/A	#N/A	#N/A	#N/A	#N/A
Ptpn4	5.62531	6.4115	10.1306	10.0328	-0.744286	0.00135	0.0139439	4.93108	10.9692	-1.15348	0.0001	0.001115	#N/A	#N/A	#N/A	#N/A	#N/A
Rgcc	1.06108	0.448097	4.38364	2.1262	-2.10886	0.00055	0.00672066	7.58619	1.90344	1.99477	0.0001	0.001115	#N/A	#N/A	#N/A	#N/A	#N/A
Rgl1	4.3945	4.31937	10.8053	8.01776	-1.11112	5e-05	0.000841089	11.7839	5.25077	1.16622	0.0001	0.001115	#N/A	#N/A	#N/A	#N/A	#N/A
Rnasel	15.2641	16.9322	39.6197	19.8312	-0.884804	5e-05	0.000841089	5.09187	12.0734	-1.24557	0.0001	0.001115	#N/A	#N/A	#N/A	#N/A	#N/A
Rpa2	78.4863	76.5027	39.8539	59.0351	0.648284	0.00195	0.018681	35.8606	66.628	-0.893729	0.0001	0.001115	#N/A	#N/A	#N/A	#N/A	#N/A
Scn2b	0.280069	0.519076	0.0296901	0.0369727	3.5835	0.00015	0.00223658	3.37263	1.11135	1.60156	0.0001	0.001115	#N/A	#N/A	#N/A	#N/A	#N/A
Sh3rf3	13.1643	10.1395	22.2029	20.8928	-0.886979	5e-05	0.000841089	1.84144	4.51861	-1.29505	0.0001	0.001115	#N/A	#N/A	#N/A	#N/A	#N/A
Shmt1	28.8655	28.7106	14.8927	20.4773	0.702944	0.002	0.0189609	13.6466	27.898	-1.03162	0.0001	0.001115	#N/A	#N/A	#N/A	#N/A	#N/A
Slc16a9	0.555547	0.569349	0.19985	0.252509	1.31425	0.00685	0.0494335	2.24148	0.679229	1.72248	0.0001	0.001115	#N/A	#N/A	#N/A	#N/A	#N/A
Ube2l6	6.85844	6.93086	2.25064	2.70844	1.4754	0.0001	0.00156664	26.4427	10.925	1.27524	0.0001	0.001115	#N/A	#N/A	#N/A	#N/A	#N/A
Unc5b	3.09093	5.91568	1.19478	0.857261	2.13392	5e-05	0.000841089	22.2552	12.0735	0.882299	0.0001	0.001115	#N/A	#N/A	#N/A	#N/A	#N/A
Gjd2	0.415709	0.344925	2.91717	0.862172	-2.31286	5e-05	0.000841089	2.34092	0.438376	2.41683	0.00015	0.001577	1.60001	0.182229	3.13426	0.0177	0.795018
Rbp3	2.95192	3.00428	60.8979	27.7724	-3.89599	5e-05	0.000841089	0.772877	2.721	-1.81583	0.00015	0.001577	72.1268	52.9574	0.445703	0.0216	0.839401
Synm	1.13421	0.661145	6.36869	7.0249	-2.8992	5e-05	0.000841089	2.37207	6.58974	-1.47408	0.00015	0.001577	2.36674	4.3406	-0.874993	0.03685	0.982968
Arid3a	4.22395	5.70757	1.27436	1.1983	2.00595	0.00095	0.010473	2.26	8.27234	-1.87197	0.00015	0.001577	#N/A	#N/A	#N/A	#N/A	#N/A
Asns	31.5269	26.3154	2.31588	4.10531	3.17121	5e-05	0.000841089	14.4819	29.7659	-1.03941	0.00015	0.001577	#N/A	#N/A	#N/A	#N/A	#N/A
Ccdc88c	17.7956	15.5889	32.8779	24.2839	-0.775873	5e-05	0.000841089	7.03822	13.2	-0.907255	0.00015	0.001577	#N/A	#N/A	#N/A	#N/A	#N/A
Cep97	7.32893	8.15946	11.5433	11.6355	-0.581619	0.0052	0.0400611	4.27358	8.38458	-0.972293	0.00015	0.001577	#N/A	#N/A	#N/A	#N/A	#N/A
Chek1	27.7642	24.3978	11.8725	19.2606	0.74455	0.0008	0.00912924	9.69908	19.0734	-0.975642	0.00015	0.001577	#N/A	#N/A	#N/A	#N/A	#N/A
Dmd	2.35294	3.00161	6.71871	5.01715	-1.13209	5e-05	0.000841089	2.97122	5.83641	-0.974026	0.00015	0.001577	#N/A	#N/A	#N/A	#N/A	#N/A
Dst	5.16891	5.2073	9.92709	5.74845	-0.595236	0.0061	0.0452132	7.02169	16.5421	-1.23625	0.00015	0.001577	#N/A	#N/A	#N/A	#N/A	#N/A
Dysf	0.0281646	0.048718	0.473904	0.215794	-3.16524	0.00015	0.00223658	2.50852	0.639857	1.97101	0.00015	0.001577	#N/A	#N/A	#N/A	#N/A	#N/A
Fgd5	0.355151	0.426821	0.0717515	0.113673	2.07629	0.00035	0.00463122	3.05264	1.23564	1.3048	0.00015	0.001577	#N/A	#N/A	#N/A	#N/A	#N/A
Fibcd1	0.268502	0.48037	0.05693	0.0547772	2.745	0.00025	0.0034811	1.511	0.366094	2.04522	0.00015	0.001577	#N/A	#N/A	#N/A	#N/A	#N/A
Foxd2os	0.116141	0.0468215	4.10591	2.96633	-5.43956	5e-05	0.000841089	1.27016	0.125214	3.34254	0.00015	0.001577	#N/A	#N/A	#N/A	#N/A	#N/A
Hist1h2ae	5.73138	3.8987	1.27827	1.47933	1.80413	0.00215	0.020036	2.62229	11.9367	-2.1865	0.00015	0.001577	#N/A	#N/A	#N/A	#N/A	#N/A
Klhl14	0.136048	0.440265	0.0203327	0.0422127	3.20388	0.002	0.0189609	3.18908	0.671823	2.24699	0.00015	0.001577	#N/A	#N/A	#N/A	#N/A	#N/A
Mapre2	20.005	21.3174	12.4252	13.6989	0.661543	0.0052	0.0400611	29.2407	15.0645	0.956825	0.00015	0.001577	#N/A	#N/A	#N/A	#N/A	#N/A
Mcm3	133.098	129.964	63.1577	99.9383	0.689681	0.001	0.0109486	49.3916	90.014	-0.865884	0.00015	0.001577	#N/A	#N/A	#N/A	#N/A	#N/A
Nxph3	0.190809	0.0988657	1.12578	0.39262	-2.39005	0.0014	0.0143674	1.19092	0.213253	2.48144	0.00015	0.001577	#N/A	#N/A	#N/A	#N/A	#N/A
Phc3	5.1904	4.59432	10.651	9.55789	-1.04639	5e-05	0.000841089	3.86604	1.94341	0.992266	0.00015	0.001577	#N/A	#N/A	#N/A	#N/A	#N/A
Rnaseh2a	23.1756	23.9094	11.2738	13.6446	0.918056	0.00025	0.0034811	14.7191	29.5874	-1.00729	0.00015	0.001577	#N/A	#N/A	#N/A	#N/A	#N/A
St14	0.959391	0.79433	16.5077	8.9284	-3.85839	5e-05	0.000841089	1.92547	0.540115	1.83387	0.00015	0.001577	#N/A	#N/A	#N/A	#N/A	#N/A
Timp3	25.2948	8.59841	5.37666	8.04657	1.33626	5e-05	0.000841089	23.0221	7.19	1.67896	0.00015	0.001577	#N/A	#N/A	#N/A	#N/A	#N/A
Tulp3	23.2569	23.7774	51.1763	44.1891	-1.01975	5e-05	0.000841089	14.3888	7.29556	0.979856	0.00015	0.001577	#N/A	#N/A	#N/A	#N/A	#N/A
Zbtb44	8.54247	8.17028	13.6845	14.5928	-0.758695	0.0004	0.005154	2.77084	6.13145	-1.1459	0.00015	0.001577	#N/A	#N/A	#N/A	#N/A	#N/A
Ezr	20.0372	25.3655	43.87	41.6308	-0.91316	5e-05	0.000841089	42.9402	74.9497	-0.803594	0.0002	0.002021	23.8228	16.2255	0.55408	0.02195	0.842828
Axl	10.3733	10.7753	6.75509	6.33009	0.692628	0.00725	0.0516394	19.5121	9.77871	0.996653	0.0002	0.002021	#N/A	#N/A	#N/A	#N/A	#N/A
Fam126b	2.73082	3.16922	5.33502	5.10287	-0.823033	0.00065	0.0076924	2.35318	4.8651	-1.04786	0.0002	0.002021	#N/A	#N/A	#N/A	#N/A	#N/A
Itgb8	9.89811	12.5564	24.325	19.2232	-0.955608	5e-05	0.000841089	6.65401	14.8855	-1.16161	0.0002	0.002021	#N/A	#N/A	#N/A	#N/A	#N/A
Kctd8	13.5426	12.4415	5.70736	9.80771	0.743959	0.00295	0.0257386	4.79224	11.04	-1.20397	0.0002	0.002021	#N/A	#N/A	#N/A	#N/A	#N/A
Msmo1	105.608	72.6698	22.2358	48.3992	1.33567	5e-05	0.000841089	39.473	74.0912	-0.908436	0.0002	0.002021	#N/A	#N/A	#N/A	#N/A	#N/A
Per1	17.0188	14.4174	6.23622	13.2452	0.690328	0.00425	0.0342719	6.73717	2.68495	1.32725	0.0002	0.002021	#N/A	#N/A	#N/A	#N/A	#N/A
Rasef	4.04552	3.69163	0.847985	1.42488	1.76729	5e-05	0.000841089	1.222	3.48994	-1.51396	0.0002	0.002021	#N/A	#N/A	#N/A	#N/A	#N/A
Robo2	12.4733	14.3912	32.7531	23.4182	-1.06413	5e-05	0.000841089	11.6713	21.4034	-0.874875	0.0002	0.002021	#N/A	#N/A	#N/A	#N/A	#N/A
Sh2d3c	18.9271	9.93499	23.2946	28.0176	-0.830126	0.0018	0.0175601	13.642	6.07527	1.16704	0.0002	0.002021	#N/A	#N/A	#N/A	#N/A	#N/A
Sptbn1	31.5072	32.5585	75.4813	50.0365	-0.970268	5e-05	0.000841089	41.8359	80.0665	-0.936457	0.0002	0.002021	#N/A	#N/A	#N/A	#N/A	#N/A
Stac3	0.485581	0.538016	1.99654	0.960432	-1.53047	0.00225	0.0207359	3.44251	0.197061	4.12675	0.0002	0.002021	#N/A	#N/A	#N/A	#N/A	#N/A
Tanc2	5.81736	5.16937	1.44346	1.83123	1.74633	5e-05	0.000841089	5.71921	2.91966	0.970016	0.0002	0.002021	#N/A	#N/A	#N/A	#N/A	#N/A
Zfp292	18.7332	17.1051	30.9181	27.4844	-0.704528	0.0008	0.00912924	14.2345	24.3914	-0.776981	0.0002	0.002021	#N/A	#N/A	#N/A	#N/A	#N/A
Zhx2	37.7839	34.1312	18.0896	24.8004	0.745653	0.00035	0.00463122	9.20468	17.5286	-0.929271	0.0002	0.002021	#N/A	#N/A	#N/A	#N/A	#N/A
Pdpn	11.9863	14.6355	119.584	87.3415	-2.95843	5e-05	0.000841089	23.8649	12.4118	0.943178	0.00025	0.002439	37.4663	25.0007	0.583625	0.02035	0.827452
Mybl1	21.1213	24.2366	69.4057	70.0276	-1.62015	5e-05	0.000841089	4.26708	13.1982	-1.62902	0.00025	0.002439	90.8878	58.194	0.643216	0.03275	0.948326
Atic	56.5211	58.6968	37.3328	42.2565	0.533718	0.008	0.0555765	35.8489	64.9476	-0.857347	0.00025	0.002439	#N/A	#N/A	#N/A	#N/A	#N/A
Casq1	0.092315	0.204582	2.89307	0.92151	-3.68349	5e-05	0.000841089	2.92353	0.103977	4.81337	0.00025	0.002439	#N/A	#N/A	#N/A	#N/A	#N/A
Dctpp1	78.29	90.0634	44.1607	57.6668	0.725366	0.00245	0.0222474	69.6508	131.377	-0.915501	0.00025	0.002439	#N/A	#N/A	#N/A	#N/A	#N/A
Elovl6	12.7269	13.8438	6.31334	9.51541	0.747289	0.00075	0.0086723	12.3622	21.4863	-0.797482	0.00025	0.002439	#N/A	#N/A	#N/A	#N/A	#N/A
Fam184b	13.2075	9.3298	45.4682	34.068	-1.8193	5e-05	0.000841089	1.03692	3.1231	-1.59067	0.00025	0.002439	#N/A	#N/A	#N/A	#N/A	#N/A
Igsf21	10.7141	10.3637	47.1348	24.6798	-1.76855	5e-05	0.000841089	4.80332	11.3397	-1.23928	0.00025	0.002439	#N/A	#N/A	#N/A	#N/A	#N/A
Mmd2	0.331568	0.376825	6.86386	1.3259	-3.5312	5e-05	0.000841089	4.55218	1.0718	2.08652	0.00025	0.002439	#N/A	#N/A	#N/A	#N/A	#N/A
Neurod4	23.9644	22.1643	319.819	182.987	-3.44627	5e-05	0.000841089	7.43621	16.3312	-1.13499	0.00025	0.002439	#N/A	#N/A	#N/A	#N/A	#N/A
Pou4f2	18.3946	37.705	0.0428679	0.0825782	8.80478	5e-05	0.000841089	21.6185	42.2745	-0.967521	0.00025	0.002439	#N/A	#N/A	#N/A	#N/A	#N/A
Prdm2	9.23201	9.48235	22.995	21.1129	-1.23689	0.0001	0.00156664	11.2177	5.01855	1.16043	0.00025	0.002439	#N/A	#N/A	#N/A	#N/A	#N/A
Shank3	4.52929	5.12609	1.70487	1.6594	1.52104	5e-05	0.000841089	4.46618	2.19126	1.02728	0.00025	0.002439	#N/A	#N/A	#N/A	#N/A	#N/A
Slc37a1	6.75163	8.28431	1.6931	1.80578	2.10345	5e-05	0.000841089	2.30073	6.43168	-1.4831	0.00025	0.002439	#N/A	#N/A	#N/A	#N/A	#N/A
Tgfb1i1	3.61154	2.67449	1.22249	1.44363	1.23741	0.00175	0.0171246	4.36947	0.641258	2.76848	0.00025	0.002439	#N/A	#N/A	#N/A	#N/A	#N/A
Uap1l1	0.845462	1.03224	2.78003	1.57992	-1.21534	0.00595	0.0443243	9.64889	3.11686	1.63027	0.00025	0.002439	#N/A	#N/A	#N/A	#N/A	#N/A
Aldh1a7	0.943008	4.9375	0.138005	0.50918	3.18369	5e-05	0.000841089	7.18869	18.508	-1.36435	0.0003	0.002839	#N/A	#N/A	#N/A	#N/A	#N/A
Epb4.1l4b	22.2731	18.2102	7.74225	16.0284	0.768146	0.0011	0.0118073	3.09658	7.18137	-1.21358	0.0003	0.002839	#N/A	#N/A	#N/A	#N/A	#N/A
Esco2	28.8956	24.7801	35.1031	47.9428	-0.62964	0.002	0.0189609	7.70356	15.501	-1.00876	0.0003	0.002839	#N/A	#N/A	#N/A	#N/A	#N/A
Fkbp10	8.40792	13.8543	3.35172	3.13232	1.77963	0.00095	0.010473	39.068	12.2569	1.67239	0.0003	0.002839	#N/A	#N/A	#N/A	#N/A	#N/A
Frat1	14.4478	13.2725	5.68802	8.77972	0.938103	0.0002	0.00286826	5.04246	11.2809	-1.16168	0.0003	0.002839	#N/A	#N/A	#N/A	#N/A	#N/A
Herc2	6.48777	6.24637	11.3894	8.25723	-0.62558	0.0021	0.0197042	8.39563	14.8569	-0.823423	0.0003	0.002839	#N/A	#N/A	#N/A	#N/A	#N/A
Idh1	64.0174	84.0845	42.6057	50.6421	0.667449	0.001	0.0109486	106.691	187.138	-0.810664	0.0003	0.002839	#N/A	#N/A	#N/A	#N/A	#N/A
Inpp5a	16.272	15.6616	24.2075	25.8737	-0.649194	0.0044	0.035156	14.2138	6.38197	1.15522	0.0003	0.002839	#N/A	#N/A	#N/A	#N/A	#N/A
Kcnk1	50.2427	51.0811	21.081	31.4873	0.946708	5e-05	0.000841089	10.8531	21.7705	-1.00427	0.0003	0.002839	#N/A	#N/A	#N/A	#N/A	#N/A
Mecom	1.09385	4.85483	0.208198	0.277308	3.61501	5e-05	0.000841089	3.869	8.04036	-1.0553	0.0003	0.002839	#N/A	#N/A	#N/A	#N/A	#N/A
Nhlh2	6.07062	9.13894	2.11398	4.34	1.23672	5e-05	0.000841089	39.439	22.2781	0.823997	0.0003	0.002839	#N/A	#N/A	#N/A	#N/A	#N/A
Npr2	10.0181	12.4139	22.8708	13.741	-0.70675	0.00195	0.018681	15.6906	8.40879	0.89993	0.0003	0.002839	#N/A	#N/A	#N/A	#N/A	#N/A
Nrsn2	0.843651	1.39719	0.0862348	0.0981705	3.60309	0.00135	0.0139439	7.60842	1.90285	1.99944	0.0003	0.002839	#N/A	#N/A	#N/A	#N/A	#N/A
Pla2g5	3.23649	4.46507	8.72811	8.51619	-1.1629	0.0002	0.00286826	5.70622	1.8312	1.63975	0.0003	0.002839	#N/A	#N/A	#N/A	#N/A	#N/A
Plxna1	12.3476	15.4396	5.36175	6.02185	1.28746	5e-05	0.000841089	32.3623	18.1745	0.832398	0.0003	0.002839	#N/A	#N/A	#N/A	#N/A	#N/A
Ptprz1	15.2786	15.6355	39.1444	34.8042	-1.25826	5e-05	0.000841089	8.84703	4.90925	0.849691	0.0003	0.002839	#N/A	#N/A	#N/A	#N/A	#N/A
Rgs4	1.41764	1.646	0.282365	0.453413	2.0579	0.00015	0.00223658	4.24545	1.55701	1.44714	0.0003	0.002839	#N/A	#N/A	#N/A	#N/A	#N/A
Sox4	118.972	112.378	211.46	156.446	-0.66926	0.0014	0.0143674	145.054	80.6147	0.847475	0.0003	0.002839	#N/A	#N/A	#N/A	#N/A	#N/A
Taf1	21.6936	22.0508	31.1538	34.416	-0.583933	0.00295	0.0257386	10.9773	19.307	-0.814601	0.0003	0.002839	#N/A	#N/A	#N/A	#N/A	#N/A
Zfp518a	6.74242	6.81801	9.98194	11.52	-0.665064	0.00195	0.018681	6.11681	11.1374	-0.864561	0.0003	0.002839	#N/A	#N/A	#N/A	#N/A	#N/A
H2-D1	8.03801	8.83471	18.4054	12.5308	-0.874603	0.00125	0.0130946	22.4671	11.458	0.971459	0.00035	0.003203	46.9084	27.7751	0.756054	0.0027	0.303185
Spon1	19.1123	18.7387	64.8455	45.4243	-1.54263	5e-05	0.000841089	17.4845	9.6991	0.850154	0.00035	0.003203	21.4324	29.7185	-0.471568	0.0197	0.820012
Abcc8	0.0711418	0.052969	0.190879	0.237659	-1.78779	0.0047	0.037028	0.303846	1.12878	-1.89335	0.00035	0.003203	#N/A	#N/A	#N/A	#N/A	#N/A
Birc3	0.337179	0.323831	0.0790044	0.0783692	2.07048	0.00535	0.040839	1.77623	0.504414	1.81614	0.00035	0.003203	#N/A	#N/A	#N/A	#N/A	#N/A
Cacna1h	5.18687	5.94959	20.7774	15.7373	-1.71319	5e-05	0.000841089	8.7837	4.95021	0.827339	0.00035	0.003203	#N/A	#N/A	#N/A	#N/A	#N/A
Foxj1	2.59997	2.97971	8.17761	8.37719	-1.569	5e-05	0.000841089	3.29201	0.946906	1.79768	0.00035	0.003203	#N/A	#N/A	#N/A	#N/A	#N/A
Gprc5a	0.344683	0.375042	0.0823236	0.0934558	2.03368	0.0079	0.0551016	1.36684	0.262269	2.38172	0.00035	0.003203	#N/A	#N/A	#N/A	#N/A	#N/A
Igfbp2	73.4495	102.116	42.816	26.7547	1.33546	5e-05	0.000841089	178.343	99.5137	0.841688	0.00035	0.003203	#N/A	#N/A	#N/A	#N/A	#N/A
Lppr2	6.32537	7.47743	14.0278	9.08046	-0.743448	0.0077	0.0539422	13.0287	6.38087	1.02987	0.00035	0.003203	#N/A	#N/A	#N/A	#N/A	#N/A
Pawr	43.9945	35.1528	16.4557	27.97	0.833146	0.0004	0.005154	9.19387	19.7121	-1.10034	0.00035	0.003203	#N/A	#N/A	#N/A	#N/A	#N/A
Prrg3	8.90737	10.6923	4.22057	6.05845	0.931127	5e-05	0.000841089	10.0078	5.29962	0.917164	0.00035	0.003203	#N/A	#N/A	#N/A	#N/A	#N/A
Ptar1	12.759	10.5986	18.9631	27.9533	-1.0062	0.0001	0.00156664	4.56899	10.8856	-1.25247	0.00035	0.003203	#N/A	#N/A	#N/A	#N/A	#N/A
Rictor	8.29353	8.2053	11.934	12.4923	-0.566072	0.00555	0.0419811	5.85572	10.5388	-0.847792	0.00035	0.003203	#N/A	#N/A	#N/A	#N/A	#N/A
Spon2	0.773325	0.843057	7.83609	2.54882	-2.68365	5e-05	0.000841089	5.52047	1.80495	1.61283	0.00035	0.003203	#N/A	#N/A	#N/A	#N/A	#N/A
Zkscan1	7.4206	6.93464	20.3688	18.0063	-1.41859	5e-05	0.000841089	12.6447	22.624	-0.839321	0.00035	0.003203	#N/A	#N/A	#N/A	#N/A	#N/A
Bhlhe22	16.6906	10.4401	18.9475	22.3563	-0.606348	0.00545	0.0414373	12.6248	6.35503	0.99029	0.0004	0.003597	#N/A	#N/A	#N/A	#N/A	#N/A
Dnaja4	2.52176	1.84901	4.53544	3.89443	-0.947623	0.0043	0.0345298	3.47172	1.07864	1.68644	0.0004	0.003597	#N/A	#N/A	#N/A	#N/A	#N/A
Kank1	1.35329	1.43199	3.48886	2.23888	-1.04014	0.00125	0.0130946	5.58112	2.59803	1.10314	0.0004	0.003597	#N/A	#N/A	#N/A	#N/A	#N/A
Pbxip1	16.0821	16.1662	44.2104	32.6932	-1.25383	5e-05	0.000841089	14.4113	8.04551	0.840945	0.0004	0.003597	#N/A	#N/A	#N/A	#N/A	#N/A
Peg12	42.038	37.8847	11.7948	20.5888	1.30334	5e-05	0.000841089	14.5681	27.7958	-0.932054	0.0004	0.003597	#N/A	#N/A	#N/A	#N/A	#N/A
Rgs8	13.9464	15.9057	6.28605	7.7913	1.08446	5e-05	0.000841089	6.52829	12.3181	-0.916003	0.0004	0.003597	#N/A	#N/A	#N/A	#N/A	#N/A
Trim62	4.46212	5.83645	1.85184	2.84996	1.13116	0.0004	0.005154	9.81338	4.34599	1.17507	0.0004	0.003597	#N/A	#N/A	#N/A	#N/A	#N/A
Bmpr1b	5.33213	7.03717	1.30062	1.4004	2.19519	5e-05	0.000841089	3.0004	9.14343	-1.60758	0.00045	0.003971	#N/A	#N/A	#N/A	#N/A	#N/A
Cyp46a1	33.9844	38.2167	9.42621	14.1876	1.61239	5e-05	0.000841089	4.6393	10.557	-1.18622	0.00045	0.003971	#N/A	#N/A	#N/A	#N/A	#N/A
Efcab1	6.41816	8.09743	2.69597	3.05983	1.33451	0.00105	0.0113725	5.53753	13.8376	-1.32128	0.00045	0.003971	#N/A	#N/A	#N/A	#N/A	#N/A
Ermn	0.335949	0.07088	0.972862	1.37981	-2.53181	5e-05	0.000841089	0.82668	0.043624	4.24415	0.00045	0.003971	#N/A	#N/A	#N/A	#N/A	#N/A
Lamc3	0.0136275	0.0109929	0.235437	0.417531	-4.72909	0.00415	0.0336638	0.509605	0.074981	2.76478	0.00045	0.003971	#N/A	#N/A	#N/A	#N/A	#N/A
Mybpc1	0.2555	0.132368	0.768948	1.55335	-2.58192	5e-05	0.000841089	7.65947	0.046525	7.36308	0.00045	0.003971	#N/A	#N/A	#N/A	#N/A	#N/A
Tbx2	64.1537	54.865	108.751	106.834	-0.857069	5e-05	0.000841089	18.7448	33.6184	-0.842761	0.00045	0.003971	#N/A	#N/A	#N/A	#N/A	#N/A
Tmeff2	1.67722	1.4641	5.94201	5.94907	-1.92044	5e-05	0.000841089	4.11721	1.62019	1.3455	0.00045	0.003971	#N/A	#N/A	#N/A	#N/A	#N/A
Tmem51	0.415418	0.446361	1.56134	0.904123	-1.51647	0.00375	0.0310904	3.47855	0.920539	1.91793	0.00045	0.003971	#N/A	#N/A	#N/A	#N/A	#N/A
Vat1l	3.53062	3.95286	8.2619	4.09425	-0.723448	0.007	0.0502322	14.0609	7.52024	0.902838	0.00045	0.003971	#N/A	#N/A	#N/A	#N/A	#N/A
Dlx1	21.6441	30.7047	1.48571	2.97687	3.55221	5e-05	0.000841089	3.86943	10.8857	-1.49224	0.0005	0.004329	5.35425	2.07096	1.37038	0.0065	0.55796
Trak1	2.51428	3.07559	11.8368	7.42224	-1.78465	5e-05	0.000841089	14.1867	7.89348	0.845806	0.0005	0.004329	16.5899	10.9306	0.601933	0.0124	0.7192
Gadd45g	53.1151	23.3977	177.548	130.538	-2.00956	5e-05	0.000841089	22.2111	9.75953	1.1864	0.0005	0.004329	190.189	139.263	0.449622	0.0319	0.939202
9030617O03Rik	0.0427987	0.0672978	5.39691	2.50701	-6.16573	5e-05	0.000841089	0.692616	0.093723	2.88558	0.0005	0.004329	#N/A	#N/A	#N/A	#N/A	#N/A
Abhd4	20.1559	22.1302	36.0324	28.2401	-0.604018	0.00755	0.0533007	29.453	16.5833	0.828683	0.0005	0.004329	#N/A	#N/A	#N/A	#N/A	#N/A
Cyp51	50.6129	46.6793	16.5844	30.5653	1.04508	5e-05	0.000841089	31.7502	54.8265	-0.788108	0.0005	0.004329	#N/A	#N/A	#N/A	#N/A	#N/A
Fnbp1	4.90733	4.23779	16.1287	12.3305	-1.63782	5e-05	0.000841089	5.44073	2.28033	1.25456	0.0005	0.004329	#N/A	#N/A	#N/A	#N/A	#N/A
Gm16551	4.68725	7.2418	0.873838	0.856738	2.78515	5e-05	0.000841089	5.25052	11.6646	-1.1516	0.0005	0.004329	#N/A	#N/A	#N/A	#N/A	#N/A
Mxd4	10.388	12.8748	24.9501	15.6238	-0.802527	0.00405	0.0330626	38.329	18.7607	1.03072	0.0005	0.004329	#N/A	#N/A	#N/A	#N/A	#N/A
Psme4	29.7586	33.9853	49.1144	46.386	-0.583219	0.00385	0.031741	29.7581	50.9743	-0.776488	0.0005	0.004329	#N/A	#N/A	#N/A	#N/A	#N/A
Scube3	38.0898	42.1095	7.16952	14.0972	1.91499	5e-05	0.000841089	20.8789	36.5782	-0.808938	0.0005	0.004329	#N/A	#N/A	#N/A	#N/A	#N/A
Foxo6	2.76631	2.80785	11.4592	9.06989	-1.88084	5e-05	0.000841089	3.8866	1.38023	1.4936	0.00055	0.004699	#N/A	#N/A	#N/A	#N/A	#N/A
Kif26a	4.15218	6.41312	1.33332	1.30502	2.00163	5e-05	0.000841089	12.6227	7.10094	0.829939	0.00055	0.004699	#N/A	#N/A	#N/A	#N/A	#N/A
Nr3c2	0.681609	1.24092	3.34906	2.14499	-1.51486	5e-05	0.000841089	0.617396	1.86588	-1.59559	0.00055	0.004699	#N/A	#N/A	#N/A	#N/A	#N/A
Prkdc	2.6751	2.90347	4.64252	4.28298	-0.678038	0.00215	0.020036	2.34256	4.32641	-0.885084	0.00055	0.004699	#N/A	#N/A	#N/A	#N/A	#N/A
Shc3	1.49811	1.48535	9.05147	5.07158	-2.24299	5e-05	0.000841089	1.3249	4.71045	-1.82998	0.00055	0.004699	#N/A	#N/A	#N/A	#N/A	#N/A
Slc8a2	4.5072	6.1188	3.14371	2.85852	0.824028	0.0035	0.0293736	6.90039	3.11881	1.14568	0.00055	0.004699	#N/A	#N/A	#N/A	#N/A	#N/A
Tcp11l2	2.8432	3.13967	17.0528	9.6591	-2.15857	5e-05	0.000841089	8.13038	3.50755	1.21286	0.00055	0.004699	#N/A	#N/A	#N/A	#N/A	#N/A
Tgm2	3.04494	2.9429	5.39516	9.28547	-1.29381	5e-05	0.000841089	6.34672	2.73279	1.21564	0.00055	0.004699	#N/A	#N/A	#N/A	#N/A	#N/A
Dtl	51.9134	46.1157	18.9778	34.0015	0.887781	5e-05	0.000841089	16.1667	28.3913	-0.812424	0.0006	0.005024	27.0408	37.3713	-0.466793	0.0259	0.90458
Bicd1	3.05738	3.52959	6.13611	5.96262	-0.877169	0.0002	0.00286826	1.16878	3.46492	-1.56782	0.0006	0.005024	#N/A	#N/A	#N/A	#N/A	#N/A
C1qc	0.0001	0.0001	0.118051	0.320088	-11.0972	5e-05	0.000841089	18.5035	7.01048	1.40021	0.0006	0.005024	#N/A	#N/A	#N/A	#N/A	#N/A
Efna3	0.846415	1.56344	0.247273	0.197272	2.43854	0.00145	0.0147698	7.5962	2.46162	1.62567	0.0006	0.005024	#N/A	#N/A	#N/A	#N/A	#N/A
Ly75	1.48575	2.16162	0.145987	0.359956	2.84981	5e-05	0.000841089	1.18612	2.92751	-1.30342	0.0006	0.005024	#N/A	#N/A	#N/A	#N/A	#N/A
March2	1.6329	1.94241	5.05569	4.02268	-1.34436	0.00215	0.020036	35.7413	18.8096	0.926123	0.0006	0.005024	#N/A	#N/A	#N/A	#N/A	#N/A
Mesdc1	13.2488	14.5374	7.78789	10.013	0.642419	0.0051	0.0394493	15.3825	8.35129	0.881219	0.0006	0.005024	#N/A	#N/A	#N/A	#N/A	#N/A
P2rx4	1.09279	1.21679	3.31941	2.32317	-1.28872	0.0029	0.0254181	4.97961	1.58532	1.65126	0.0006	0.005024	#N/A	#N/A	#N/A	#N/A	#N/A
Ran	155.72	133.38	85.0076	95.0082	0.683445	0.0009	0.0100783	222.412	415.008	-0.899905	0.0006	0.005024	#N/A	#N/A	#N/A	#N/A	#N/A
Rrh	12.373	11.36	34.1419	33.9999	-1.52165	5e-05	0.000841089	1.04867	4.16921	-1.99121	0.0006	0.005024	#N/A	#N/A	#N/A	#N/A	#N/A
Tmem107	38.4696	43.0027	21.5412	27.6936	0.726631	0.0032	0.0273592	10.7679	24.3899	-1.17955	0.0006	0.005024	#N/A	#N/A	#N/A	#N/A	#N/A
Vwc2	0.59919	0.957126	0.0229581	0.0650158	4.14492	0.0004	0.005154	1.9243	0.544485	1.82137	0.0006	0.005024	#N/A	#N/A	#N/A	#N/A	#N/A
1700016K19Rik	7.81335	6.70087	0.83381	2.4439	2.14671	5e-05	0.000841089	0.744762	3.7508	-2.33235	0.00065	0.005362	#N/A	#N/A	#N/A	#N/A	#N/A
9630028B13Rik	7.13612	6.99265	26.9591	23.9778	-1.85008	5e-05	0.000841089	1.22879	3.56333	-1.53599	0.00065	0.005362	#N/A	#N/A	#N/A	#N/A	#N/A
Chd5	0.399764	0.279948	1.90284	0.568467	-1.86228	0.0001	0.00156664	1.0792	0.422365	1.3534	0.00065	0.005362	#N/A	#N/A	#N/A	#N/A	#N/A
Ctnnd2	39.247	38.3273	22.2504	25.8278	0.690196	0.0006	0.00720301	19.3085	33.6092	-0.79962	0.00065	0.005362	#N/A	#N/A	#N/A	#N/A	#N/A
Flt1	0.35113	0.318659	2.58657	1.04792	-2.43997	5e-05	0.000841089	2.39641	0.989522	1.27607	0.00065	0.005362	#N/A	#N/A	#N/A	#N/A	#N/A
Gm13157	1.00307	1.44827	5.95216	5.17118	-2.18195	5e-05	0.000841089	1.33549	3.58355	-1.42402	0.00065	0.005362	#N/A	#N/A	#N/A	#N/A	#N/A
Kpna2	16.8238	14.5292	7.40041	10.0981	0.841371	0.0013	0.013537	164.112	290.26	-0.822665	0.00065	0.005362	#N/A	#N/A	#N/A	#N/A	#N/A
Pmp22	12.5719	8.54039	60.8995	57.5166	-2.48771	5e-05	0.000841089	28.1891	14.8932	0.920484	0.00065	0.005362	#N/A	#N/A	#N/A	#N/A	#N/A
Stoml2	71.3759	69.191	37.0641	37.7302	0.910257	5e-05	0.000841089	57.5095	97.5715	-0.76266	0.00065	0.005362	#N/A	#N/A	#N/A	#N/A	#N/A
Zswim6	19.5805	19.3688	10.6478	12.4126	0.75618	0.00025	0.0034811	9.69049	17.1062	-0.819878	0.00065	0.005362	#N/A	#N/A	#N/A	#N/A	#N/A
Dyrk3	20.0362	15.6519	5.69106	13.3805	0.90402	0.00045	0.00569109	5.82311	12.2942	-1.07812	0.0007	0.005704	#N/A	#N/A	#N/A	#N/A	#N/A
Itgb5	32.334	27.4757	54.1412	49.1065	-0.787658	0.0001	0.00156664	42.1093	24.4066	0.786868	0.0007	0.005704	#N/A	#N/A	#N/A	#N/A	#N/A
Pcdh10	0.315251	0.532615	2.65354	1.80269	-2.39392	0.0012	0.0126887	5.46926	1.8218	1.58598	0.0007	0.005704	#N/A	#N/A	#N/A	#N/A	#N/A
Rassf10	0.330507	0.118986	0.681997	0.572788	-1.48107	0.00385	0.031741	0.621959	0.095239	2.7072	0.0007	0.005704	#N/A	#N/A	#N/A	#N/A	#N/A
Cdc42ep4	125.198	124.809	58.7327	86.761	0.781012	0.0002	0.00286826	49.3796	83.143	-0.75168	0.00075	0.006058	#N/A	#N/A	#N/A	#N/A	#N/A
Fam183b	20.0911	22.1269	2.4135	5.97141	2.33199	5e-05	0.000841089	2.00998	13.0018	-2.69346	0.00075	0.006058	#N/A	#N/A	#N/A	#N/A	#N/A
Khdrbs2	13.6218	12.5486	3.57615	5.12083	1.58935	5e-05	0.000841089	7.30907	15.8277	-1.11469	0.0008	0.006378	1.90456	6.142	-1.68925	0.02425	0.888737
Baz2a	22.8369	23.0418	37.561	30.5464	-0.569987	0.00435	0.0348728	13.7505	7.98533	0.78406	0.0008	0.006378	34.4207	25.9751	0.406147	0.037	0.982968
Arnt2	22.0598	24.6762	12.7458	14.8813	0.75845	0.0002	0.00286826	25.0929	15.0059	0.741749	0.0008	0.006378	#N/A	#N/A	#N/A	#N/A	#N/A
Elfn2	0.150625	0.0573719	0.700497	0.182495	-2.08584	0.00055	0.00672066	0.32919	0.071082	2.21136	0.0008	0.006378	#N/A	#N/A	#N/A	#N/A	#N/A
Gsdmd	1.22457	1.24331	3.28079	2.5467	-1.2396	0.0025	0.022573	3.51889	0.924879	1.92778	0.0008	0.006378	#N/A	#N/A	#N/A	#N/A	#N/A
Ptpn13	19.8154	19.6969	9.96917	11.4768	0.881595	5e-05	0.000841089	11.8609	19.9424	-0.749626	0.0008	0.006378	#N/A	#N/A	#N/A	#N/A	#N/A
Zfp266	13.8124	11.7505	31.8038	26.8345	-1.19779	5e-05	0.000841089	16.4472	34.3249	-1.06141	0.0008	0.006378	#N/A	#N/A	#N/A	#N/A	#N/A
Adcy5	3.74067	2.38921	9.85048	10.0264	-1.69716	5e-05	0.000841089	4.7816	2.19389	1.124	0.00085	0.006726	#N/A	#N/A	#N/A	#N/A	#N/A
Grb10	334.067	342.993	178.17	206.147	0.816987	0.00135	0.0139439	192.779	403.273	-1.06481	0.00085	0.006726	#N/A	#N/A	#N/A	#N/A	#N/A
Nf1	9.31062	9.36133	15.6085	13.8822	-0.659387	0.00275	0.024371	6.95415	11.991	-0.786006	0.00085	0.006726	#N/A	#N/A	#N/A	#N/A	#N/A
Rps6ka6	19.415	20.7919	10.5347	13.9632	0.714785	0.00075	0.0086723	14.3131	24.4012	-0.769616	0.0009	0.007052	7.28157	11.988	-0.71927	0.0068	0.56367
Mgat3	4.98965	7.96336	2.43681	3.03439	1.24336	5e-05	0.000841089	16.3358	9.33517	0.807289	0.0009	0.007052	#N/A	#N/A	#N/A	#N/A	#N/A
Pmepa1	59.9413	54.3461	126.278	118.739	-1.10022	5e-05	0.000841089	9.93146	17.3478	-0.804675	0.0009	0.007052	#N/A	#N/A	#N/A	#N/A	#N/A
Sel1l3	21.4101	23.7844	7.7002	14.1336	1.04958	5e-05	0.000841089	7.98136	14.1335	-0.824412	0.0009	0.007052	#N/A	#N/A	#N/A	#N/A	#N/A
Sema5b	7.1605	6.50817	48.2172	27.8348	-2.47611	5e-05	0.000841089	7.23095	3.45757	1.06443	0.0009	0.007052	#N/A	#N/A	#N/A	#N/A	#N/A
Syde1	18.7601	16.6023	10.347	13.2449	0.583925	0.0075	0.053065	12.6211	6.90133	0.870891	0.0009	0.007052	#N/A	#N/A	#N/A	#N/A	#N/A
Npdc1	22.3889	29.6872	54.5524	30.8734	-0.71405	0.0016	0.0159667	50.37	29.4658	0.773523	0.00095	0.00738	30.8195	19.3437	0.67198	0.0174	0.793415
Zbtb4	1.16202	1.2904	4.19427	2.9539	-1.54337	5e-05	0.000841089	3.58976	1.75464	1.03271	0.00095	0.00738	5.17437	3.23701	0.676721	0.0184	0.805472
Cpne8	2.16852	4.1618	0.176544	0.170844	4.18766	5e-05	0.000841089	7.23265	3.17107	1.18955	0.00095	0.00738	#N/A	#N/A	#N/A	#N/A	#N/A
Grin2c	2.69173	3.33712	0.171104	0.337369	3.56764	5e-05	0.000841089	0.379241	1.39027	-1.87418	0.00095	0.00738	#N/A	#N/A	#N/A	#N/A	#N/A
Kirrel2	4.87878	5.77762	1.75816	3.23396	1.094	0.0006	0.00720301	0.72093	2.47234	-1.77795	0.00095	0.00738	#N/A	#N/A	#N/A	#N/A	#N/A
Macf1	16.0371	16.3653	35.1524	22.1449	-0.822366	0.0006	0.00720301	16.5459	30.725	-0.892939	0.00095	0.00738	#N/A	#N/A	#N/A	#N/A	#N/A
Man1a	0.929106	2.80991	0.694256	0.853761	1.27224	0.0013	0.013537	6.54607	3.20675	1.02952	0.00095	0.00738	#N/A	#N/A	#N/A	#N/A	#N/A
Mcu	5.11776	5.36314	10.3379	8.4636	-0.843085	0.00185	0.0179473	11.4184	5.67037	1.00985	0.00095	0.00738	#N/A	#N/A	#N/A	#N/A	#N/A
Lrp4	3.95955	4.19862	13.9924	7.82963	-1.41947	5e-05	0.000841089	8.39453	4.87999	0.782571	0.001	0.007683	10.2728	6.26844	0.712651	0.0029	0.309451
A430105I19Rik	0.725362	0.665161	7.40626	4.31533	-3.07547	5e-05	0.000841089	0.76837	2.10194	-1.45185	0.001	0.007683	#N/A	#N/A	#N/A	#N/A	#N/A
Akap6	0.82148	1.04122	0.439248	0.465994	1.04102	0.0025	0.022573	6.64781	11.1435	-0.745251	0.001	0.007683	#N/A	#N/A	#N/A	#N/A	#N/A
Fos	272.202	213.319	327.615	809.514	-1.22779	5e-05	0.000841089	1.32213	0.320496	2.04449	0.001	0.007683	#N/A	#N/A	#N/A	#N/A	#N/A
Mamdc2	0.347121	0.329901	1.02907	0.825484	-1.4538	0.00165	0.0163127	1.00697	0.271763	1.8896	0.001	0.007683	#N/A	#N/A	#N/A	#N/A	#N/A
Nr1d1	23.5372	17.1807	38.514	34.3325	-0.839197	5e-05	0.000841089	4.99954	1.93723	1.3678	0.001	0.007683	#N/A	#N/A	#N/A	#N/A	#N/A
Tcf4	18.4498	19.8597	78.2479	57.7181	-1.82747	5e-05	0.000841089	23.4716	11.7862	0.993818	0.001	0.007683	#N/A	#N/A	#N/A	#N/A	#N/A
Tom1l2	11.1884	11.1837	19.4551	15.997	-0.66417	0.002	0.0189609	14.3747	8.41807	0.77197	0.001	0.007683	#N/A	#N/A	#N/A	#N/A	#N/A
Atoh8	21.0064	22.782	5.92342	10.3376	1.42913	5e-05	0.000841089	6.27925	12.4914	-0.992271	0.00105	0.007986	3.78862	7.31645	-0.949471	0.02375	0.88213
Adamtsl2	0.178993	0.144335	0.424492	0.543525	-1.58203	0.00375	0.0310904	1.91543	0.622045	1.62258	0.00105	0.007986	#N/A	#N/A	#N/A	#N/A	#N/A
Copz2	12.0637	13.8875	2.64693	3.381	2.10607	5e-05	0.000841089	29.537	13.7517	1.10291	0.00105	0.007986	#N/A	#N/A	#N/A	#N/A	#N/A
Hr	0.536422	0.354298	5.83192	5.23708	-3.63541	5e-05	0.000841089	0.620348	0.147229	2.07502	0.00105	0.007986	#N/A	#N/A	#N/A	#N/A	#N/A
Ptprj	3.03744	3.53546	1.4746	1.99218	0.922934	0.002	0.0189609	4.15111	7.20214	-0.794928	0.00105	0.007986	#N/A	#N/A	#N/A	#N/A	#N/A
Rpl37a	5.4419	6.32081	15.6738	13.6349	-1.31711	0.0013	0.013537	838.762	1480.44	-0.819693	0.00105	0.007986	#N/A	#N/A	#N/A	#N/A	#N/A
Snca	8.52654	16.4546	1.78865	2.14539	2.66676	5e-05	0.000841089	101.019	58.9231	0.777721	0.00105	0.007986	#N/A	#N/A	#N/A	#N/A	#N/A
Mast4	3.00157	3.03721	4.64443	4.66309	-0.62414	0.0067	0.0486442	4.95774	2.76168	0.844136	0.0011	0.008291	8.62015	5.53518	0.639083	0.00555	0.507786
Kdr	86.92	67.6292	292.927	287.028	-1.90787	5e-05	0.000841089	19.4603	32.8815	-0.756742	0.0011	0.008291	#N/A	#N/A	#N/A	#N/A	#N/A
Klf12	5.43919	6.98557	12.0056	7.08978	-0.620006	0.0063	0.046444	9.01151	5.11438	0.81721	0.0011	0.008291	#N/A	#N/A	#N/A	#N/A	#N/A
Lrrk1	1.20313	1.19082	0.422474	0.635814	1.17766	0.00105	0.0113725	2.90496	1.32353	1.13413	0.0011	0.008291	#N/A	#N/A	#N/A	#N/A	#N/A
Myo6	2.18842	2.48174	13.4798	6.68823	-2.11053	5e-05	0.000841089	9.05473	5.31918	0.767468	0.0011	0.008291	#N/A	#N/A	#N/A	#N/A	#N/A
Prkcq	0.983013	0.816203	2.35664	1.64534	-1.15335	0.00385	0.031741	3.29843	1.30938	1.3329	0.0011	0.008291	#N/A	#N/A	#N/A	#N/A	#N/A
Rasa4	59.4763	57.3772	32.5231	35.5893	0.778712	5e-05	0.000841089	12.8907	22.3458	-0.793673	0.0011	0.008291	#N/A	#N/A	#N/A	#N/A	#N/A
Wscd1	16.4619	13.8275	47.9582	40.3545	-1.54381	5e-05	0.000841089	9.12496	16.4405	-0.849364	0.0011	0.008291	#N/A	#N/A	#N/A	#N/A	#N/A
Fam92b	5.82589	5.26113	1.12645	2.49548	1.61404	0.00015	0.00223658	1.74192	5.42677	-1.63942	0.00115	0.008627	#N/A	#N/A	#N/A	#N/A	#N/A
Ina	12.1239	25.723	1.15836	1.52848	3.81619	0.0058	0.0434943	159.672	84.6706	0.915178	0.00115	0.008627	#N/A	#N/A	#N/A	#N/A	#N/A
Dnmt3b	8.65224	7.60983	2.41	4.12981	1.31419	0.0006	0.00720301	3.51615	8.29623	-1.23846	0.0012	0.008951	#N/A	#N/A	#N/A	#N/A	#N/A
Kcnh5	0.457446	1.49744	0.207783	0.140415	2.4891	5e-05	0.000841089	0.305698	1.20708	-1.98134	0.0012	0.008951	#N/A	#N/A	#N/A	#N/A	#N/A
Rimbp2	0.613746	1.00161	0.0573325	0.162287	2.87877	0.0001	0.00156664	1.45837	0.525647	1.47219	0.0012	0.008951	#N/A	#N/A	#N/A	#N/A	#N/A
Uck2	72.4923	77.9211	35.7596	45.4767	0.888737	5e-05	0.000841089	44.7318	74.784	-0.741429	0.0012	0.008951	#N/A	#N/A	#N/A	#N/A	#N/A
Tmcc3	2.11931	1.53243	12.8223	7.14117	-2.45071	5e-05	0.000841089	3.98187	0.556715	2.83844	0.00125	0.009258	6.76058	3.91265	0.789001	0.00935	0.654297
Gas2l3	7.60124	6.46529	11.9323	16.6291	-1.0218	0.0008	0.00912924	1.64218	4.81787	-1.55278	0.00125	0.009258	#N/A	#N/A	#N/A	#N/A	#N/A
Hdac1	4.48292	4.65397	9.573	14.7927	-1.41508	5e-05	0.000841089	80.2001	48.8515	0.715201	0.00125	0.009258	#N/A	#N/A	#N/A	#N/A	#N/A
Hip1r	8.09608	8.71858	14.6274	11.5185	-0.636865	0.00325	0.0277248	7.16722	12.3708	-0.787453	0.00125	0.009258	#N/A	#N/A	#N/A	#N/A	#N/A
Snx18	18.5905	16.0135	11.488	11.2354	0.60676	0.0047	0.037028	16.5804	27.0656	-0.706982	0.00125	0.009258	#N/A	#N/A	#N/A	#N/A	#N/A
Zfp354c	11.7266	11.5355	18.7629	18.5707	-0.682493	0.0012	0.0126887	19.6749	11.9978	0.713586	0.00125	0.009258	#N/A	#N/A	#N/A	#N/A	#N/A
Cdc34	42.6951	41.9904	22.0644	22.2504	0.934326	0.0001	0.00156664	52.0851	85.7396	-0.719091	0.0013	0.009564	#N/A	#N/A	#N/A	#N/A	#N/A
Dlc1	3.8998	2.84804	19.9757	11.4487	-2.21939	5e-05	0.000841089	6.27505	2.85262	1.13734	0.0013	0.009564	#N/A	#N/A	#N/A	#N/A	#N/A
Galnt16	8.92796	11.1171	4.53447	4.67055	1.12275	5e-05	0.000841089	19.4909	11.2875	0.788075	0.0013	0.009564	#N/A	#N/A	#N/A	#N/A	#N/A
Ptf1a	16.0017	11.8713	2.96334	6.5535	1.55031	5e-05	0.000841089	1.55041	6.34108	-2.03208	0.0013	0.009564	#N/A	#N/A	#N/A	#N/A	#N/A
Sox11	68.8712	75.0175	29.8514	46.0963	0.921875	5e-05	0.000841089	54.3584	96.3186	-0.825311	0.0013	0.009564	#N/A	#N/A	#N/A	#N/A	#N/A
Zfp606	11.8933	11.0392	19.5653	19.4989	-0.768453	0.00045	0.00569109	13.3093	22.1924	-0.737631	0.0013	0.009564	#N/A	#N/A	#N/A	#N/A	#N/A
Sh3bgrl2	39.8059	43.9661	16.0791	24.5322	1.04459	5e-05	0.000841089	14.225	24.6605	-0.793773	0.00135	0.009846	21.4227	32.3009	-0.592434	0.00735	0.591491
Fam83f	0.950035	1.08018	0.359873	0.427421	1.36666	0.00445	0.035452	0.70255	2.27202	-1.6933	0.00135	0.009846	#N/A	#N/A	#N/A	#N/A	#N/A
Foxg1	10.878	9.24718	1.76427	2.92643	2.10113	5e-05	0.000841089	2.88479	0.968895	1.57405	0.00135	0.009846	#N/A	#N/A	#N/A	#N/A	#N/A
Nrbp2	34.2278	31.5909	58.5104	56.958	-0.810929	0.0002	0.00286826	15.0311	8.13227	0.886221	0.00135	0.009846	#N/A	#N/A	#N/A	#N/A	#N/A
Sf3a3	105.351	100.01	61.7856	73.6807	0.600228	0.00215	0.020036	60.7915	98.7681	-0.700176	0.00135	0.009846	#N/A	#N/A	#N/A	#N/A	#N/A
Prkar1b	4.16003	4.62554	0.942798	1.06903	2.12663	5e-05	0.000841089	23.0259	13.4029	0.780712	0.0014	0.010175	#N/A	#N/A	#N/A	#N/A	#N/A
Rorc	0.348607	0.506134	1.58764	1.00658	-1.60174	0.00365	0.0304061	1.27998	0.282251	2.18107	0.0014	0.010175	#N/A	#N/A	#N/A	#N/A	#N/A
Ackr1	9.97166	11.8808	47.9512	30.8495	-1.85041	5e-05	0.000841089	4.98236	1.63461	1.60788	0.00145	0.010455	#N/A	#N/A	#N/A	#N/A	#N/A
Efemp1	11.6446	14.757	2.0967	2.95969	2.38445	5e-05	0.000841089	20.5593	11.3497	0.857137	0.00145	0.010455	#N/A	#N/A	#N/A	#N/A	#N/A
Foxd2	0.192529	0.0711423	3.01393	2.4999	-4.38624	5e-05	0.000841089	3.6112	0.042185	6.41962	0.00145	0.010455	#N/A	#N/A	#N/A	#N/A	#N/A
Mapk13	1.59467	2.12181	0.471175	0.487603	1.95467	0.00065	0.0076924	8.5988	3.62178	1.24744	0.00145	0.010455	#N/A	#N/A	#N/A	#N/A	#N/A
Tmprss5	0.292776	0.143267	7.94975	5.78056	-4.97675	5e-05	0.000841089	0.249247	1.25795	-2.33543	0.00145	0.010455	#N/A	#N/A	#N/A	#N/A	#N/A
5930412G12Rik	0.562677	0.318934	0.0816887	0.0595718	2.64178	0.00185	0.0179473	1.10551	0.306603	1.85027	0.0015	0.010749	#N/A	#N/A	#N/A	#N/A	#N/A
Clec18a	2.00347	5.72745	0.110725	0.116807	5.0865	5e-05	0.000841089	3.68438	8.36489	-1.18293	0.0015	0.010749	#N/A	#N/A	#N/A	#N/A	#N/A
Etohi1	4.658	5.25356	8.09465	8.17894	-0.715348	0.0069	0.0497008	4.68421	9.2896	-0.987811	0.0015	0.010749	#N/A	#N/A	#N/A	#N/A	#N/A
Sorl1	1.64282	1.60907	4.03822	2.35167	-0.974513	0.0006	0.00720301	3.16129	1.48488	1.09017	0.0015	0.010749	#N/A	#N/A	#N/A	#N/A	#N/A
Vax2	39.7278	47.3104	21.3508	21.1156	1.03533	0.0017	0.0167207	20.2361	43.7213	-1.1114	0.0015	0.010749	#N/A	#N/A	#N/A	#N/A	#N/A
Camk1g	1.54919	1.8872	0.559797	0.796958	1.34073	0.0022	0.0203535	7.8571	3.68934	1.09063	0.00155	0.011036	#N/A	#N/A	#N/A	#N/A	#N/A
Chaf1a	71.8077	66.6418	31.5744	49.6791	0.768858	5e-05	0.000841089	22.0576	36.5251	-0.727612	0.00155	0.011036	#N/A	#N/A	#N/A	#N/A	#N/A
Col20a1	0.227942	0.28364	1.11614	0.532708	-1.68842	0.0008	0.00912924	1.37207	0.462268	1.56955	0.00155	0.011036	#N/A	#N/A	#N/A	#N/A	#N/A
Col22a1	0.755321	0.996318	0.433339	0.373917	1.11761	0.0062	0.0458479	2.87521	1.28031	1.16717	0.00155	0.011036	#N/A	#N/A	#N/A	#N/A	#N/A
Kbtbd8	3.17137	2.92778	6.18529	6.60776	-1.06868	0.0001	0.00156664	2.40145	4.97448	-1.05064	0.00155	0.011036	#N/A	#N/A	#N/A	#N/A	#N/A
Maged2	31.0917	36.178	18.4966	15.1254	1.00055	5e-05	0.000841089	130.718	57.2831	1.19028	0.00155	0.011036	#N/A	#N/A	#N/A	#N/A	#N/A
Ttc7	4.54538	4.74774	2.24127	2.85937	0.865485	0.0021	0.0197042	2.96207	5.6387	-0.928757	0.00155	0.011036	#N/A	#N/A	#N/A	#N/A	#N/A
Klhl24	16.9755	16.6164	38.9162	31.2404	-1.06247	5e-05	0.000841089	17.6517	28.6112	-0.696773	0.0016	0.011323	#N/A	#N/A	#N/A	#N/A	#N/A
Traip	15.9314	12.1467	7.46218	10.2281	0.666488	0.0079	0.0551016	5.29406	10.2178	-0.948638	0.0016	0.011323	#N/A	#N/A	#N/A	#N/A	#N/A
Ccdc8	31.3744	38.8034	19.6036	20.6477	0.801979	0.00045	0.00569109	42.108	25.7348	0.710374	0.00165	0.011594	#N/A	#N/A	#N/A	#N/A	#N/A
Nr1d2	17.3362	14.1529	35.4439	31.6334	-1.09097	5e-05	0.000841089	5.56353	9.7535	-0.809919	0.00165	0.011594	#N/A	#N/A	#N/A	#N/A	#N/A
Cldn5	2.54868	2.97744	4.56396	9.68607	-1.36663	0.00075	0.0086723	15.4309	7.51229	1.0385	0.0017	0.011878	#N/A	#N/A	#N/A	#N/A	#N/A
Gstm1	15.7211	13.3746	33.8384	20.7	-0.906466	0.0006	0.00720301	66.8324	32.6186	1.03485	0.0017	0.011878	#N/A	#N/A	#N/A	#N/A	#N/A
Kcnn2	0.93221	0.639801	1.97065	1.96811	-1.32513	0.0042	0.0339688	2.03568	0.498975	2.02847	0.0017	0.011878	#N/A	#N/A	#N/A	#N/A	#N/A
Cadm1	55.342	73.4902	97.9296	95.9129	-0.589392	0.00595	0.0443243	27.5551	64.6929	-1.23129	0.00175	0.012142	#N/A	#N/A	#N/A	#N/A	#N/A
Cars	27.5224	21.9714	14.2896	16.2809	0.695108	0.00315	0.0269799	12.5167	22.8092	-0.865762	0.00175	0.012142	#N/A	#N/A	#N/A	#N/A	#N/A
Sardh	0.399612	0.570062	6.1039	5.17754	-3.54031	5e-05	0.000841089	3.92874	1.86505	1.07485	0.00175	0.012142	#N/A	#N/A	#N/A	#N/A	#N/A
Ttc9	15.7796	16.7578	26.2223	24.7481	-0.647561	0.0056	0.0421927	6.91492	13.9453	-1.01199	0.00175	0.012142	#N/A	#N/A	#N/A	#N/A	#N/A
Bves	1.0405	0.716949	12.9788	7.73978	-3.55937	5e-05	0.000841089	1.76839	0.497516	1.82962	0.0018	0.01244	#N/A	#N/A	#N/A	#N/A	#N/A
Ift43	52.5776	60.7052	36.7926	35.8682	0.64068	0.0076	0.0534567	31.5716	55.8328	-0.822486	0.0018	0.01244	#N/A	#N/A	#N/A	#N/A	#N/A
Tmem163	0.435313	0.607397	0.15558	0.100831	2.02381	0.00155	0.0155895	7.66046	3.76955	1.02304	0.0018	0.01244	#N/A	#N/A	#N/A	#N/A	#N/A
Mvd	18.8719	19.042	9.93135	11.7485	0.806372	0.0019	0.0183211	18.8803	32.6529	-0.790329	0.00185	0.012739	#N/A	#N/A	#N/A	#N/A	#N/A
Efcab11	16.5899	17.9459	8.69429	12.5987	0.697714	0.0046	0.0363747	4.60842	9.66857	-1.06903	0.0019	0.013002	#N/A	#N/A	#N/A	#N/A	#N/A
Galm	4.93773	5.64195	2.67738	3.03817	0.888332	0.00695	0.0500045	8.80628	4.12433	1.09437	0.0019	0.013002	#N/A	#N/A	#N/A	#N/A	#N/A
Igf2bp3	40.7478	41.9023	15.2596	19.9349	1.23167	5e-05	0.000841089	29.7684	48.503	-0.704292	0.0019	0.013002	#N/A	#N/A	#N/A	#N/A	#N/A
P2rx1	1.81119	1.86231	0.275635	0.801187	1.77038	0.0003	0.00406794	0.682055	2.30088	-1.75423	0.0019	0.013002	#N/A	#N/A	#N/A	#N/A	#N/A
Chrna3	21.9293	33.4635	8.38157	9.29321	1.64801	5e-05	0.000841089	23.0547	38.9522	-0.756644	0.00195	0.013241	#N/A	#N/A	#N/A	#N/A	#N/A
Dbi	125.534	146.775	1075.63	455.874	-2.49163	5e-05	0.000841089	141.446	231.387	-0.710056	0.00195	0.013241	#N/A	#N/A	#N/A	#N/A	#N/A
Tjp2	32.9533	24.6059	48.1819	54.9614	-0.841532	0.0001	0.00156664	9.70072	16.6352	-0.778075	0.00195	0.013241	#N/A	#N/A	#N/A	#N/A	#N/A
Glrb	1.05957	3.06864	13.1361	5.51593	-2.17574	0.00215	0.020036	5.66991	2.61777	1.11499	0.002	0.013528	#N/A	#N/A	#N/A	#N/A	#N/A
Otop3	0.802729	1.49821	7.09959	2.76551	-2.10011	5e-05	0.000841089	0.29715	1.47809	-2.31447	0.002	0.013528	#N/A	#N/A	#N/A	#N/A	#N/A
Vangl1	2.89313	2.73273	5.68806	6.69244	-1.13792	5e-05	0.000841089	5.3046	2.66799	0.991491	0.002	0.013528	#N/A	#N/A	#N/A	#N/A	#N/A
Rd3	0.235947	0.561993	2.71088	1.31889	-2.33635	5e-05	0.000841089	1.34315	0.436419	1.62183	0.00205	0.013821	#N/A	#N/A	#N/A	#N/A	#N/A
Tnfaip3	1.21245	0.467028	1.55165	2.68459	-1.33477	0.0046	0.0363747	2.26131	0.517964	2.12623	0.00205	0.013821	#N/A	#N/A	#N/A	#N/A	#N/A
4833403I15Rik	0.0687029	0.0519375	0.393479	0.261703	-2.44118	0.00205	0.0193392	0.398376	0.038004	3.3899	0.0021	0.014073	0.580288	0.08707	2.73652	0.02375	0.88213
Cacng2	0.616904	0.600383	0.153588	0.174101	1.89327	0.00125	0.0130946	2.3493	0.891771	1.39749	0.0021	0.014073	#N/A	#N/A	#N/A	#N/A	#N/A
Ephb4	7.97015	10.887	4.77254	5.57394	0.865972	0.0004	0.005154	28.7166	17.1563	0.743146	0.0021	0.014073	#N/A	#N/A	#N/A	#N/A	#N/A
Lrig1	8.96411	9.31842	2.50666	4.32689	1.41976	5e-05	0.000841089	16.1666	9.66064	0.742826	0.0021	0.014073	#N/A	#N/A	#N/A	#N/A	#N/A
Me1	0.975418	1.50813	0.58291	0.449828	1.26593	0.0037	0.0307958	7.01332	3.49912	1.0031	0.0021	0.014073	#N/A	#N/A	#N/A	#N/A	#N/A
Ryr2	0.152411	0.190174	3.12127	1.09631	-3.62188	5e-05	0.000841089	0.241335	0.602844	-1.32075	0.0021	0.014073	#N/A	#N/A	#N/A	#N/A	#N/A
Sema3e	0.285428	0.20818	2.42042	2.21122	-3.23009	5e-05	0.000841089	1.30443	0.511368	1.35099	0.0022	0.014607	1.3401	2.547	-0.926458	0.0189	0.809389
Ahr	1.38107	1.41533	0.337993	0.493361	1.75004	5e-05	0.000841089	4.6608	2.42156	0.944641	0.0022	0.014607	#N/A	#N/A	#N/A	#N/A	#N/A
Cachd1	5.50125	7.85446	0.962686	1.78837	2.2794	5e-05	0.000841089	14.2563	8.54704	0.738103	0.0022	0.014607	#N/A	#N/A	#N/A	#N/A	#N/A
Cxadr	18.9226	26.2358	12.9065	12.3615	0.837683	5e-05	0.000841089	27.0301	43.3337	-0.680923	0.0022	0.014607	#N/A	#N/A	#N/A	#N/A	#N/A
Frmd3	3.64304	4.39617	1.35091	2.01326	1.2568	0.00095	0.010473	2.47416	8.29554	-1.7454	0.0022	0.014607	#N/A	#N/A	#N/A	#N/A	#N/A
Haus5	15.2057	11.1404	7.09703	8.75595	0.732835	0.00475	0.0372686	12.0441	21.1567	-0.812788	0.0022	0.014607	#N/A	#N/A	#N/A	#N/A	#N/A
Map2	21.256	27.4515	42.9622	33.235	-0.645594	0.002	0.0189609	64.8613	38.6985	0.74508	0.0022	0.014607	#N/A	#N/A	#N/A	#N/A	#N/A
Tbc1d8b	2.94622	2.9855	7.52328	6.46299	-1.23749	5e-05	0.000841089	2.98697	1.41593	1.07693	0.0022	0.014607	#N/A	#N/A	#N/A	#N/A	#N/A
Hpgd	0.524838	1.53468	0.151554	0.267928	2.29563	0.00075	0.0086723	6.12664	2.45429	1.31979	0.00225	0.014869	#N/A	#N/A	#N/A	#N/A	#N/A
Myc	6.48605	4.17582	1.86034	2.48485	1.29497	0.005	0.0388483	7.80831	3.2079	1.28338	0.00225	0.014869	#N/A	#N/A	#N/A	#N/A	#N/A
Nme4	34.3815	40.3971	23.2686	21.0813	0.753695	0.00405	0.0330626	34.2604	60.0494	-0.809608	0.00225	0.014869	#N/A	#N/A	#N/A	#N/A	#N/A
Pias3	10.3385	11.041	19.3255	17.3054	-0.776833	0.005	0.0388483	7.89934	2.9697	1.41142	0.00225	0.014869	#N/A	#N/A	#N/A	#N/A	#N/A
Ranbp1	354.921	333.694	189.421	223.354	0.738342	0.0001	0.00156664	216.879	349.02	-0.686419	0.00225	0.014869	#N/A	#N/A	#N/A	#N/A	#N/A
Arhgef5	2.46829	2.13712	0.891389	1.16376	1.16409	0.0009	0.0100783	3.9052	1.90082	1.03878	0.0023	0.015123	#N/A	#N/A	#N/A	#N/A	#N/A
Dcaf12l2	2.12531	2.58795	0.115446	0.196299	3.91829	5e-05	0.000841089	1.82344	4.26827	-1.22699	0.0023	0.015123	#N/A	#N/A	#N/A	#N/A	#N/A
Gpr27	2.65453	2.42036	0.134475	0.245409	3.73975	5e-05	0.000841089	4.55898	1.5841	1.52505	0.00235	0.015341	#N/A	#N/A	#N/A	#N/A	#N/A
Mid1	24.9134	16.2412	33.8594	35.5127	-0.753302	0.00165	0.0163127	9.2123	4.5631	1.01355	0.00235	0.015341	#N/A	#N/A	#N/A	#N/A	#N/A
Ybx2	6.21039	9.00569	3.38692	2.84095	1.28879	0.00025	0.0034811	4.85597	1.84018	1.39991	0.00235	0.015341	#N/A	#N/A	#N/A	#N/A	#N/A
Olfm1	81.5925	88.565	13.5114	19.6102	2.36103	5e-05	0.000841089	39.3831	82.5245	-1.06725	0.0024	0.015575	#N/A	#N/A	#N/A	#N/A	#N/A
Tox3	48.437	46.2346	96.8347	95.2411	-1.02067	5e-05	0.000841089	20.9956	12.4142	0.758096	0.0024	0.015575	#N/A	#N/A	#N/A	#N/A	#N/A
Zfhx3	0.659025	0.735385	0.234027	0.138606	1.90383	5e-05	0.000841089	3.57178	2.15103	0.731616	0.0024	0.015575	#N/A	#N/A	#N/A	#N/A	#N/A
AI506816	0.163776	0.119967	7.12114	7.62013	-5.69913	5e-05	0.000841089	9.26093	16.2349	-0.80987	0.00245	0.015816	#N/A	#N/A	#N/A	#N/A	#N/A
Celsr1	3.97603	4.45267	2.47121	2.68975	0.707671	0.00205	0.0193392	4.04684	6.64878	-0.716294	0.00245	0.015816	#N/A	#N/A	#N/A	#N/A	#N/A
Eif4a3	60.3369	51.7893	31.7141	31.8735	0.818306	0.0003	0.00406794	89.7712	142.24	-0.664003	0.0025	0.01606	#N/A	#N/A	#N/A	#N/A	#N/A
Npr1	0.0537619	0.121948	0.34818	0.534545	-2.32877	0.0013	0.013537	1.62895	0.61585	1.40329	0.0025	0.01606	#N/A	#N/A	#N/A	#N/A	#N/A
Polr1c	83.6233	74.1172	46.4962	50.2623	0.705093	0.0007	0.00818803	50.9537	81.9999	-0.686435	0.0025	0.01606	#N/A	#N/A	#N/A	#N/A	#N/A
Rab7	63.311	72.372	37.8619	40.0238	0.80081	0.00445	0.035452	104.111	65.0632	0.678209	0.0025	0.01606	#N/A	#N/A	#N/A	#N/A	#N/A
Syt13	2.13461	3.93525	0.247621	0.350576	3.34297	5e-05	0.000841089	19.8782	32.9089	-0.727291	0.0025	0.01606	#N/A	#N/A	#N/A	#N/A	#N/A
Uty	1.48481	3.35517	6.97617	7.30601	-1.56114	5e-05	0.000841089	3.0521	5.84362	-0.93706	0.00255	0.016331	1.64237	3.93144	-1.25928	0.0033	0.342668
Ppp1r32	0.692717	1.50163	0.243033	0.322631	1.95577	0.00245	0.0222474	0.229523	1.12067	-2.28765	0.00255	0.016331	#N/A	#N/A	#N/A	#N/A	#N/A
Pcsk5	3.02537	3.26783	5.83078	5.83336	-0.890214	0.0005	0.00620466	4.12674	2.14873	0.941518	0.0026	0.016601	4.91523	3.09721	0.66629	0.03375	0.955788
Atxn1	0.199115	0.25673	2.23625	1.4662	-3.02186	5e-05	0.000841089	0.856285	0.344398	1.31401	0.0026	0.016601	#N/A	#N/A	#N/A	#N/A	#N/A
B3gnt5	12.8387	12.1273	6.51078	8.61266	0.723178	0.0041	0.0333997	11.5093	19.4066	-0.753747	0.0026	0.016601	#N/A	#N/A	#N/A	#N/A	#N/A
Lpl	5.59408	8.08998	1.58672	2.65332	1.69035	5e-05	0.000841089	7.16234	3.9278	0.86671	0.0026	0.016601	#N/A	#N/A	#N/A	#N/A	#N/A
Sos1	9.88106	9.74176	14.1675	15.7657	-0.609214	0.0026	0.0233112	8.54346	5.19656	0.717264	0.0026	0.016601	#N/A	#N/A	#N/A	#N/A	#N/A
Ctsf	18.8648	25.1143	61.6314	37.6173	-1.17423	5e-05	0.000841089	24.4962	39.8659	-0.702597	0.00265	0.016853	#N/A	#N/A	#N/A	#N/A	#N/A
Dpysl5	32.5937	42.9078	17.6874	12.7267	1.31176	5e-05	0.000841089	59.8863	36.5801	0.711167	0.00265	0.016853	#N/A	#N/A	#N/A	#N/A	#N/A
Ntf3	1.58897	3.37856	0.200151	0.405162	3.03678	0.0001	0.00156664	4.9736	1.42232	1.80604	0.00265	0.016853	#N/A	#N/A	#N/A	#N/A	#N/A
Lpar1	7.15197	6.83683	1.15552	1.31973	2.49863	5e-05	0.000841089	24.8952	13.887	0.842133	0.0027	0.017125	#N/A	#N/A	#N/A	#N/A	#N/A
Kcnk10	1.13079	1.90368	0.121413	0.244104	3.05343	5e-05	0.000841089	2.24604	4.83412	-1.10587	0.00275	0.017389	#N/A	#N/A	#N/A	#N/A	#N/A
Ticam1	4.59811	3.35805	1.85315	2.44538	0.888229	0.0076	0.0534567	4.44056	1.88667	1.2349	0.00275	0.017389	#N/A	#N/A	#N/A	#N/A	#N/A
Slc19a3	0.308205	0.265454	0.0744111	0.0948829	1.76066	0.0068	0.0492024	0.190139	0.685726	-1.85058	0.0028	0.017631	#N/A	#N/A	#N/A	#N/A	#N/A
Cadm2	2.50846	3.55061	6.93405	4.00838	-0.852765	0.00025	0.0034811	1.98933	3.52482	-0.825267	0.00285	0.017865	#N/A	#N/A	#N/A	#N/A	#N/A
Zbtb8b	0.319106	0.589132	0.0920102	0.0758204	2.43606	0.00035	0.00463122	3.46221	6.82923	-0.98003	0.00285	0.017865	#N/A	#N/A	#N/A	#N/A	#N/A
Ifitm2	42.5558	52.0768	14.7349	14.9489	1.67266	5e-05	0.000841089	185.229	115.179	0.685432	0.0029	0.018103	#N/A	#N/A	#N/A	#N/A	#N/A
Mcm8	16.8965	13.7276	7.9458	11.6412	0.644771	0.0039	0.0320704	5.1906	9.36037	-0.850664	0.0029	0.018103	#N/A	#N/A	#N/A	#N/A	#N/A
Ccdc85b	15.4243	13.6069	4.28688	6.159	1.47467	5e-05	0.000841089	6.70956	3.70428	0.857025	0.00295	0.018333	#N/A	#N/A	#N/A	#N/A	#N/A
Lrrc34	2.0724	2.39118	0.171808	0.275017	3.32042	5e-05	0.000841089	0.752549	2.35132	-1.64361	0.00295	0.018333	#N/A	#N/A	#N/A	#N/A	#N/A
Rnf144b	12.3841	13.3514	32.5581	38.9876	-1.47511	5e-05	0.000841089	1.96866	4.48497	-1.18788	0.00295	0.018333	#N/A	#N/A	#N/A	#N/A	#N/A
Tmem63a	2.73018	2.17747	6.60305	5.66205	-1.32145	5e-05	0.000841089	2.79443	1.16448	1.26287	0.00295	0.018333	#N/A	#N/A	#N/A	#N/A	#N/A
Lrrn2	10.8902	13.4919	6.02746	6.48019	0.963012	0.0001	0.00156664	6.7068	3.51097	0.933755	0.003	0.018578	#N/A	#N/A	#N/A	#N/A	#N/A
Ubxn7	13.8456	13.2769	21.6352	21.4502	-0.667709	0.001	0.0109486	10.5665	16.5824	-0.650155	0.003	0.018578	#N/A	#N/A	#N/A	#N/A	#N/A
Fyco1	6.44353	7.41517	12.56	8.83007	-0.626149	0.00335	0.0283257	5.96843	3.54614	0.751102	0.00305	0.018821	#N/A	#N/A	#N/A	#N/A	#N/A
Mdn1	2.6798	2.98551	5.01651	3.48207	-0.585067	0.0077	0.0539422	3.51744	5.56637	-0.662211	0.00305	0.018821	#N/A	#N/A	#N/A	#N/A	#N/A
Nkain1	56.2414	76.7296	31.6551	34.5652	1.00577	5e-05	0.000841089	96.5723	60.7916	0.667737	0.00305	0.018821	#N/A	#N/A	#N/A	#N/A	#N/A
Rundc3b	13.2575	13.2229	6.77866	9.70929	0.683513	0.00335	0.0283257	7.57961	12.77	-0.752563	0.00305	0.018821	#N/A	#N/A	#N/A	#N/A	#N/A
Disp2	0.789851	1.34788	0.573342	0.477337	1.02476	0.00625	0.0461287	4.75324	2.68199	0.825607	0.0031	0.019062	#N/A	#N/A	#N/A	#N/A	#N/A
Mylip	4.01244	3.92402	29.7156	21.2118	-2.68187	5e-05	0.000841089	9.34725	4.96054	0.914045	0.0031	0.019062	#N/A	#N/A	#N/A	#N/A	#N/A
Zfp57	13.5443	14.4062	8.59958	6.25471	0.911994	0.0017	0.0167207	15.7517	7.30352	1.10884	0.0031	0.019062	#N/A	#N/A	#N/A	#N/A	#N/A
Slc6a2	0.0842147	0.0804484	3.36206	2.47439	-5.1475	5e-05	0.000841089	0.452302	0.014793	4.93431	0.0032	0.019545	2.41121	4.67976	-0.956677	0.0056	0.507786
Map3k7	3.13768	3.93903	15.9805	12.0627	-1.9865	0.0001	0.00156664	14.297	5.92303	1.2713	0.0032	0.019545	#N/A	#N/A	#N/A	#N/A	#N/A
Scd1	2.80372	3.09028	0.720863	1.58451	1.35425	0.0002	0.00286826	3.92699	7.0035	-0.834652	0.0032	0.019545	#N/A	#N/A	#N/A	#N/A	#N/A
Tbx3	17.6033	12.626	27.8906	31.0007	-0.962107	5e-05	0.000841089	2.00814	4.74207	-1.23966	0.0032	0.019545	#N/A	#N/A	#N/A	#N/A	#N/A
C1qtnf4	2.85559	3.11804	0.873176	0.857435	1.78733	0.0003	0.00406794	14.6681	7.61064	0.946592	0.00325	0.019781	#N/A	#N/A	#N/A	#N/A	#N/A
Filip1l	8.15328	3.87772	0.422976	1.01606	3.06358	0.002	0.0189609	8.6222	2.13117	2.01641	0.00325	0.019781	#N/A	#N/A	#N/A	#N/A	#N/A
March11	8.23069	9.20916	0.606187	1.22807	3.24912	5e-05	0.000841089	1.23846	3.49436	-1.49648	0.00325	0.019781	#N/A	#N/A	#N/A	#N/A	#N/A
Parp14	0.114529	0.0603543	0.353561	0.279124	-1.85509	0.0007	0.00818803	0.303877	0.090178	1.75264	0.0033	0.020022	2.50466	0.814866	1.61998	0.0015	0.198432
Map1b	44.3526	50.1505	89.4769	64.5605	-0.704847	0.0019	0.0183211	66.8756	119.554	-0.838111	0.0033	0.020022	#N/A	#N/A	#N/A	#N/A	#N/A
Mmp17	1.0728	1.09254	1.91734	2.89757	-1.15292	0.0029	0.0254181	2.19659	0.932116	1.23668	0.0033	0.020022	#N/A	#N/A	#N/A	#N/A	#N/A
Siva1	59.7368	54.6961	22.9015	34.1992	1.00292	0.0001	0.00156664	59.6446	97.5646	-0.709966	0.0033	0.020022	#N/A	#N/A	#N/A	#N/A	#N/A
Jun	331.871	128.067	312.261	468.672	-0.763759	0.0028	0.0247226	36.7206	23.3776	0.651463	0.00335	0.020266	#N/A	#N/A	#N/A	#N/A	#N/A
Kifc2	2.09625	2.8604	6.14081	3.9964	-1.03222	0.0014	0.0143674	4.74864	2.21995	1.09699	0.00335	0.020266	#N/A	#N/A	#N/A	#N/A	#N/A
Rpl37	1.81301	0.820148	3.66866	3.57883	-1.46069	0.00285	0.0250486	350.54	555.763	-0.664891	0.00335	0.020266	#N/A	#N/A	#N/A	#N/A	#N/A
Trim27	29.3859	27.9053	18.1474	21.0166	0.548785	0.00715	0.0510981	20.7362	32.5043	-0.648479	0.00335	0.020266	#N/A	#N/A	#N/A	#N/A	#N/A
Cnksr1	0.399187	0.310316	1.62373	2.0285	-2.3639	5e-05	0.000841089	0.673151	0.141188	2.25331	0.0034	0.020492	#N/A	#N/A	#N/A	#N/A	#N/A
Notum	1.55937	6.96658	1.19906	0.968987	1.97546	5e-05	0.000841089	2.35966	5.23492	-1.14959	0.0034	0.020492	#N/A	#N/A	#N/A	#N/A	#N/A
Sox5	0.216874	0.138257	1.93749	1.17077	-3.12968	5e-05	0.000841089	0.942519	0.200824	2.23059	0.0034	0.020492	#N/A	#N/A	#N/A	#N/A	#N/A
Rasgef1b	4.93569	6.33096	1.85679	1.22804	1.8688	0.00265	0.0236488	4.32784	9.13117	-1.07715	0.0035	0.02098	2.68278	6.64642	-1.30885	0.017	0.790537
Nnat	230.825	324.436	593.626	338.675	-0.74763	0.00405	0.0330626	973.237	474.473	1.03646	0.0035	0.02098	#N/A	#N/A	#N/A	#N/A	#N/A
Prr14l	5.30357	5.3676	9.41747	9.94642	-0.85965	0.0001	0.00156664	6.06595	9.62885	-0.66663	0.00355	0.021231	23.5877	15.948	0.564659	0.0044	0.438049
Lrp5	49.0036	53.1131	29.4476	33.6087	0.695506	0.0007	0.00818803	19.4408	30.1362	-0.63241	0.00355	0.021231	#N/A	#N/A	#N/A	#N/A	#N/A
Adra2a	0.987701	1.36054	0.251393	0.264386	2.18676	5e-05	0.000841089	3.00117	1.44623	1.05323	0.0036	0.021475	#N/A	#N/A	#N/A	#N/A	#N/A
Fam63b	5.93869	6.30835	10.6345	9.20171	-0.695703	0.00125	0.0130946	8.77393	13.8526	-0.658862	0.0036	0.021475	#N/A	#N/A	#N/A	#N/A	#N/A
Cyp2j6	2.36191	2.42716	27.4663	16.0523	-3.18381	5e-05	0.000841089	4.90552	2.44368	1.00535	0.00365	0.021705	15.5981	10.5144	0.569004	0.03125	0.934307
Qprt	2.53207	3.25867	0.508034	0.854243	2.08773	0.0001	0.00156664	1.41869	3.8626	-1.44501	0.00365	0.021705	#N/A	#N/A	#N/A	#N/A	#N/A
Rab38	0.354253	4.17953	0.333708	0.158119	3.20449	5e-05	0.000841089	13.6102	7.04161	0.950711	0.00365	0.021705	#N/A	#N/A	#N/A	#N/A	#N/A
Fndc3c1	19.106	23.0888	4.10128	7.40883	1.87416	5e-05	0.000841089	12.5646	19.7637	-0.653488	0.0037	0.021965	#N/A	#N/A	#N/A	#N/A	#N/A
Tyrobp	0.0001	0.0001	0.395503	0.114372	-11.3159	0.00055	0.00672066	19.5973	7.72241	1.34353	0.0037	0.021965	#N/A	#N/A	#N/A	#N/A	#N/A
Arhgap23	7.4823	6.28896	20.2127	17.0328	-1.43541	5e-05	0.000841089	10.056	6.24142	0.68811	0.0038	0.022451	#N/A	#N/A	#N/A	#N/A	#N/A
Plekha6	1.79018	3.26558	0.235039	0.216141	3.48615	5e-05	0.000841089	5.11831	2.4214	1.07983	0.0038	0.022451	#N/A	#N/A	#N/A	#N/A	#N/A
Tceanc	4.15891	3.76121	6.55197	7.03856	-0.779008	0.00315	0.0269799	2.846	5.4043	-0.925172	0.0038	0.022451	#N/A	#N/A	#N/A	#N/A	#N/A
Clcf1	2.60152	2.54916	0.36241	0.761479	2.19626	0.00055	0.00672066	2.33059	0.497573	2.22771	0.00385	0.022676	#N/A	#N/A	#N/A	#N/A	#N/A
Plec	2.50346	1.30447	3.5647	4.87993	-1.14903	0.0071	0.0508356	1.73372	5.59741	-1.69089	0.00385	0.022676	#N/A	#N/A	#N/A	#N/A	#N/A
Vps13b	5.07751	4.88768	9.82795	8.28197	-0.861811	5e-05	0.000841089	4.85	7.59172	-0.646442	0.0039	0.022932	#N/A	#N/A	#N/A	#N/A	#N/A
9430076C15Rik	0.119074	0.0720097	0.419632	0.367036	-2.04155	0.0016	0.0159667	0.314115	0.040977	2.93841	0.00395	0.023148	#N/A	#N/A	#N/A	#N/A	#N/A
Ccdc184	0.473305	0.572301	0.0724842	0.0411188	3.20227	0.00175	0.0171246	6.27043	3.09411	1.01904	0.00395	0.023148	#N/A	#N/A	#N/A	#N/A	#N/A
Dmxl2	5.68974	6.02669	15.1117	9.59362	-1.07629	5e-05	0.000841089	5.33452	8.43639	-0.661267	0.00395	0.023148	#N/A	#N/A	#N/A	#N/A	#N/A
Hcn1	0.415652	0.77494	5.08031	2.44246	-2.65958	5e-05	0.000841089	1.23209	0.555937	1.14811	0.00395	0.023148	#N/A	#N/A	#N/A	#N/A	#N/A
Cd320	12.4921	17.4504	7.73905	9.1383	0.827106	0.00165	0.0163127	10.002	17.2733	-0.788255	0.004	0.023369	#N/A	#N/A	#N/A	#N/A	#N/A
Htatsf1	16.9986	19.8086	41.1276	39.0623	-1.12343	0.0034	0.0286978	12.5445	27.8524	-1.15075	0.004	0.023369	#N/A	#N/A	#N/A	#N/A	#N/A
Pgm2l1	5.22473	6.5212	9.31379	8.79108	-0.624217	0.00385	0.031741	8.73296	13.7774	-0.657761	0.00405	0.023609	#N/A	#N/A	#N/A	#N/A	#N/A
Zfp385b	0.768795	0.527211	11.1089	3.26491	-3.4713	5e-05	0.000841089	1.50222	0.401865	1.90231	0.00405	0.023609	#N/A	#N/A	#N/A	#N/A	#N/A
Larp7	88.0271	77.7773	47.8607	60.8358	0.609177	0.00225	0.0207359	40.2732	62.7257	-0.639237	0.00415	0.024064	#N/A	#N/A	#N/A	#N/A	#N/A
Wbp11	95.7177	94.086	56.9357	71.8717	0.559293	0.0057	0.0428282	54.4544	35.1978	0.629563	0.00415	0.024064	#N/A	#N/A	#N/A	#N/A	#N/A
Bnip3	18.5678	17.826	51.0167	20.9125	-0.982885	5e-05	0.000841089	26.1346	42.0585	-0.686436	0.0042	0.024254	#N/A	#N/A	#N/A	#N/A	#N/A
Tbl1xr1	7.3344	8.1576	11.5268	12.9498	-0.65988	0.00165	0.0163127	8.37372	13.1592	-0.652131	0.0042	0.024254	#N/A	#N/A	#N/A	#N/A	#N/A
Col9a1	80.3786	113.278	53.5697	68.2723	0.668489	0.00095	0.010473	47.3895	87.6516	-0.887213	0.00425	0.024475	#N/A	#N/A	#N/A	#N/A	#N/A
Acsl3	70.7503	65.844	193.667	164.098	-1.38911	5e-05	0.000841089	8.70236	21.3854	-1.29715	0.00435	0.024921	#N/A	#N/A	#N/A	#N/A	#N/A
Gdf6	4.4932	4.27655	0.411144	1.34892	2.31691	5e-05	0.000841089	1.38196	3.08845	-1.16017	0.00435	0.024921	#N/A	#N/A	#N/A	#N/A	#N/A
Sncg	22.7109	29.0137	0.0928684	0.213344	7.40017	0.0011	0.0118073	245.27	398.605	-0.700589	0.00435	0.024921	#N/A	#N/A	#N/A	#N/A	#N/A
Tubb3	251.93	382.272	89.2873	80.2942	1.90296	5e-05	0.000841089	604.148	1129.31	-0.902468	0.00435	0.024921	#N/A	#N/A	#N/A	#N/A	#N/A
Pclo	1.27069	1.20419	3.47188	2.02245	-1.15058	5e-05	0.000841089	1.60596	0.841486	0.932425	0.0044	0.025173	#N/A	#N/A	#N/A	#N/A	#N/A
Slc4a3	6.44659	7.7585	4.52474	4.1963	0.703836	0.00625	0.0461287	12.3076	7.62755	0.690258	0.0045	0.025633	#N/A	#N/A	#N/A	#N/A	#N/A
Hepacam2	1.48398	2.22368	0.0504984	0.085957	4.76401	0.0001	0.00156664	0.231987	0.912596	-1.97593	0.0046	0.026097	#N/A	#N/A	#N/A	#N/A	#N/A
Kank2	8.60591	9.75637	4.0598	6.05157	0.860767	0.0002	0.00286826	14.8809	9.29759	0.678533	0.0046	0.026097	#N/A	#N/A	#N/A	#N/A	#N/A
Afap1	9.71907	12.8729	24.4367	14.6305	-0.790148	0.00015	0.00223658	13.3319	8.41609	0.66366	0.00465	0.02633	#N/A	#N/A	#N/A	#N/A	#N/A
Tcf7	2.61537	4.80503	1.10476	1.70041	1.40341	0.00075	0.0086723	6.07958	2.91156	1.06218	0.00465	0.02633	#N/A	#N/A	#N/A	#N/A	#N/A
Tmem130	0.612925	0.864798	0.101722	0.190296	2.33925	0.0004	0.005154	11.8044	6.82653	0.7901	0.0047	0.02657	#N/A	#N/A	#N/A	#N/A	#N/A
Ncald	3.18963	3.84108	71.6911	37.0188	-3.95067	5e-05	0.000841089	13.0422	7.53841	0.790855	0.00475	0.026774	#N/A	#N/A	#N/A	#N/A	#N/A
Tesc	0.306705	0.370108	1.9264	1.08202	-2.15218	0.00105	0.0113725	1.5307	0.316713	2.27294	0.00475	0.026774	#N/A	#N/A	#N/A	#N/A	#N/A
Zfp820	5.82988	4.51438	7.8352	8.81183	-0.686434	0.00755	0.0533007	2.33891	4.54648	-0.958914	0.00485	0.027198	#N/A	#N/A	#N/A	#N/A	#N/A
Slc44a5	0.593372	0.629121	4.74303	2.08741	-2.48215	5e-05	0.000841089	3.8932	2.02365	0.943997	0.0049	0.027398	4.95295	1.95568	1.34062	0.001	0.155758
Ryr3	0.0634982	0.113203	0.441537	0.416887	-2.28038	5e-05	0.000841089	0.599125	0.26102	1.1987	0.0049	0.027398	#N/A	#N/A	#N/A	#N/A	#N/A
Gpr85	6.60125	7.90425	1.83815	2.48743	1.74563	5e-05	0.000841089	7.12171	12.1777	-0.773946	0.00495	0.027589	#N/A	#N/A	#N/A	#N/A	#N/A
Matn2	1.345	1.59386	0.529711	0.73244	1.21937	0.00355	0.0297152	8.96084	5.23034	0.776729	0.00495	0.027589	#N/A	#N/A	#N/A	#N/A	#N/A
Tmsb10	120.734	125.719	68.0586	63.9362	0.900831	0.001	0.0109486	1585.42	973.179	0.704088	0.00495	0.027589	#N/A	#N/A	#N/A	#N/A	#N/A
Pgbd5	8.09205	9.17795	4.36326	4.64562	0.938848	0.00065	0.0076924	6.47159	11.2186	-0.793701	0.005	0.027794	#N/A	#N/A	#N/A	#N/A	#N/A
Prrg4	0.156593	0.159796	2.32938	1.16011	-3.46324	5e-05	0.000841089	0.480862	0.117014	2.03894	0.00505	0.028005	#N/A	#N/A	#N/A	#N/A	#N/A
Col4a3	0.0867893	0.0731456	0.293574	0.216682	-1.67374	0.00255	0.0229273	0.424964	0.13975	1.60449	0.0051	0.02823	#N/A	#N/A	#N/A	#N/A	#N/A
Cxcl16	0.307709	0.399895	9.64972	5.74741	-4.44358	5e-05	0.000841089	1.15465	0.332771	1.79485	0.0051	0.02823	#N/A	#N/A	#N/A	#N/A	#N/A
Cdon	33.6405	43.4699	86.2483	49.7821	-0.818932	5e-05	0.000841089	24.2204	37.2101	-0.619472	0.0052	0.028708	#N/A	#N/A	#N/A	#N/A	#N/A
Caskin2	14.7411	13.2996	28.4974	33.0275	-1.13365	5e-05	0.000841089	11.2166	7.02243	0.675593	0.00525	0.028908	#N/A	#N/A	#N/A	#N/A	#N/A
Rock1	15.7191	14.9508	25.0519	27.8248	-0.785809	0.0001	0.00156664	10.4323	16.1824	-0.633368	0.0053	0.02913	#N/A	#N/A	#N/A	#N/A	#N/A
Cks1b	153.901	147.066	76.2407	98.2258	0.786655	0.00035	0.00463122	93.7372	146.14	-0.640658	0.00535	0.029382	#N/A	#N/A	#N/A	#N/A	#N/A
Nup210l	0.389328	0.585978	0.0899122	0.203488	1.73299	0.0013	0.013537	0.220905	0.644997	-1.54587	0.0054	0.02961	#N/A	#N/A	#N/A	#N/A	#N/A
Sycp1	0.232405	0.319897	2.13147	1.6641	-2.78079	5e-05	0.000841089	0.924212	0.133095	2.79577	0.0054	0.02961	#N/A	#N/A	#N/A	#N/A	#N/A
Zfp663	6.37699	6.93711	3.20508	3.84314	0.917624	0.00135	0.0139439	2.98976	5.68643	-0.927494	0.00545	0.029798	1.05381	3.11331	-1.56283	0.00565	0.509926
Vtn	0.932396	1.59986	0.0993677	0.0846893	3.7822	0.00025	0.0034811	2.08419	4.95716	-1.25003	0.00545	0.029798	#N/A	#N/A	#N/A	#N/A	#N/A
Ephb2	65.3436	72.2537	42.9601	48.3444	0.591694	0.0075	0.053065	32.5047	52.2859	-0.685774	0.0055	0.030032	5.4379	12.8448	-1.24006	0.01005	0.673978
C1ql1	14.5463	16.5667	5.26106	6.22983	1.43703	5e-05	0.000841089	3.04038	6.66065	-1.13141	0.0055	0.030032	#N/A	#N/A	#N/A	#N/A	#N/A
C2cd4b	1.74264	0.820167	5.48714	7.82366	-2.3768	5e-05	0.000841089	0.97993	0.157241	2.6397	0.0055	0.030032	#N/A	#N/A	#N/A	#N/A	#N/A
Ier3	3.51374	3.56971	7.23112	8.39768	-1.14168	0.00265	0.0236488	3.88447	1.30911	1.56913	0.00565	0.030668	#N/A	#N/A	#N/A	#N/A	#N/A
Shroom3	7.42753	8.90943	1.17669	2.49789	2.15249	0.0003	0.00406794	1.72231	5.90684	-1.77804	0.0057	0.030867	0.435695	2.86821	-2.71876	0.02585	0.90458
Crabp1	35.7665	38.0782	5.32614	9.89338	2.27857	5e-05	0.000841089	181.598	282.12	-0.635561	0.0058	0.031247	#N/A	#N/A	#N/A	#N/A	#N/A
Cxxc5	157.232	164.957	78.9295	99.0434	0.85625	5e-05	0.000841089	54.585	84.8177	-0.635861	0.0058	0.031247	#N/A	#N/A	#N/A	#N/A	#N/A
Dyrk1a	32.6985	27.1859	42.3046	49.2754	-0.612852	0.00785	0.0548127	11.8964	20.1592	-0.760913	0.0058	0.031247	#N/A	#N/A	#N/A	#N/A	#N/A
Insm1	98.9093	80.327	49.5284	66.7267	0.624569	0.0023	0.0211155	28.6163	18.0019	0.668688	0.0058	0.031247	#N/A	#N/A	#N/A	#N/A	#N/A
Xpot	18.9793	17.3177	7.75787	8.85658	1.12741	5e-05	0.000841089	19.9347	30.5132	-0.614152	0.0058	0.031247	#N/A	#N/A	#N/A	#N/A	#N/A
Fat1	21.3777	21.1512	34.1322	32.9996	-0.658553	0.00195	0.018681	19.2906	30.3266	-0.652686	0.00585	0.031436	#N/A	#N/A	#N/A	#N/A	#N/A
Rhoj	1.77227	10.4616	3.08742	1.91362	1.29058	0.00015	0.00223658	16.6144	9.84589	0.754841	0.00585	0.031436	#N/A	#N/A	#N/A	#N/A	#N/A
Tuba1b	286.146	324.819	160.726	180.208	0.841597	5e-05	0.000841089	429.006	710.194	-0.727215	0.00585	0.031436	#N/A	#N/A	#N/A	#N/A	#N/A
Prr5	7.08628	7.05235	1.09661	2.86526	1.83539	5e-05	0.000841089	8.66303	4.453	0.960094	0.00595	0.031835	#N/A	#N/A	#N/A	#N/A	#N/A
Zbtb42	7.77202	7.91737	4.05242	4.92131	0.80601	0.0024	0.0218763	2.53423	4.78514	-0.917014	0.00595	0.031835	#N/A	#N/A	#N/A	#N/A	#N/A
Gm6548	119.238	70.865	43.0578	33.4921	1.31231	5e-05	0.000841089	3.78151	1.7143	1.14134	0.00605	0.032246	#N/A	#N/A	#N/A	#N/A	#N/A
Intu	7.99159	8.69755	4.7569	5.77102	0.664689	0.0033	0.0280639	3.56149	5.87458	-0.722005	0.0061	0.03243	#N/A	#N/A	#N/A	#N/A	#N/A
Rtn4r	0.569276	1.39488	0.198994	0.191257	2.33144	0.00055	0.00672066	3.91914	1.65739	1.24162	0.0061	0.03243	#N/A	#N/A	#N/A	#N/A	#N/A
Ppa1	80.8288	88.2774	45.8726	55.7229	0.735093	0.0005	0.00620466	81.6936	124.922	-0.612733	0.0062	0.032845	#N/A	#N/A	#N/A	#N/A	#N/A
Pkn2	19.9186	22.007	31.1636	35.3962	-0.66682	0.00105	0.0113725	16.1068	24.3428	-0.595825	0.00625	0.033043	#N/A	#N/A	#N/A	#N/A	#N/A
Jade2	0.630938	0.715399	0.127537	0.196551	2.05458	5e-05	0.000841089	1.39582	0.622692	1.16452	0.0063	0.033249	#N/A	#N/A	#N/A	#N/A	#N/A
Rmi2	6.99017	6.98305	2.37492	4.65976	0.990108	0.00065	0.0076924	2.51332	4.65003	-0.887646	0.0063	0.033249	#N/A	#N/A	#N/A	#N/A	#N/A
Slc22a15	1.45211	1.24322	2.15712	2.5681	-0.80992	0.00715	0.0510981	1.98993	1.02565	0.956179	0.0063	0.033249	#N/A	#N/A	#N/A	#N/A	#N/A
Ppef2	1.79338	1.79195	14.5783	7.25114	-2.6061	5e-05	0.000841089	0.229605	0.803609	-1.80734	0.00635	0.033462	15.4619	7.12398	1.11796	0.00145	0.194481
Sox13	15.2752	13.4742	19.0036	27.4259	-0.69151	0.00205	0.0193392	10.12	6.05898	0.740062	0.00635	0.033462	15.8947	9.7356	0.707204	0.008	0.608315
Dlx3	1.4206	1.56177	0.28932	0.795925	1.45844	0.003	0.026009	1.63307	0.574339	1.50761	0.00645	0.033896	#N/A	#N/A	#N/A	#N/A	#N/A
Slc13a4	0.0804107	2.27603	0.61677	0.381136	1.23963	0.0073	0.0518991	0.233789	0.874947	-1.90399	0.00645	0.033896	#N/A	#N/A	#N/A	#N/A	#N/A
Pik3r1	40.6653	38.9048	124.411	96.2314	-1.47141	5e-05	0.000841089	18.9323	29.4469	-0.637266	0.00655	0.034352	189.708	140.219	0.436099	0.0301	0.9324
Irak4	0.236841	0.42369	1.25788	0.657293	-1.53578	0.0016	0.0159667	1.44213	0.566842	1.34718	0.00655	0.034352	#N/A	#N/A	#N/A	#N/A	#N/A
Ppm1h	10.5423	9.49868	16.9406	17.7879	-0.793167	0.00015	0.00223658	4.11317	6.70269	-0.70449	0.0066	0.034563	#N/A	#N/A	#N/A	#N/A	#N/A
Irs4	0.903973	1.40376	0.0986869	0.208748	2.90812	5e-05	0.000841089	2.68793	1.4663	0.874315	0.00675	0.035129	#N/A	#N/A	#N/A	#N/A	#N/A
Klhl40	0.103188	0.0277287	0.433748	0.291314	-2.46946	0.0047	0.037028	2.90176	0.032401	6.48475	0.00675	0.035129	#N/A	#N/A	#N/A	#N/A	#N/A
5730559C18Rik	6.96366	7.79857	1.83476	2.38621	1.80626	5e-05	0.000841089	5.94828	3.20235	0.893342	0.00685	0.035579	#N/A	#N/A	#N/A	#N/A	#N/A
Odc1	63.1817	59.2726	25.3137	27.9184	1.20188	5e-05	0.000841089	138.795	215.899	-0.637401	0.0069	0.035776	#N/A	#N/A	#N/A	#N/A	#N/A
D630003M21Rik	1.02749	1.08517	1.74922	3.84476	-1.40481	0.0001	0.00156664	2.13657	4.14418	-0.95579	0.00695	0.035938	#N/A	#N/A	#N/A	#N/A	#N/A
Gpr56	75.3078	89.8242	37.9149	50.3509	0.903693	5e-05	0.000841089	40.4691	25.8308	0.647728	0.00695	0.035938	#N/A	#N/A	#N/A	#N/A	#N/A
Tub	9.96835	19.5723	1.84984	1.43071	3.17069	5e-05	0.000841089	19.6834	31.6702	-0.686147	0.00695	0.035938	#N/A	#N/A	#N/A	#N/A	#N/A
B3galt1	3.65686	3.3999	6.15334	5.91544	-0.774202	0.002	0.0189609	2.45323	1.27639	0.942613	0.007	0.036143	#N/A	#N/A	#N/A	#N/A	#N/A
Zfp819	0.257087	0.332068	0.0232668	0.0725817	2.61982	0.00635	0.0467407	0.067337	0.342896	-2.3483	0.007	0.036143	#N/A	#N/A	#N/A	#N/A	#N/A
Ndrg2	4.99028	4.78356	78.9976	22.3	-3.37353	5e-05	0.000841089	12.1549	6.63955	0.872381	0.00705	0.036338	41.5366	26.7897	0.632705	0.01135	0.707142
Nr2f1	94.9657	110.625	37.1419	43.6811	1.34694	5e-05	0.000841089	70.5949	46.1628	0.612833	0.00705	0.036338	#N/A	#N/A	#N/A	#N/A	#N/A
Rbm12b2	7.10831	8.01473	11.8708	12.0557	-0.661861	0.0067	0.0486442	4.91906	8.40046	-0.772086	0.00705	0.036338	#N/A	#N/A	#N/A	#N/A	#N/A
Mapk10	0.557953	1.23274	0.39872	0.288814	1.38102	0.00685	0.0494335	3.54168	1.84254	0.942738	0.0071	0.036533	#N/A	#N/A	#N/A	#N/A	#N/A
Rgs13	1.93776	2.0786	4.81604	3.9135	-1.12002	0.0051	0.0394493	3.09938	1.20687	1.36071	0.0071	0.036533	#N/A	#N/A	#N/A	#N/A	#N/A
Tspyl4	23.2292	23.5209	15.0468	14.4829	0.662803	0.00155	0.0155895	35.8019	23.7463	0.592333	0.00715	0.036772	#N/A	#N/A	#N/A	#N/A	#N/A
Lypd6	16.4566	14.3894	22.6447	28.8655	-0.739775	0.0004	0.005154	7.28712	4.26395	0.773158	0.0072	0.036948	16.8816	28.4796	-0.754477	0.00135	0.19314
Hhipl1	4.63656	5.17124	0.396313	0.813817	3.01877	5e-05	0.000841089	1.6696	3.4887	-1.06319	0.00725	0.037168	#N/A	#N/A	#N/A	#N/A	#N/A
Gpm6b	15.5004	17.3739	106.505	87.0258	-2.55753	5e-05	0.000841089	28.0584	13.9133	1.01197	0.0073	0.03737	#N/A	#N/A	#N/A	#N/A	#N/A
Rc3h1	7.60674	8.12423	13.062	12.5044	-0.700641	0.00025	0.0034811	6.82627	10.325	-0.596972	0.00735	0.037534	#N/A	#N/A	#N/A	#N/A	#N/A
BC033916	0.578986	0.548593	5.16141	2.51233	-2.7667	5e-05	0.000841089	0.720033	2.60412	-1.85466	0.0075	0.038142	#N/A	#N/A	#N/A	#N/A	#N/A
Clock	4.40643	3.86615	12.9411	13.7533	-1.69013	5e-05	0.000841089	2.40299	4.27478	-0.83102	0.0075	0.038142	#N/A	#N/A	#N/A	#N/A	#N/A
Ctso	4.10704	4.2686	11.3919	7.90633	-1.2042	5e-05	0.000841089	3.51723	1.78811	0.976004	0.0075	0.038142	#N/A	#N/A	#N/A	#N/A	#N/A
Pcsk1n	2.526	3.97817	0.812259	0.592601	2.21094	5e-05	0.000841089	11.6933	6.73974	0.794917	0.0075	0.038142	#N/A	#N/A	#N/A	#N/A	#N/A
Sfxn1	34.1374	35.5449	20.7663	23.4245	0.657046	0.0021	0.0197042	29.5843	44.5146	-0.589447	0.00755	0.038331	15.4947	24.7095	-0.673291	0.0084	0.627705
Ctps	57.242	51.6511	32.8308	39.7386	0.585479	0.0046	0.0363747	33.2403	50.0661	-0.590901	0.00755	0.038331	#N/A	#N/A	#N/A	#N/A	#N/A
Gli3	22.5968	17.1313	38.8716	46.5362	-1.10421	5e-05	0.000841089	10.3211	6.73801	0.615202	0.00755	0.038331	#N/A	#N/A	#N/A	#N/A	#N/A
Lrrc10b	2.26773	3.81338	0.656517	0.721992	2.14123	5e-05	0.000841089	0.739326	2.07667	-1.48999	0.00755	0.038331	#N/A	#N/A	#N/A	#N/A	#N/A
Pcdh17	7.37718	7.11789	1.89885	6.98803	0.705813	0.0035	0.0293736	5.3515	3.38119	0.662412	0.0076	0.03852	6.57044	10.3622	-0.657268	0.0027	0.303185
BC030500	3.25381	3.78857	0.0727099	0.12401	5.16185	0.0001	0.00156664	2.99399	6.46232	-1.10998	0.00765	0.03867	#N/A	#N/A	#N/A	#N/A	#N/A
Larp1b	10.1315	7.43375	17.7576	16.7544	-0.974374	0.0005	0.00620466	3.26284	6.82999	-1.06576	0.00765	0.03867	#N/A	#N/A	#N/A	#N/A	#N/A
Asic4	3.67561	3.11664	6.13128	7.3877	-0.993025	0.0009	0.0100783	3.16434	1.47087	1.10523	0.0077	0.038858	#N/A	#N/A	#N/A	#N/A	#N/A
Cdca4	61.8229	60.6988	34.8263	48.6356	0.553848	0.0061	0.0452132	28.7725	44.0564	-0.614661	0.00775	0.039063	#N/A	#N/A	#N/A	#N/A	#N/A
Mfap3l	1.66668	1.27839	8.19154	6.29723	-2.29856	5e-05	0.000841089	2.09984	1.02654	1.03249	0.0079	0.039657	#N/A	#N/A	#N/A	#N/A	#N/A
Ncs1	25.8573	30.0602	10.6952	13.1047	1.23234	5e-05	0.000841089	31.5127	47.5414	-0.593251	0.0079	0.039657	#N/A	#N/A	#N/A	#N/A	#N/A
Lin7a	8.7561	10.8748	6.38686	5.67324	0.702884	0.0016	0.0159667	7.13948	11.3844	-0.673167	0.00795	0.039832	#N/A	#N/A	#N/A	#N/A	#N/A
Tnfrsf21	19.877	23.1328	7.24455	7.91975	1.50399	5e-05	0.000841089	15.2525	9.90194	0.623263	0.00795	0.039832	#N/A	#N/A	#N/A	#N/A	#N/A
Aass	0.341042	0.475334	0.125564	0.121307	1.72548	0.0027	0.0239833	1.46857	0.646348	1.18403	0.00805	0.040217	#N/A	#N/A	#N/A	#N/A	#N/A
Palm3	0.287391	0.403126	0.0686669	0.116834	1.89625	0.00755	0.0533007	1.81756	0.71258	1.35088	0.00805	0.040217	#N/A	#N/A	#N/A	#N/A	#N/A
Apoc1	0.914135	0.974539	7.7313	2.27481	-2.40544	0.00045	0.00569109	6.07729	1.78377	1.7685	0.0081	0.040381	#N/A	#N/A	#N/A	#N/A	#N/A
Lrfn1	7.44756	8.76653	4.38296	4.6772	0.83964	0.0039	0.0320704	10.0123	5.79227	0.789573	0.0081	0.040381	#N/A	#N/A	#N/A	#N/A	#N/A
Ptprn	0.793583	1.19524	0.100757	0.127308	3.1244	5e-05	0.000841089	3.84277	2.0183	0.929006	0.0081	0.040381	#N/A	#N/A	#N/A	#N/A	#N/A
Dapp1	2.12685	1.40019	6.26551	5.65721	-1.75718	5e-05	0.000841089	2.28983	1.0516	1.12265	0.0082	0.040744	#N/A	#N/A	#N/A	#N/A	#N/A
Fundc1	16.3766	16.6638	27.9442	23.6962	-0.644269	0.00595	0.0443243	18.9718	11.5614	0.71454	0.0082	0.040744	#N/A	#N/A	#N/A	#N/A	#N/A
Glipr2	32.1372	23.2733	14.7978	16.2085	0.837598	0.00035	0.00463122	36.1926	23.4351	0.627024	0.0082	0.040744	#N/A	#N/A	#N/A	#N/A	#N/A
Polr2h	32.6284	28.3223	16.6632	18.0684	0.811394	0.0057	0.0428282	45.5602	72.167	-0.663565	0.00825	0.040924	#N/A	#N/A	#N/A	#N/A	#N/A
Prr24	8.78869	11.9443	5.47598	5.64512	0.898629	0.0035	0.0293736	14.2912	8.15343	0.809648	0.00825	0.040924	#N/A	#N/A	#N/A	#N/A	#N/A
Rps6ka2	17.5212	19.6761	12.8903	12.2204	0.566896	0.0067	0.0486442	19.0067	28.5426	-0.586609	0.00825	0.040924	#N/A	#N/A	#N/A	#N/A	#N/A
St8sia3	1.22467	2.05704	0.486582	0.427379	1.84424	5e-05	0.000841089	3.90916	2.32269	0.751062	0.00835	0.041274	1.17089	2.27935	-0.961017	0.0247	0.896721
Trf	0.266621	0.410312	3.26932	1.90936	-2.9355	5e-05	0.000841089	12.8793	7.46775	0.786309	0.00835	0.041274	#N/A	#N/A	#N/A	#N/A	#N/A
Hdac7	16.3715	18.7535	7.98837	9.56425	1.00081	0.0043	0.0345298	12.6215	5.79133	1.12392	0.00845	0.041709	#N/A	#N/A	#N/A	#N/A	#N/A
Steap3	0.719391	0.765862	3.93491	3.88356	-2.39618	5e-05	0.000841089	1.11959	0.259685	2.10814	0.0087	0.042682	#N/A	#N/A	#N/A	#N/A	#N/A
Apod	0.467847	0.273047	1.30341	1.46601	-1.90224	0.00275	0.024371	3.25917	0.179019	4.18632	0.00875	0.042867	#N/A	#N/A	#N/A	#N/A	#N/A
Ccm2l	0.515091	0.817406	0.0384509	0.123636	3.03929	0.0017	0.0167207	1.21724	0.437331	1.47682	0.00875	0.042867	#N/A	#N/A	#N/A	#N/A	#N/A
Hspa1b	11.4387	7.71489	45.1681	12.6614	-1.59419	5e-05	0.000841089	1.3917	0.57349	1.27901	0.00875	0.042867	#N/A	#N/A	#N/A	#N/A	#N/A
Lpar2	2.62082	3.23984	1.15992	1.28053	1.26392	0.0003	0.00406794	3.14223	1.73309	0.858442	0.00885	0.043236	#N/A	#N/A	#N/A	#N/A	#N/A
Arhgdia	122.752	138.395	89.7072	89.8093	0.540746	0.00795	0.0553295	152.6	100.928	0.596428	0.0089	0.043459	#N/A	#N/A	#N/A	#N/A	#N/A
Rps19	160.033	138.286	46.6846	62.611	1.44862	5e-05	0.000841089	896.49	1390.69	-0.633441	0.0089	0.043459	#N/A	#N/A	#N/A	#N/A	#N/A
Ifih1	0.092943	0.0679344	0.447011	0.151683	-1.89586	0.0017	0.0167207	0.269282	0.086669	1.63553	0.009	0.043856	#N/A	#N/A	#N/A	#N/A	#N/A
Fam179b	10.1244	8.95319	14.963	16.8415	-0.737352	0.0006	0.00720301	7.70034	11.7003	-0.603551	0.00905	0.044048	#N/A	#N/A	#N/A	#N/A	#N/A
Rab11fip4	39.3354	32.9124	58.3686	66.1197	-0.784985	5e-05	0.000841089	18.2974	27.8105	-0.603991	0.00905	0.044048	#N/A	#N/A	#N/A	#N/A	#N/A
Mark1	15.4409	14.9277	8.63984	11.578	0.586952	0.0077	0.0539422	13.8543	20.7877	-0.585396	0.0093	0.045025	#N/A	#N/A	#N/A	#N/A	#N/A
Dcc	8.0513	14.2839	6.76164	6.31854	0.771937	0.00025	0.0034811	17.4771	11.5698	0.595102	0.00935	0.045235	15.6014	11.3908	0.453806	0.02875	0.927008
Pdia6	103.518	138.34	77.5545	84.3272	0.57922	0.0038	0.0314098	147.632	225.574	-0.611595	0.0095	0.045782	#N/A	#N/A	#N/A	#N/A	#N/A
Fchsd2	20.5692	19.2132	28.3573	32.7257	-0.618641	0.00295	0.0257386	12.1907	7.66599	0.669237	0.00955	0.045949	#N/A	#N/A	#N/A	#N/A	#N/A
Dclk3	0.29894	0.518623	0.101877	0.00887776	2.88396	0.00265	0.0236488	0.853985	1.89591	-1.15061	0.0096	0.046147	#N/A	#N/A	#N/A	#N/A	#N/A
Hspd1	97.9711	76.7504	44.6365	51.9907	0.854556	5e-05	0.000841089	163.415	249.424	-0.61006	0.0096	0.046147	#N/A	#N/A	#N/A	#N/A	#N/A
Pgm5	0.187543	0.240242	0.0300484	0.0396501	2.61769	0.0002	0.00286826	4.22386	2.54	0.733734	0.00965	0.046313	#N/A	#N/A	#N/A	#N/A	#N/A
Neil3	35.8777	37.5317	47.8323	63.8041	-0.604771	0.0027	0.0239833	7.55066	12.568	-0.73508	0.0097	0.046457	#N/A	#N/A	#N/A	#N/A	#N/A
Sphkap	2.7392	3.01008	8.88216	2.99835	-1.04714	5e-05	0.000841089	2.51015	4.15011	-0.725376	0.0097	0.046457	#N/A	#N/A	#N/A	#N/A	#N/A
Tpt1	161.443	54.8892	31.858	49.0346	1.41917	5e-05	0.000841089	2852.57	1636.49	0.801658	0.0097	0.046457	#N/A	#N/A	#N/A	#N/A	#N/A
Notch2	6.5615	6.47861	12.2066	11.196	-0.843713	5e-05	0.000841089	12.5192	8.35938	0.582675	0.00975	0.046612	7.30943	10.0624	-0.461144	0.03575	0.969758
Lhx4	1.48171	1.50826	24.6405	10.6551	-3.56129	5e-05	0.000841089	0.319476	1.16885	-1.87131	0.00985	0.046961	#N/A	#N/A	#N/A	#N/A	#N/A
Sema6c	5.37373	7.25371	3.38639	2.46744	1.10911	0.00395	0.0324398	11.5011	6.27898	0.87317	0.00985	0.046961	#N/A	#N/A	#N/A	#N/A	#N/A
Pax6	219.167	233.544	81.2994	108.999	1.25033	5e-05	0.000841089	91.9234	163.62	-0.831845	0.0099	0.047092	#N/A	#N/A	#N/A	#N/A	#N/A
Foxo3	23.1458	18.8545	35.0691	31.6195	-0.667041	0.00185	0.0179473	11.7348	18.2135	-0.634215	0.00995	0.047223	#N/A	#N/A	#N/A	#N/A	#N/A
Mylk	8.80765	8.98836	0.812071	2.22678	2.54996	5e-05	0.000841089	10.6163	7.05978	0.588586	0.01	0.047396	1.14869	2.77334	-1.27164	0.02095	0.834285
Clec2d	0.830216	1.32169	11.0197	7.84664	-3.13213	5e-05	0.000841089	7.11261	3.33988	1.09058	0.0101	0.04773	#N/A	#N/A	#N/A	#N/A	#N/A
Hspa1a	8.7204	5.62278	32.7605	10.0248	-1.57675	5e-05	0.000841089	1.03564	0.385502	1.42571	0.01015	0.047912	#N/A	#N/A	#N/A	#N/A	#N/A
Vstm2l	1.54022	2.03346	0.481052	0.336085	2.12876	0.00025	0.0034811	18.6833	10.7578	0.796366	0.0103	0.048511	#N/A	#N/A	#N/A	#N/A	#N/A
Gm20605	10.3581	13.4596	23.6772	17.9625	-0.805926	0.0021	0.0197042	5.4728	2.47809	1.14305	0.01035	0.048659	#N/A	#N/A	#N/A	#N/A	#N/A
Bin1	9.30746	9.70094	41.1342	16.9996	-1.61274	5e-05	0.000841089	37.6871	20.6744	0.866225	0.0104	0.04885	35.1239	21.9574	0.677746	0.01685	0.790537
Vegfc	3.57019	3.9267	0.838452	1.48047	1.69284	0.0001	0.00156664	6.24832	3.25675	0.940035	0.0104	0.04885	#N/A	#N/A	#N/A	#N/A	#N/A
Smyd2	30.1983	31.6671	15.0509	16.8551	0.955305	5e-05	0.000841089	31.7863	47.7762	-0.587887	0.01045	0.049052	#N/A	#N/A	#N/A	#N/A	#N/A
Gfpt2	3.20838	3.0875	0.750202	1.11273	1.75683	5e-05	0.000841089	3.64094	1.79212	1.02264	0.01065	0.049801	#N/A	#N/A	#N/A	#N/A	#N/A
Eif1a	38.3612	33.4461	18.0422	22.4601	0.826127	5e-05	0.000841089	26.5986	39.2641	-0.561861	0.0108	0.050346	#N/A	#N/A	#N/A	#N/A	#N/A
Kcnn1	2.84604	5.23815	2.13517	1.87633	1.01096	0.0011	0.0118073	5.35867	8.56755	-0.677008	0.01085	0.050511	#N/A	#N/A	#N/A	#N/A	#N/A
Lrrfip1	21.8285	18.4346	75.2954	87.3313	-2.01403	5e-05	0.000841089	5.18417	10.301	-0.990599	0.0109	0.050676	#N/A	#N/A	#N/A	#N/A	#N/A
Maml2	2.73653	3.43457	4.83971	5.05865	-0.681662	0.0056	0.0421927	4.15311	2.4806	0.743503	0.01095	0.050864	#N/A	#N/A	#N/A	#N/A	#N/A
Kcnj11	0.528208	0.435747	1.29492	1.85745	-1.7094	0.00055	0.00672066	0.679751	2.08404	-1.61631	0.011	0.05104	#N/A	#N/A	#N/A	#N/A	#N/A
Ppp3ca	65.5626	66.3765	157.499	120.448	-1.07494	5e-05	0.000841089	30.8745	46.0891	-0.57801	0.0111	0.051435	#N/A	#N/A	#N/A	#N/A	#N/A
Meis1	56.4208	57.6826	32.5925	42.2797	0.60784	0.00495	0.038585	33.8169	50.4778	-0.577905	0.01115	0.051621	#N/A	#N/A	#N/A	#N/A	#N/A
Car10	0.14059	0.0500166	0.741396	0.0373337	-2.03052	0.0035	0.0293736	2.48608	1.18595	1.06783	0.0112	0.051819	#N/A	#N/A	#N/A	#N/A	#N/A
Plcl2	10.8452	11.3373	3.59516	6.13335	1.18913	5e-05	0.000841089	8.67214	13.2429	-0.610759	0.01125	0.051947	#N/A	#N/A	#N/A	#N/A	#N/A
Rsph3a	1.12764	1.36318	3.1329	3.1605	-1.33722	0.0013	0.013537	5.80579	10.1634	-0.807819	0.01125	0.051947	#N/A	#N/A	#N/A	#N/A	#N/A
Tet3	16.6827	15.7485	30.5988	23.8846	-0.748434	0.00045	0.00569109	16.6818	11.3346	0.557541	0.01125	0.051947	#N/A	#N/A	#N/A	#N/A	#N/A
Lurap1l	3.44764	3.33761	8.56395	6.77668	-1.17688	0.00035	0.00463122	7.10537	3.71516	0.935485	0.0114	0.052466	#N/A	#N/A	#N/A	#N/A	#N/A
Gca	3.56895	3.7227	21.8064	6.98021	-1.98108	5e-05	0.000841089	1.96324	0.875593	1.1649	0.0115	0.052822	#N/A	#N/A	#N/A	#N/A	#N/A
Jmjd1c	8.32181	8.16974	17.4542	13.2685	-0.897578	0.00125	0.0130946	6.12062	3.15478	0.956138	0.0115	0.052822	#N/A	#N/A	#N/A	#N/A	#N/A
2610307P16Rik	6.60967	4.82273	11.7753	10.6436	-0.971587	0.0019	0.0183211	1.51577	4.30721	-1.5067	0.01155	0.053028	#N/A	#N/A	#N/A	#N/A	#N/A
Ntm	8.42001	10.8257	4.02881	4.38724	1.19332	0.00015	0.00223658	15.1154	9.12953	0.727407	0.01165	0.053406	#N/A	#N/A	#N/A	#N/A	#N/A
Ap1s2	2.42519	2.50477	9.25549	6.71151	-1.69545	0.00165	0.0163127	10.9392	6.0498	0.854548	0.01185	0.054133	#N/A	#N/A	#N/A	#N/A	#N/A
Efna1	1.47886	0.953799	4.78794	3.93293	-1.84194	5e-05	0.000841089	9.79317	5.32863	0.878011	0.0119	0.054279	#N/A	#N/A	#N/A	#N/A	#N/A
Bex2	137.808	136.141	84.6554	87.6845	0.668651	0.00125	0.0130946	100.468	148.85	-0.567123	0.01215	0.055143	#N/A	#N/A	#N/A	#N/A	#N/A
Prkaca	73.689	87.7251	46.1355	48.2367	0.774333	5e-05	0.000841089	83.8621	57.3681	0.54777	0.0122	0.055286	#N/A	#N/A	#N/A	#N/A	#N/A
Obsl1	15.9936	16.073	8.54561	10.4551	0.755018	0.00035	0.00463122	26.0965	17.5397	0.573232	0.01225	0.055465	#N/A	#N/A	#N/A	#N/A	#N/A
Slc38a4	3.18682	5.21464	0.013865	0.16487	5.55475	5e-05	0.000841089	17.0354	11.1884	0.606532	0.0123	0.055667	#N/A	#N/A	#N/A	#N/A	#N/A
Syt11	43.1947	49.4398	113.323	73.428	-1.01149	5e-05	0.000841089	50.1539	74.8623	-0.577877	0.01235	0.055857	#N/A	#N/A	#N/A	#N/A	#N/A
Glis3	0.642713	0.654969	0.25057	0.260121	1.34541	0.0056	0.0421927	0.997808	2.0777	-1.05815	0.0124	0.055999	#N/A	#N/A	#N/A	#N/A	#N/A
Necab3	3.83713	4.22257	22.2984	10.6339	-2.03071	5e-05	0.000841089	#N/A	#N/A	#N/A	#N/A	#N/A	24.606	10.3742	1.24601	0.0003	0.068167
Clrn1	1.59691	1.90157	20.2414	12.0319	-3.20554	5e-05	0.000841089	#N/A	#N/A	#N/A	#N/A	#N/A	12.338	2.1281	2.53547	0.0005	0.09657
Ttc29	0.689435	0.597475	0.0686367	0.162197	2.47899	0.00075	0.0086723	#N/A	#N/A	#N/A	#N/A	#N/A	0	0.372832	-25.152	0.00055	0.103133
Rai14	29.5407	31.9342	15.3461	19.2516	0.829321	0.00025	0.0034811	#N/A	#N/A	#N/A	#N/A	#N/A	16.4075	7.22725	1.18284	0.0008	0.135537
Itga2	0.0452615	0.0821354	5.12837	2.85961	-5.97043	5e-05	0.000841089	#N/A	#N/A	#N/A	#N/A	#N/A	5.91311	2.27613	1.37733	0.00085	0.140315
Brinp2	3.07628	4.11228	14.2574	8.04974	-1.63373	5e-05	0.000841089	#N/A	#N/A	#N/A	#N/A	#N/A	9.33118	4.51097	1.04862	0.00095	0.152902
Rbm20	1.17328	1.1905	12.1948	9.02526	-3.16626	5e-05	0.000841089	#N/A	#N/A	#N/A	#N/A	#N/A	4.08095	8.02849	-0.976224	0.00095	0.152902
Adam23	1.53377	1.43331	6.95421	6.80058	-2.21282	5e-05	0.000841089	#N/A	#N/A	#N/A	#N/A	#N/A	5.40068	9.91851	-0.876982	0.001	0.155758
Lrrtm1	7.53256	4.39276	30.9742	37.2814	-2.51692	5e-05	0.000841089	#N/A	#N/A	#N/A	#N/A	#N/A	12.3269	25.7678	-1.06376	0.001	0.155758
Igf2bp2	64.954	69.3417	19.2262	35.2784	1.30096	5e-05	0.000841089	#N/A	#N/A	#N/A	#N/A	#N/A	20.0575	33.7111	-0.749082	0.00105	0.16095
Hey2	3.94834	2.10567	42.4795	35.6105	-3.68917	5e-05	0.000841089	#N/A	#N/A	#N/A	#N/A	#N/A	26.7037	14.6322	0.867893	0.0012	0.176922
Unc5c	1.56071	2.50063	4.98086	2.59804	-0.900033	0.00105	0.0113725	#N/A	#N/A	#N/A	#N/A	#N/A	1.76562	3.63967	-1.04363	0.00145	0.194481
Adamts18	2.29579	2.3012	0.935192	0.671059	1.51699	5e-05	0.000841089	#N/A	#N/A	#N/A	#N/A	#N/A	2.97939	0.918907	1.69703	0.00185	0.232019
Csrnp3	1.39596	2.37414	0.610695	0.830892	1.38694	0.00675	0.048896	#N/A	#N/A	#N/A	#N/A	#N/A	0.610769	4.07449	-2.73792	0.00235	0.278453
Slc30a10	10.3642	8.98697	50.1365	42.376	-2.25723	5e-05	0.000841089	#N/A	#N/A	#N/A	#N/A	#N/A	76.2778	50.8528	0.584936	0.00235	0.278453
Cacna2d4	0.520238	0.6885	14.5234	4.95326	-4.01017	5e-05	0.000841089	#N/A	#N/A	#N/A	#N/A	#N/A	11.1396	6.12491	0.862937	0.0027	0.303185
Pfn2	103.075	94.6787	322.837	243.532	-1.51804	5e-05	0.000841089	#N/A	#N/A	#N/A	#N/A	#N/A	71.8149	109.847	-0.61314	0.0027	0.303185
Csmd2	0.431798	0.444567	2.62438	1.1409	-2.10315	5e-05	0.000841089	#N/A	#N/A	#N/A	#N/A	#N/A	2.00994	0.984124	1.03024	0.0028	0.307513
Dclk1	13.487	18.2012	6.15944	5.13227	1.48868	5e-05	0.000841089	#N/A	#N/A	#N/A	#N/A	#N/A	13.1978	7.44089	0.82675	0.00285	0.307513
Rag1	0.676504	0.416616	11.1991	6.9501	-4.05338	5e-05	0.000841089	#N/A	#N/A	#N/A	#N/A	#N/A	2.83403	1.1141	1.34698	0.00305	0.323669
Six5	20.6553	24.2845	6.86298	10.2483	1.39305	5e-05	0.000841089	#N/A	#N/A	#N/A	#N/A	#N/A	3.75257	8.17929	-1.1241	0.0035	0.359569
St7l	3.93692	3.7887	6.04927	7.06713	-0.763649	0.00455	0.0360836	#N/A	#N/A	#N/A	#N/A	#N/A	6.98706	3.65299	0.935608	0.00445	0.438507
Kndc1	3.59051	3.26421	0.680031	1.41852	1.7077	5e-05	0.000841089	#N/A	#N/A	#N/A	#N/A	#N/A	1.32823	0.37092	1.84032	0.00495	0.470957
Gngt2	3.84337	4.72951	58.4346	24.4817	-3.2738	5e-05	0.000841089	#N/A	#N/A	#N/A	#N/A	#N/A	102.286	45.3754	1.17263	0.00505	0.473474
Neurod1	60.6126	60.6599	252.446	184.725	-1.84995	5e-05	0.000841089	#N/A	#N/A	#N/A	#N/A	#N/A	369.681	253.736	0.542953	0.00535	0.492047
Ppp2r2c	5.01004	7.29116	2.89779	3.14762	1.02489	0.0003	0.00406794	#N/A	#N/A	#N/A	#N/A	#N/A	0.144512	2.69088	-4.21882	0.00605	0.531135
Foxp1	16.1132	17.8999	1.48522	2.14214	3.2291	5e-05	0.000841089	#N/A	#N/A	#N/A	#N/A	#N/A	9.81284	5.90279	0.733274	0.0063	0.55058
Rdh10	16.4491	20.2247	50.3971	43.625	-1.35825	5e-05	0.000841089	#N/A	#N/A	#N/A	#N/A	#N/A	75.3615	50.9231	0.565507	0.0065	0.55796
Prokr2	0.701834	0.780164	0.215189	0.213163	1.79067	0.00075	0.0086723	#N/A	#N/A	#N/A	#N/A	#N/A	0.053744	0.611505	-3.50819	0.00675	0.561937
Nrp1	1.7155	2.11155	23.9475	13.0969	-3.27495	5e-05	0.000841089	#N/A	#N/A	#N/A	#N/A	#N/A	4.13874	7.07948	-0.774452	0.0076	0.60307
Slc6a9	3.47765	4.64549	12.3089	5.7874	-1.15559	0.0001	0.00156664	#N/A	#N/A	#N/A	#N/A	#N/A	13.0111	7.55367	0.784493	0.00765	0.60307
Lrp2	0.647918	1.45561	0.681913	0.432622	0.916369	0.0029	0.0254181	#N/A	#N/A	#N/A	#N/A	#N/A	1.0129	0.41914	1.27299	0.0078	0.607456
Tacc2	14.3276	15.8559	5.6874	5.82663	1.39037	0.00285	0.0250486	#N/A	#N/A	#N/A	#N/A	#N/A	17.1401	10.2926	0.735768	0.0084	0.627705
Pfkp	11.0551	9.84309	57.9218	20.0615	-1.89979	5e-05	0.000841089	#N/A	#N/A	#N/A	#N/A	#N/A	35.1761	18.2211	0.948985	0.00875	0.640142
Lrrn3	11.3443	9.05928	2.6779	2.92543	1.86447	5e-05	0.000841089	#N/A	#N/A	#N/A	#N/A	#N/A	4.63218	9.31157	-1.00733	0.00905	0.650875
Otog	0.0529839	0.0160305	0.657706	0.343477	-3.85866	5e-05	0.000841089	#N/A	#N/A	#N/A	#N/A	#N/A	0.03233	0.350414	-3.43813	0.00915	0.650875
Schip1	7.44373	8.71843	35.5566	16.7444	-1.69422	5e-05	0.000841089	#N/A	#N/A	#N/A	#N/A	#N/A	18.6367	10.0233	0.894789	0.0092	0.650875
Sfrp1	18.2874	26.6608	5.28797	8.56938	1.69761	5e-05	0.000841089	#N/A	#N/A	#N/A	#N/A	#N/A	24.234	16.2297	0.578396	0.0094	0.655421
Xaf1	0.0001	0.0001	0.386704	0.111461	-11.2824	5e-05	0.000841089	#N/A	#N/A	#N/A	#N/A	#N/A	2.90331	0.679348	2.09548	0.0095	0.660011
Spred3	5.65808	7.58239	3.96637	3.8417	0.761916	0.00425	0.0342719	#N/A	#N/A	#N/A	#N/A	#N/A	1.97541	4.06139	-1.03982	0.00965	0.668029
Gap43	51.8611	89.326	12.4552	10.154	2.64263	5e-05	0.000841089	#N/A	#N/A	#N/A	#N/A	#N/A	13.959	6.34816	1.13678	0.0098	0.668824
Stmn2	45.4474	81.8955	4.24194	8.19201	3.35636	5e-05	0.000841089	#N/A	#N/A	#N/A	#N/A	#N/A	17.6556	28.7569	-0.703782	0.01005	0.673978
Ago3	1.68207	1.65173	3.43059	3.85662	-1.1282	0.0001	0.00156664	#N/A	#N/A	#N/A	#N/A	#N/A	8.4224	5.39472	0.642683	0.0101	0.674988
Eif4e3	9.03422	11.2222	4.34141	4.45678	1.2031	0.0001	0.00156664	#N/A	#N/A	#N/A	#N/A	#N/A	9.65606	5.1288	0.912813	0.01035	0.679567
Gnat1	0.231449	0.178787	0.972655	0.965841	-2.24041	0.0005	0.00620466	#N/A	#N/A	#N/A	#N/A	#N/A	1.30868	4.04115	-1.62665	0.01045	0.679567
Scarb1	39.0047	31.0962	62.1557	80.3202	-1.02321	5e-05	0.000841089	#N/A	#N/A	#N/A	#N/A	#N/A	20.3208	32.3913	-0.672649	0.01045	0.679567
Slc38a9	2.80928	3.00509	7.08413	5.8053	-1.14849	5e-05	0.000841089	#N/A	#N/A	#N/A	#N/A	#N/A	9.82321	6.55116	0.584444	0.01045	0.679567
Zbtb7b	2.55838	2.56853	8.12047	5.61437	-1.42168	5e-05	0.000841089	#N/A	#N/A	#N/A	#N/A	#N/A	3.91429	1.65471	1.24217	0.011	0.705827
Gsap	2.63613	1.66532	16.6257	11.7413	-2.72132	5e-05	0.000841089	#N/A	#N/A	#N/A	#N/A	#N/A	13.7432	8.49372	0.69425	0.0112	0.706305
Luzp2	1.7739	2.07187	12.9835	10.915	-2.63558	5e-05	0.000841089	#N/A	#N/A	#N/A	#N/A	#N/A	10.7182	16.1543	-0.591856	0.0115	0.70962
Irak2	7.69469	6.42564	3.30101	2.26551	1.34293	0.0001	0.00156664	#N/A	#N/A	#N/A	#N/A	#N/A	5.30701	2.56854	1.04695	0.01215	0.71763
Mxra7	43.6459	45.5567	69.3284	65.7211	-0.598331	0.0042	0.0339688	#N/A	#N/A	#N/A	#N/A	#N/A	83.7796	57.64	0.539529	0.01235	0.7192
Slc1a2	1.03553	1.7635	16.2188	6.77015	-3.03794	5e-05	0.000841089	#N/A	#N/A	#N/A	#N/A	#N/A	36.9202	24.7531	0.576801	0.0123	0.7192
Vps37b	51.2196	45.6318	82.7558	70.0318	-0.657683	0.00095	0.010473	#N/A	#N/A	#N/A	#N/A	#N/A	57.6207	40.0703	0.524054	0.01255	0.721401
2610507I01Rik	0.0574535	0.196879	3.97655	1.78356	-4.50131	5e-05	0.000841089	#N/A	#N/A	#N/A	#N/A	#N/A	3.66141	1.3611	1.42763	0.01345	0.74907
Kdm5d	3.02587	6.00244	10.9316	11.43	-1.3085	5e-05	0.000841089	#N/A	#N/A	#N/A	#N/A	#N/A	2.60657	4.75986	-0.868767	0.01425	0.74907
Kif19a	3.45023	2.95054	21.4447	11.577	-2.3671	5e-05	0.000841089	#N/A	#N/A	#N/A	#N/A	#N/A	10.041	5.91313	0.763909	0.014	0.74907
Phf19	2.77681	1.98976	4.79562	5.64661	-1.13141	0.00025	0.0034811	#N/A	#N/A	#N/A	#N/A	#N/A	3.56344	1.63567	1.12339	0.01365	0.74907
Prune2	0.230973	0.269283	1.32272	0.665279	-1.99058	5e-05	0.000841089	#N/A	#N/A	#N/A	#N/A	#N/A	1.09086	0.497385	1.13303	0.01395	0.74907
Fam19a1	2.48926	1.63905	6.55827	7.18666	-1.73528	5e-05	0.000841089	#N/A	#N/A	#N/A	#N/A	#N/A	8.35776	13.4664	-0.688176	0.01455	0.751958
Nrl	1.33638	0.444361	15.2858	4.86808	-3.50051	0.0004	0.005154	#N/A	#N/A	#N/A	#N/A	#N/A	46.5151	30.6109	0.603654	0.01535	0.764098
Slc6a11	9.45965	8.37976	35.3714	27.774	-1.82361	5e-05	0.000841089	#N/A	#N/A	#N/A	#N/A	#N/A	22.9124	15.5651	0.557814	0.0157	0.769619
Plce1	2.08936	1.95742	7.57027	4.70184	-1.60054	5e-05	0.000841089	#N/A	#N/A	#N/A	#N/A	#N/A	5.11286	3.31627	0.624569	0.0166	0.789686
Arhgef26	8.99115	6.25368	11.737	15.4498	-0.834586	0.0003	0.00406794	#N/A	#N/A	#N/A	#N/A	#N/A	6.9446	10.5618	-0.604892	0.01705	0.790537
Epb4.1l3	25.0001	27.6373	8.31197	10.4414	1.48894	5e-05	0.000841089	#N/A	#N/A	#N/A	#N/A	#N/A	6.71996	10.62	-0.660259	0.01715	0.790537
Pycr1	5.38288	5.60418	1.07404	1.21745	2.26145	5e-05	0.000841089	#N/A	#N/A	#N/A	#N/A	#N/A	0.838324	2.97985	-1.82966	0.01715	0.790537
Zfp709	1.96751	1.9599	3.948	3.78786	-0.977983	0.0015	0.0151903	#N/A	#N/A	#N/A	#N/A	#N/A	5.43851	2.94137	0.886723	0.0167	0.790537
Doc2b	2.53067	2.80517	9.17758	5.68125	-1.47753	5e-05	0.000841089	#N/A	#N/A	#N/A	#N/A	#N/A	9.68488	6.06032	0.67634	0.0175	0.793415
Rhbdl3	19.5844	18.7083	91.7341	69.8887	-2.07749	5e-05	0.000841089	#N/A	#N/A	#N/A	#N/A	#N/A	56.1204	40.3776	0.47497	0.0173	0.793415
Unc80	1.02745	1.0185	3.33319	2.03296	-1.39112	5e-05	0.000841089	#N/A	#N/A	#N/A	#N/A	#N/A	6.52138	4.49953	0.535403	0.0179	0.802136
A930011O12Rik	13.4497	18.9964	28.2843	21.6251	-0.621266	0.00315	0.0269799	#N/A	#N/A	#N/A	#N/A	#N/A	65.3574	47.3885	0.463814	0.01805	0.805472
Pcdh15	0.600258	0.502407	12.3949	5.98746	-4.05926	5e-05	0.000841089	#N/A	#N/A	#N/A	#N/A	#N/A	4.4322	7.11753	-0.683354	0.01815	0.805472
Pcbd1	15.6338	16.4188	6.92357	6.46666	1.25926	0.0004	0.005154	#N/A	#N/A	#N/A	#N/A	#N/A	8.75598	20.9551	-1.25896	0.01865	0.80583
Edaradd	1.70808	1.72983	0.473381	0.291867	2.16753	5e-05	0.000841089	#N/A	#N/A	#N/A	#N/A	#N/A	0.181635	0.787097	-2.1155	0.019	0.810079
Ago4	3.95056	3.92051	7.69928	5.47021	-0.742568	0.0019	0.0183211	#N/A	#N/A	#N/A	#N/A	#N/A	7.79976	5.0758	0.619795	0.01925	0.813555
Dtna	1.59102	2.37985	0.678201	0.694347	1.5326	0.00205	0.0193392	#N/A	#N/A	#N/A	#N/A	#N/A	3.18576	1.66636	0.934937	0.0208	0.830023
Nkd1	30.1966	31.1681	17.3383	20.4753	0.698504	0.0007	0.00818803	#N/A	#N/A	#N/A	#N/A	#N/A	29.6892	21.1661	0.488183	0.0208	0.830023
Smoc1	14.5266	19.8921	10.7188	10.5796	0.692448	0.0025	0.022573	#N/A	#N/A	#N/A	#N/A	#N/A	3.61576	6.43	-0.83052	0.0213	0.8372
Pnmal1	15.4214	18.7112	6.05251	7.41695	1.34146	5e-05	0.000841089	#N/A	#N/A	#N/A	#N/A	#N/A	1.33608	4.27283	-1.67719	0.0212	0.8372
Ugt8a	3.50438	2.88149	6.36609	5.6001	-0.906009	0.00145	0.0147698	#N/A	#N/A	#N/A	#N/A	#N/A	2.45312	4.73631	-0.949146	0.02195	0.842828
Fam49a	2.57544	3.82032	9.00639	5.2428	-1.15569	0.0007	0.00818803	#N/A	#N/A	#N/A	#N/A	#N/A	9.9448	6.37336	0.641888	0.02255	0.857344
Vav3	2.86189	3.14477	0.43955	0.84765	2.22233	5e-05	0.000841089	#N/A	#N/A	#N/A	#N/A	#N/A	0.790705	2.03485	-1.36371	0.023	0.869319
Slc13a5	0.236574	0.204395	1.34654	0.829618	-2.30303	5e-05	0.000841089	#N/A	#N/A	#N/A	#N/A	#N/A	1.47521	0.188127	2.97114	0.024	0.884611
2900052N01Rik	2.44056	2.0135	8.7803	6.23399	-1.75314	5e-05	0.000841089	#N/A	#N/A	#N/A	#N/A	#N/A	1.09535	2.92748	-1.41827	0.0245	0.892817
Zfp365	4.61099	5.98125	13.4133	10.0285	-1.14608	5e-05	0.000841089	#N/A	#N/A	#N/A	#N/A	#N/A	22.1621	15.514	0.514524	0.0245	0.892817
Wipi1	26.7295	19.7626	106.647	76.1073	-1.97485	5e-05	0.000841089	#N/A	#N/A	#N/A	#N/A	#N/A	32.1939	46.7473	-0.538096	0.0246	0.894773
Pcp4l1	1.43771	1.72609	0.352748	0.61227	1.71303	0.00175	0.0171246	#N/A	#N/A	#N/A	#N/A	#N/A	3.9935	8.51305	-1.09202	0.0254	0.89849
Rprm	19.7931	18.7534	2.79054	5.062	2.29537	5e-05	0.000841089	#N/A	#N/A	#N/A	#N/A	#N/A	0.162853	1.27491	-2.96875	0.02495	0.89849
Tap2	0.203257	0.177514	2.18098	1.33249	-3.2059	5e-05	0.000841089	#N/A	#N/A	#N/A	#N/A	#N/A	1.09786	0.167827	2.70965	0.0251	0.89849
Ddx3y	4.08082	9.02441	21.3772	22.5982	-1.74655	5e-05	0.000841089	#N/A	#N/A	#N/A	#N/A	#N/A	3.62937	6.01749	-0.729443	0.0259	0.90458
Nsdhl	32.1675	33.2078	16.569	24.8586	0.658153	0.00305	0.0263353	#N/A	#N/A	#N/A	#N/A	#N/A	18.8437	28.0543	-0.57414	0.02585	0.90458
L3hypdh	7.27828	6.34966	19.372	9.94639	-1.10524	0.00045	0.00569109	#N/A	#N/A	#N/A	#N/A	#N/A	26.7417	17.3929	0.620593	0.02645	0.910616
Fam65b	3.23314	3.3233	8.79518	8.32497	-1.38471	5e-05	0.000841089	#N/A	#N/A	#N/A	#N/A	#N/A	11.4755	7.61103	0.592393	0.0268	0.912902
Fam163a	1.71605	3.22879	0.0140141	0.269808	4.12287	5e-05	0.000841089	#N/A	#N/A	#N/A	#N/A	#N/A	2.30403	0.964786	1.25588	0.0274	0.913996
Fxyd6	77.613	89.1417	52.7144	61.8847	0.541132	0.0075	0.053065	#N/A	#N/A	#N/A	#N/A	#N/A	24.4876	35.997	-0.555825	0.0273	0.913996
Camk1d	0.703493	1.37447	0.107914	0.211733	2.70062	0.0005	0.00620466	#N/A	#N/A	#N/A	#N/A	#N/A	0.561383	1.88217	-1.74534	0.0278	0.917828
Fam214b	18.529	23.0677	10.0921	7.64967	1.22932	5e-05	0.000841089	#N/A	#N/A	#N/A	#N/A	#N/A	6.20019	2.681	1.20954	0.0277	0.917828
Neurl1b	1.73034	1.63345	6.10593	6.63143	-1.92091	5e-05	0.000841089	#N/A	#N/A	#N/A	#N/A	#N/A	4.2491	2.56781	0.726619	0.0281	0.918314
Cdh22	8.4073	7.2636	1.78654	4.50582	1.31641	5e-05	0.000841089	#N/A	#N/A	#N/A	#N/A	#N/A	0.939466	2.50552	-1.4152	0.0282	0.920025
Arl2	21.5051	31.1897	14.8566	14.637	0.837259	0.00425	0.0342719	#N/A	#N/A	#N/A	#N/A	#N/A	23.4465	12.1345	0.950258	0.0292	0.929108
Pkig	54.9097	59.4367	34.042	33.1502	0.767045	0.00435	0.0348728	#N/A	#N/A	#N/A	#N/A	#N/A	8.4556	18.1059	-1.09848	0.0294	0.930871
Endod1	4.56492	4.70542	8.60027	9.28001	-0.947675	0.0002	0.00286826	#N/A	#N/A	#N/A	#N/A	#N/A	3.94832	6.36163	-0.688158	0.02995	0.9324
Frmpd1	7.56574	6.16952	15.377	18.1214	-1.28621	5e-05	0.000841089	#N/A	#N/A	#N/A	#N/A	#N/A	8.53679	12.3708	-0.535173	0.03035	0.9324
Zfp39	5.59424	3.33694	7.08792	8.55119	-0.808236	0.00215	0.020036	#N/A	#N/A	#N/A	#N/A	#N/A	19.1974	13.3912	0.519626	0.0306	0.9324
Plxdc2	6.76328	7.57685	2.62829	3.61749	1.1991	5e-05	0.000841089	#N/A	#N/A	#N/A	#N/A	#N/A	5.6787	8.33811	-0.55416	0.0309	0.932504
Sulf2	68.1158	89.477	54.0039	44.7584	0.674169	0.00155	0.0155895	#N/A	#N/A	#N/A	#N/A	#N/A	46.9141	64.5386	-0.460141	0.031	0.932607
Tmem181b-ps	1.14713	1.66336	15.3204	17.6321	-3.55149	5e-05	0.000841089	#N/A	#N/A	#N/A	#N/A	#N/A	18.5103	13.1001	0.49875	0.0311	0.934161
Dpyd	1.86464	1.74758	4.44341	5.7122	-1.49132	0.0001	0.00156664	#N/A	#N/A	#N/A	#N/A	#N/A	1.85962	3.4461	-0.889957	0.0315	0.935986
3110035E14Rik	12.7409	13.6576	85.9967	46.9711	-2.33255	5e-05	0.000841089	#N/A	#N/A	#N/A	#N/A	#N/A	34.0054	24.2698	0.486602	0.0317	0.936168
Ush2a	0.0582273	0.0825553	0.348393	0.17065	-1.88239	0.0001	0.00156664	#N/A	#N/A	#N/A	#N/A	#N/A	1.34963	0.800996	0.752697	0.03225	0.943752
Tet1	4.36291	4.4205	8.54009	7.22458	-0.843842	5e-05	0.000841089	#N/A	#N/A	#N/A	#N/A	#N/A	21.6822	16.28	0.41341	0.0329	0.949822
Adam11	28.1422	29.1581	37.2156	48.9054	-0.587822	0.0038	0.0314098	#N/A	#N/A	#N/A	#N/A	#N/A	22.2559	15.936	0.481898	0.033	0.949869
Ebf3	6.64223	7.45745	1.45113	1.10524	2.46349	5e-05	0.000841089	#N/A	#N/A	#N/A	#N/A	#N/A	2.47746	6.77904	-1.45222	0.03335	0.951457
Plekhb1	3.84923	2.05637	29.0312	15.3392	-2.90944	5e-05	0.000841089	#N/A	#N/A	#N/A	#N/A	#N/A	25.0537	14.2651	0.812534	0.0334	0.951457
Tnik	2.05441	2.26206	6.74892	5.35952	-1.48809	0.0004	0.005154	#N/A	#N/A	#N/A	#N/A	#N/A	4.45867	0.648205	2.78209	0.0334	0.951457
Lcat	0.154151	0.319242	1.07233	0.647823	-1.86143	0.0075	0.053065	#N/A	#N/A	#N/A	#N/A	#N/A	2.06341	0.357384	2.52948	0.03395	0.957241
Tecpr1	8.75981	9.62179	28.4319	17.1918	-1.31152	5e-05	0.000841089	#N/A	#N/A	#N/A	#N/A	#N/A	8.09494	5.22803	0.630753	0.03405	0.958661
Adcy2	5.51205	4.22359	24.7698	17.1254	-2.10544	5e-05	0.000841089	#N/A	#N/A	#N/A	#N/A	#N/A	13.983	9.65042	0.53501	0.03475	0.960174
Dlx2	22.4554	29.9603	1.33637	2.60124	3.73461	5e-05	0.000841089	#N/A	#N/A	#N/A	#N/A	#N/A	4.20337	1.96296	1.09852	0.0354	0.969758
Fam161a	8.99047	8.80577	3.39511	5.37276	1.02127	0.00165	0.0163127	#N/A	#N/A	#N/A	#N/A	#N/A	4.1484	1.65527	1.32549	0.0355	0.969758
Orc1	7.38077	6.34693	3.05594	4.61289	0.840012	0.00415	0.0336638	#N/A	#N/A	#N/A	#N/A	#N/A	3.31139	5.85971	-0.823392	0.0362	0.97377
Tmem179	0.261648	0.618382	0.0591968	0.114166	2.34376	0.00305	0.0263353	#N/A	#N/A	#N/A	#N/A	#N/A	0.306792	1.68614	-2.45839	0.0362	0.97377
Cspg5	36.6745	36.0117	76.145	71.9824	-1.02709	5e-05	0.000841089	#N/A	#N/A	#N/A	#N/A	#N/A	18.8004	13.1599	0.514615	0.03695	0.982968
Gbp7	0.0962931	0.122305	0.614207	0.270857	-2.0175	0.0002	0.00286826	#N/A	#N/A	#N/A	#N/A	#N/A	7.90395	1.46087	2.43575	0.03755	0.989382
Ccdc40	5.24035	6.24157	2.52173	2.6732	1.14419	5e-05	0.000841089	#N/A	#N/A	#N/A	#N/A	#N/A	2.26788	1.13212	1.00232	0.03865	0.993581
Fbxo44	3.49907	4.93179	14.9176	12.8836	-1.7214	0.00025	0.0034811	#N/A	#N/A	#N/A	#N/A	#N/A	7.17821	2.88368	1.31571	0.03885	0.993581

## Sheet: 2.2 RNA-Seq E14 GFP+-
Gene Name	E14 GFP+ rep1	E14 GFP+ rep2	E14 GFP- rep1	E14 GFP- rep2	log2FC E14 (GFP+/-) RNA-Seq	E14(GFP+/-) p-val	E14(GFP+/-) q-val	E14 Lhx2 cKO	E14 Ctrl	log2FC E14 Lhx2 cKO/Ctrl RNA-Seq	E14 cKO/Ctrl p-val	E14 cKO/Ctrl q val	P2 Lhx2 cKO	P2 Ctrl	log2FC P2 Lhx2 cKO/Ctrl RNA-Seq	P2 cKO/Ctrl p-val	P2 cKO/Ctrl q val
Cd44	25.4688	22.9546	0.741441	1.19887	4.64134	5e-05	0.00044076	15.389	0.859675	4.16196	5e-05	0.00061	35.1772	12.4948	1.49331	5e-05	0.018935
Cdkn1c	19.6408	44.6215	86.3147	250.539	-2.39008	5e-05	0.00044076	314.582	128.094	1.29623	5e-05	0.00061	23.247	7.79565	1.5763	5e-05	0.018935
Crybb1	0	1.15192	0.151795	262.451	-7.8327	5e-05	0.00044076	176.906	6546.15	-5.20959	5e-05	0.00061	2.06402	0	27.6209	5e-05	0.018935
Fras1	0.438681	0.781279	4.42101	4.14723	-2.81217	5e-05	0.00044076	5.43876	2.62836	1.04912	5e-05	0.00061	3.41937	1.37125	1.31824	5e-05	0.018935
Tns3	9.90882	8.39573	2.05406	6.64857	1.07268	0.002	0.0106778	13.4869	7.27988	0.889572	5e-05	0.00061	44.3791	22.157	1.00212	5e-05	0.018935
Cyp1b1	8.3709	7.01499	2.45703	2.50677	1.63209	0.0001	0.000821569	4.60575	8.42726	-0.871628	0.001	0.007683	16.2567	46.5546	-1.51789	5e-05	0.018935
2900026A02Rik	8.03694	5.76164	1.72968	4.19577	1.21952	0.00125	0.00717055	6.17708	3.27993	0.91326	0.0013	0.009564	62.364	35.5894	0.809266	5e-05	0.018935
Clec16a	10.8181	10.8181	21.8722	17.2276	-0.853714	0.00095	0.00574843	8.98029	5.27429	0.767785	0.00145	0.010455	8.56294	16.6417	-0.958625	5e-05	0.018935
Sfrp2	280.719	475.094	17.8434	56.5085	3.34559	5e-05	0.00044076	358.432	697.095	-0.959656	0.0032	0.019545	93.9159	34.4173	1.44824	5e-05	0.018935
Gli1	98.1866	92.606	1.96382	2.72259	5.34738	5e-05	0.00044076	12.0437	18.572	-0.624851	0.0086	0.04227	8.51361	19.4707	-1.19346	5e-05	0.018935
9430020K01Rik	14.7219	13.0183	1.4941	1.79843	3.07471	5e-05	0.00044076	#N/A	#N/A	#N/A	#N/A	#N/A	7.38871	15.2675	-1.04707	5e-05	0.018935
Creg2	0.1348	0.0899905	3.97344	3.09581	-4.9749	5e-05	0.00044076	#N/A	#N/A	#N/A	#N/A	#N/A	11.676	5.50965	1.08351	5e-05	0.018935
Crym	49.8365	30.6955	5.43112	7.86546	2.59851	5e-05	0.00044076	#N/A	#N/A	#N/A	#N/A	#N/A	64.622	167.714	-1.37591	5e-05	0.018935
Dpep1	0.0001	0.0001	0.0409841	0.539788	-11.5038	5e-05	0.00044076	#N/A	#N/A	#N/A	#N/A	#N/A	0	0.875806	-26.3841	5e-05	0.018935
Gja10	0.0583917	0.0470382	0.899636	0.523829	-3.75505	0.008	0.0334209	#N/A	#N/A	#N/A	#N/A	#N/A	0.394574	0	25.2338	5e-05	0.018935
Grm2	0.157829	0.341625	9.3371	9.13858	-5.20913	5e-05	0.00044076	#N/A	#N/A	#N/A	#N/A	#N/A	0	0.326785	-24.9618	5e-05	0.018935
Metap1d	14.5889	14.4025	5.74849	5.7017	1.34025	0.0089	0.0365525	#N/A	#N/A	#N/A	#N/A	#N/A	58.0682	15.1275	1.94057	5e-05	0.018935
Pdzrn3	53.5004	40.3867	3.6998	3.9336	3.62053	5e-05	0.00044076	#N/A	#N/A	#N/A	#N/A	#N/A	24.5808	46.5758	-0.922049	5e-05	0.018935
Slc35f3	0.0801879	0.169713	0.479599	8.83266	-5.2197	5e-05	0.00044076	#N/A	#N/A	#N/A	#N/A	#N/A	0.396318	0	25.2402	5e-05	0.018935
Slitrk2	3.88442	3.08256	0.744067	0.186477	2.90439	0.0003	0.00216271	#N/A	#N/A	#N/A	#N/A	#N/A	4.03857	12.7524	-1.65885	5e-05	0.018935
Arhgap31	1.24701	0.949436	3.39369	3.16831	-1.57896	0.0009	0.00550296	7.45568	3.69717	1.01192	0.00015	0.001577	21.0947	11.5072	0.874344	0.0001	0.03219
Hopx	23.1355	16.6576	2.02491	1.28642	3.58704	5e-05	0.00044076	2.58117	6.81633	-1.40097	0.0052	0.028708	42.6107	84.9077	-0.99468	0.0001	0.03219
Epha8	1.50353	2.03165	10.2222	6.50076	-2.24197	5e-05	0.00044076	#N/A	#N/A	#N/A	#N/A	#N/A	22.5364	12.5571	0.843754	0.0001	0.03219
4930427A07Rik	20.8639	19.4696	4.83345	5.10545	2.02082	5e-05	0.00044076	#N/A	#N/A	#N/A	#N/A	#N/A	13.6716	25.3731	-0.892118	0.00015	0.041387
Epb4.1l4a	17.8187	18.8343	59.4409	53.4063	-1.62237	5e-05	0.00044076	#N/A	#N/A	#N/A	#N/A	#N/A	15.4392	7.0918	1.12237	0.0002	0.049523
Zfp868	27.1089	24.8235	14.4869	13.0554	0.914986	0.0102	0.0408	#N/A	#N/A	#N/A	#N/A	#N/A	5.66655	43.3006	-2.93384	0.0002	0.049523
Dapl1	294.801	262.078	15.2875	19.6778	3.99337	5e-05	0.00044076	13.756	174.558	-3.66557	5e-05	0.00061	134.91	263.345	-0.964957	0.0003	0.068167
Mb21d2	52.6967	46.3336	23.4626	23.2382	1.08442	0.00015	0.00117604	12.3689	28.1615	-1.18701	5e-05	0.00061	6.02315	14.301	-1.24753	0.00035	0.076817
Ccdc171	3.47355	2.86828	1.23308	0.999219	1.50637	0.00905	0.037027	1.0782	3.48535	-1.69268	5e-05	0.00061	9.77412	4.6538	1.07056	0.00055	0.103133
Cdk6	14.2153	11.9144	0.295591	0.611528	4.84825	5e-05	0.00044076	1.61055	9.69821	-2.59016	5e-05	0.00061	29.6306	49.8362	-0.750106	0.00065	0.118435
Slitrk6	0.60421	0.878721	3.35193	1.85587	-1.81222	0.00345	0.0167503	3.94491	1.1718	1.75127	5e-05	0.00061	18.3154	9.8801	0.89046	0.00075	0.129335
Insm2	8.09437	8.68806	4.38351	1.96615	1.4022	0.0029	0.0145542	3.35683	11.8787	-1.82321	5e-05	0.00061	22.0167	11.859	0.892616	0.0008	0.135537
Slc15a2	0.0272878	0.0381779	0.123945	3.69553	-5.86649	0.00115	0.0066871	5.58915	0.28061	4.31599	5e-05	0.00061	11.3665	0.201369	5.8188	0.00125	0.182898
Cdt1	75.1031	60.743	5.11045	9.49776	3.21712	5e-05	0.00044076	18.8388	46.3705	-1.2995	5e-05	0.00061	13.5638	26.4686	-0.96452	0.0014	0.19314
Nav2	1.02732	0.358894	6.42502	5.45668	-3.09952	0.00105	0.00620637	4.60911	1.38948	1.72994	5e-05	0.00061	9.93773	17.7302	-0.835221	0.00135	0.19314
Cxcl14	4.70529	5.37153	2.01701	1.12278	1.6823	0.00605	0.0266487	19.6457	2.04457	3.26434	5e-05	0.00061	2.67813	8.64184	-1.69011	0.0018	0.230233
Abca1	0.10628	0.149014	0.241773	0.657635	-1.81682	0.0074	0.0313506	5.66526	1.2941	2.13019	5e-05	0.00061	4.84916	2.71523	0.83666	0.0024	0.280931
Glb1l2	14.4594	15.8656	0.809144	1.1342	3.96389	5e-05	0.00044076	2.17594	6.45516	-1.56881	5e-05	0.00061	9.90737	16.8883	-0.76945	0.00285	0.307513
Heg1	5.06374	5.66291	1.00367	2.54097	1.59749	0.00095	0.00574843	10.1297	4.05198	1.32189	5e-05	0.00061	30.3444	19.5803	0.632027	0.00285	0.307513
Ptchd1	4.11135	4.30861	1.43047	1.12904	1.71795	0.0003	0.00216271	1.33031	6.28694	-2.2406	5e-05	0.00061	5.04148	8.54708	-0.761584	0.00325	0.3393
Crb1	27.6894	26.4022	4.18219	3.33039	2.84802	5e-05	0.00044076	3.24117	14.2284	-2.13419	5e-05	0.00061	10.3989	17.078	-0.715708	0.0036	0.367886
Fgf9	21.9408	21.4614	5.73883	4.57569	2.07309	5e-05	0.00044076	2.49724	13.8258	-2.46896	5e-05	0.00061	18.2928	28.4711	-0.638222	0.0038	0.384258
Rph3a	0.938827	0.935811	129.453	83.0826	-6.82495	5e-05	0.00044076	12.1895	2.79855	2.12289	5e-05	0.00061	3.21421	1.24776	1.36512	0.0049	0.468508
Gbe1	23.5951	23.0696	7.19735	8.1701	1.60245	5e-05	0.00044076	8.19561	24.6706	-1.58987	5e-05	0.00061	14.3053	23.2865	-0.702944	0.00505	0.473474
Spidr	22.4828	20.1216	6.57749	6.84155	1.66672	5e-05	0.00044076	9.31819	19.0374	-1.03072	5e-05	0.00061	7.68895	13.3697	-0.798109	0.006	0.529151
Pttg1	80.0814	102.229	16.1216	27.0184	2.0793	5e-05	0.00044076	31.69	82.1439	-1.37413	5e-05	0.00061	181.735	110.279	0.720678	0.0064	0.5568
Mmp2	3.6576	4.65002	6.87194	12.5895	-1.22811	0.0028	0.0141322	73.44	5.63497	3.70409	5e-05	0.00061	6.8401	12.1805	-0.832484	0.0066	0.558426
Zfp36l2	76.5947	74.9715	4.01025	19.4563	2.69127	5e-05	0.00044076	34.0838	15.0064	1.18351	5e-05	0.00061	60.1579	86.2956	-0.520533	0.00705	0.572116
Prkce	3.03607	2.89581	18.9209	15.6357	-2.5424	5e-05	0.00044076	5.46295	2.46707	1.14688	5e-05	0.00061	4.19151	7.04732	-0.749605	0.0071	0.573763
Hmga2	10.6762	12.9436	0.895522	49.9299	-1.10555	0.00135	0.00763268	34.4995	12.6352	1.44913	5e-05	0.00061	10.3707	16.3737	-0.658867	0.00795	0.608315
Igf2	15.8161	27.5823	1.44116	13.0165	1.58581	0.0037	0.0177405	282.613	46.2378	2.61168	5e-05	0.00061	3.59279	10.0798	-1.48829	0.008	0.608315
Cd200	2.50337	3.3399	113.873	87.036	-5.10362	5e-05	0.00044076	26.7919	6.37909	2.07037	5e-05	0.00061	1.19006	3.78919	-1.67085	0.0084	0.627705
Nol4l	4.8736	7.32771	45.6036	40.9045	-2.8258	5e-05	0.00044076	13.2314	5.36101	1.30339	5e-05	0.00061	33.4561	22.3062	0.584825	0.0084	0.627705
Egfl6	0.362353	0.394394	2.36766	3.48541	-2.95131	5e-05	0.00044076	16.6412	0.812808	4.3557	5e-05	0.00061	3.37802	0.828691	2.02727	0.0093	0.653164
Rian	9.00824	10.7111	86.4532	47.8178	-2.76746	5e-05	0.00044076	133.591	19.3985	2.78381	5e-05	0.00061	39.5135	27.1965	0.538925	0.0104	0.679567
Apba1	1.01216	0.906333	30.7735	22.3856	-4.79227	5e-05	0.00044076	5.66585	2.66267	1.08942	5e-05	0.00061	0.5224	1.4084	-1.43083	0.0113	0.706305
Gas1	56.4304	42.7324	3.01222	8.04871	3.16433	5e-05	0.00044076	74.9267	13.1194	2.51378	5e-05	0.00061	37.1204	53.3711	-0.523846	0.01235	0.7192
Celf5	1.81721	2.40109	74.5035	53.9781	-4.92876	5e-05	0.00044076	10.649	1.79889	2.56554	5e-05	0.00061	1.48225	3.27166	-1.14223	0.0134	0.74907
Vcan	0.804542	1.43907	13.7105	10.5546	-3.43499	5e-05	0.00044076	13.3771	1.67521	2.99735	5e-05	0.00061	0.463904	1.45664	-1.65075	0.01435	0.74907
Vcan	0.804542	1.43907	13.7105	10.5546	-3.43499	5e-05	0.00044076	13.3771	1.67521	2.99735	5e-05	0.00061	0.463904	1.45664	-1.65075	0.01435	0.74907
Fstl4	9.54313	11.188	22.2091	18.3193	-0.967134	0.0013	0.00740949	4.50836	11.1323	-1.30408	5e-05	0.00061	1.20608	3.18151	-1.39939	0.01495	0.756423
Col1a1	0.300547	0.727245	0.271872	91.5735	-6.48159	5e-05	0.00044076	343.176	2.05821	7.38141	5e-05	0.00061	0.113655	0.960874	-3.07969	0.0157	0.769619
Pprc1	21.5571	19.2844	8.82526	11.5997	0.999703	0.0007	0.00446182	13.444	5.89762	1.18876	5e-05	0.00061	13.5519	9.02741	0.586111	0.017	0.790537
Stom	6.29529	6.26085	1.33252	1.95565	1.93304	0.00085	0.00524912	10.245	2.65821	1.94639	5e-05	0.00061	3.40936	1.33436	1.35335	0.0167	0.790537
Fabp7	36.0659	27.4299	10.8648	8.53804	1.71039	0.00115	0.0066871	155.818	12.9475	3.58912	5e-05	0.00061	1802.47	1298.69	0.472918	0.0177	0.795018
Gatsl2	7.08175	7.41225	17.7776	13.4886	-1.10915	0.0004	0.00277297	10.106	3.2551	1.63444	5e-05	0.00061	13.865	9.25051	0.583843	0.01835	0.805472
Mcm2	116.794	116.748	7.19066	30.9675	2.61362	5e-05	0.00044076	50.3842	102.86	-1.02964	5e-05	0.00061	30.227	42.9871	-0.508066	0.01815	0.805472
Nudt4	134.497	154.058	45.0231	44.3354	1.69117	5e-05	0.00044076	58.611	128.969	-1.13778	5e-05	0.00061	95.3573	129.962	-0.446675	0.0196	0.817612
Atp1a3	5.67101	6.73536	230.218	154.409	-4.95431	5e-05	0.00044076	27.3787	6.22182	2.13765	5e-05	0.00061	58.0157	42.3379	0.454494	0.0198	0.822403
H2afx	238.436	259.426	29.4843	47.7486	2.68846	5e-05	0.00044076	116.613	251.6	-1.1094	5e-05	0.00061	291.437	397.927	-0.44932	0.01995	0.823321
Metrn	208.831	210.057	13.7023	22.1569	3.54615	5e-05	0.00044076	69.9533	186.873	-1.41759	5e-05	0.00061	44.4561	66.224	-0.574973	0.01995	0.823321
Prelp	1.87707	1.61066	0.47649	0.609103	1.68381	0.01395	0.0528392	2.74515	0.114836	4.57924	5e-05	0.00061	67.9123	49.1516	0.466435	0.0202	0.824826
Dio3	45.2094	53.3703	1.13941	1.36766	5.29722	5e-05	0.00044076	3.34534	24.8837	-2.89498	5e-05	0.00061	0.422576	3.14406	-2.89535	0.0215	0.8372
Nova2	3.63892	5.73518	49.9081	41.6913	-3.28859	5e-05	0.00044076	12.1461	1.24292	3.28869	5e-05	0.00061	3.21691	5.02831	-0.644398	0.0214	0.8372
Pla2g16	18.068	17.2891	0.620568	5.12937	2.62038	5e-05	0.00044076	5.10117	28.5538	-2.48478	5e-05	0.00061	10.8483	16.4446	-0.600145	0.0219	0.842828
Tubb4a	22.7921	31.322	645.582	497.926	-4.40132	5e-05	0.00044076	85.3779	19.0324	2.1654	5e-05	0.00061	14.0581	21.6497	-0.622945	0.02185	0.842828
Trim71	2.46464	2.64791	0.955062	0.62503	1.69403	0.00215	0.0113276	0.560478	2.88401	-2.36335	5e-05	0.00061	1.17576	0.377948	1.63733	0.0222	0.850736
Foxn4	171.99	166.728	3.35258	3.62673	5.60086	5e-05	0.00044076	10.5589	63.2646	-2.58294	5e-05	0.00061	38.5083	53.6498	-0.478403	0.02245	0.856916
Pdgfc	4.67681	4.79966	0.425665	1.18871	2.55337	5e-05	0.00044076	17.8012	2.4313	2.87217	5e-05	0.00061	6.96381	11.0023	-0.659856	0.02255	0.857344
Lbp	5.94015	7.6339	0.396927	0.963609	3.3186	5e-05	0.00044076	5.68292	0.524696	3.43708	5e-05	0.00061	0.410399	1.55246	-1.91946	0.0227	0.861351
Zfp704	22.2963	21.2458	9.33481	7.99195	1.32941	5e-05	0.00044076	7.17957	15.1161	-1.07412	5e-05	0.00061	24.5239	33.3635	-0.444082	0.02305	0.869507
Sfxn3	12.2119	16.9824	61.3583	52.9929	-1.96971	5e-05	0.00044076	16.8739	2.91778	2.53185	5e-05	0.00061	8.50366	16.4606	-0.952861	0.0236	0.881807
Sh3pxd2b	17.6874	19.0694	32.8096	30.55	-0.785552	0.00165	0.00909951	25.2951	13.26	0.931777	5e-05	0.00061	16.4704	11.8059	0.480368	0.02535	0.89849
Igfbp5	18.9839	39.9505	10.6363	167.453	-1.59542	0.00015	0.00117604	304.017	43.2596	2.81306	5e-05	0.00061	1.63033	3.00544	-0.882412	0.0257	0.90458
Filip1	3.1575	5.43964	9.62252	8.1871	-1.05073	0.0031	0.0153727	34.026	9.7133	1.8086	5e-05	0.00061	3.55041	1.9005	0.901607	0.0272	0.913996
Meg3	0.360158	0.451515	29.3974	12.1996	-5.67944	0.00095	0.00574843	14.7468	1.17104	3.65454	5e-05	0.00061	15.9056	10.8292	0.554608	0.02705	0.913996
Meg3	0.360158	0.451515	29.3974	12.1996	-5.67944	0.00095	0.00574843	14.7468	1.17104	3.65454	5e-05	0.00061	15.9056	10.8292	0.554608	0.02705	0.913996
Hist1h2bj	14.3868	12.385	1.2488	0.903661	3.63666	0.0006	0.00391987	2.12567	782.3	-8.52366	5e-05	0.00061	38.8411	13.3693	1.53866	0.0276	0.917498
Spata13	28.5918	28.425	4.349	4.44434	2.6969	5e-05	0.00044076	9.09124	21.3641	-1.23264	5e-05	0.00061	16.0828	11.5815	0.473696	0.03005	0.9324
Gldc	122.699	125.549	4.51032	9.56988	4.14004	5e-05	0.00044076	21.7758	118.318	-2.44187	5e-05	0.00061	29.0287	39.444	-0.442326	0.03125	0.934307
Gfra2	2.13936	2.77542	21.8262	19.4694	-3.07079	5e-05	0.00044076	10.967	2.52896	2.11655	5e-05	0.00061	0.481968	2.02164	-2.06852	0.03145	0.93594
Daam2	0.365186	0.474214	1.01494	24.6923	-4.93667	5e-05	0.00044076	9.24111	1.35091	2.77413	5e-05	0.00061	1.07499	0.36121	1.57341	0.0322	0.943719
Dusp8	28.1796	14.6667	80.2585	51.1118	-1.6164	5e-05	0.00044076	19.6754	8.8041	1.16015	5e-05	0.00061	18.4369	13.096	0.49347	0.03345	0.951478
Ulk1	16.7233	18.3379	32.1971	28.161	-0.783672	0.00215	0.0113276	21.0298	7.26719	1.53297	5e-05	0.00061	38.4569	28.4883	0.432873	0.0337	0.955774
Rax	318.302	243.254	20.2042	11.6152	4.14145	5e-05	0.00044076	40.5818	154.663	-1.93022	5e-05	0.00061	118.637	158.649	-0.419284	0.03385	0.955817
Tfap2b	1.35965	1.27454	41.4364	20.6561	-4.55899	5e-05	0.00044076	16.7621	1.27315	3.71873	5e-05	0.00061	9.36146	16.0858	-0.780982	0.0343	0.958782
Tfap2b	1.35965	1.27454	41.4364	20.6561	-4.55899	5e-05	0.00044076	16.7621	1.27315	3.71873	5e-05	0.00061	9.36146	16.0858	-0.780982	0.0343	0.958782
Nlgn2	38.0024	51.1789	107.088	87.0662	-1.12239	0.0001	0.000821569	40.0706	13.5163	1.56784	5e-05	0.00061	11.6255	16.2666	-0.48462	0.0367	0.982968
Tspan15	55.1031	49.9553	19.0683	18.7161	1.47533	5e-05	0.00044076	10.0304	26.5886	-1.40643	5e-05	0.00061	66.3255	88.0165	-0.40821	0.03895	0.993581
1300017J02Rik	0.0622403	0.0903077	0.0403792	1.0028	-2.77365	0.0102	0.0408	0.890303	6.37689	-2.84049	5e-05	0.00061	#N/A	#N/A	#N/A	#N/A	#N/A
2610203C20Rik	1.20752	3.29544	15.0329	14.3532	-2.70619	5e-05	0.00044076	22.7842	2.66004	3.09851	5e-05	0.00061	#N/A	#N/A	#N/A	#N/A	#N/A
6030419C18Rik	2.31594	2.91268	28.8407	28.7064	-3.46024	5e-05	0.00044076	16.2232	7.32669	1.14682	5e-05	0.00061	#N/A	#N/A	#N/A	#N/A	#N/A
8030462N17Rik	17.5808	16.5955	6.92957	6.18997	1.38128	0.00035	0.00247082	6.07514	13.8337	-1.1872	5e-05	0.00061	#N/A	#N/A	#N/A	#N/A	#N/A
9330182L06Rik	4.38633	4.43657	13.6675	9.72707	-1.40685	5e-05	0.00044076	2.02872	5.43638	-1.42208	5e-05	0.00061	#N/A	#N/A	#N/A	#N/A	#N/A
A2m	0.529116	0.569812	8.57767	8.54106	-3.96141	5e-05	0.00044076	4.49366	1.47196	1.61015	5e-05	0.00061	#N/A	#N/A	#N/A	#N/A	#N/A
Abca5	22.2696	27.8955	6.0458	5.48146	2.12163	5e-05	0.00044076	8.26282	19.5245	-1.24058	5e-05	0.00061	#N/A	#N/A	#N/A	#N/A	#N/A
Abcb7	13.5157	15.6685	8.61509	9.0035	0.728089	0.0129	0.0495702	7.73645	17.3465	-1.1649	5e-05	0.00061	#N/A	#N/A	#N/A	#N/A	#N/A
Ablim3	0.355882	0.301378	19.1305	10.5716	-5.49796	5e-05	0.00044076	6.65182	0.431655	3.9458	5e-05	0.00061	#N/A	#N/A	#N/A	#N/A	#N/A
Acaca	4.41853	4.26849	8.7136	7.06335	-0.860885	0.0031	0.0153727	14.0688	29.0697	-1.04702	5e-05	0.00061	#N/A	#N/A	#N/A	#N/A	#N/A
Acat2	54.1517	53.7894	102.469	75.1243	-0.718333	0.0046	0.0212715	66.4661	127.088	-0.935137	5e-05	0.00061	#N/A	#N/A	#N/A	#N/A	#N/A
Ackr3	2.51998	5.87623	0.428908	1.2265	2.34255	0.00275	0.0139074	16.6134	5.66789	1.55146	5e-05	0.00061	#N/A	#N/A	#N/A	#N/A	#N/A
Acsf2	3.79384	3.7802	0.139186	1.27757	2.41847	0.0041	0.0193494	11.6194	3.84364	1.59599	5e-05	0.00061	#N/A	#N/A	#N/A	#N/A	#N/A
Acta2	0.305362	0.204419	0.0884422	5.10244	-3.34803	0.0006	0.00391987	26.3962	1.07096	4.62335	5e-05	0.00061	#N/A	#N/A	#N/A	#N/A	#N/A
Actn2	0.139594	0.15758	0.86793	0.635477	-2.33886	0.00725	0.0308431	27.7938	0.129914	7.74106	5e-05	0.00061	#N/A	#N/A	#N/A	#N/A	#N/A
Adam19	3.64018	3.00663	18.1591	10.4851	-2.10751	5e-05	0.00044076	13.9771	3.88122	1.84848	5e-05	0.00061	#N/A	#N/A	#N/A	#N/A	#N/A
Adamts12	0.293391	0.276701	0.143468	1.95402	-1.8794	0.0067	0.0289374	4.55877	0.936258	2.28367	5e-05	0.00061	#N/A	#N/A	#N/A	#N/A	#N/A
Adamts16	0.0108947	0.17136	0.371103	0.577178	-2.37936	0.011	0.0433963	1.80437	0.273688	2.72089	5e-05	0.00061	#N/A	#N/A	#N/A	#N/A	#N/A
Adamts17	0.192024	0.194527	0.398394	1.09826	-1.95301	0.00365	0.0175461	4.26408	0.853169	2.32133	5e-05	0.00061	#N/A	#N/A	#N/A	#N/A	#N/A
Adamts9	0.187334	2.36122	0.202576	0.562051	1.73685	0.01285	0.049406	10.9808	2.99836	1.87274	5e-05	0.00061	#N/A	#N/A	#N/A	#N/A	#N/A
Adcyap1r1	0.377049	0.523681	3.18845	1.94745	-2.51145	0.00045	0.00307059	2.30862	0.487134	2.24464	5e-05	0.00061	#N/A	#N/A	#N/A	#N/A	#N/A
Adra2c	0.10377	0.0941363	0.343638	4.84947	-4.71371	5e-05	0.00044076	0.450915	2.79393	-2.63137	5e-05	0.00061	#N/A	#N/A	#N/A	#N/A	#N/A
Aff3	2.85583	2.77183	11.6348	8.67008	-1.85122	5e-05	0.00044076	6.7239	2.74229	1.29392	5e-05	0.00061	#N/A	#N/A	#N/A	#N/A	#N/A
Agap2	0.325055	0.820201	15.4145	9.24642	-4.42848	5e-05	0.00044076	6.91516	1.20974	2.51507	5e-05	0.00061	#N/A	#N/A	#N/A	#N/A	#N/A
Ahctf1	23.6174	22.3569	12.8081	12.4024	0.866803	0.0014	0.00789133	12.9531	23.3938	-0.852829	5e-05	0.00061	#N/A	#N/A	#N/A	#N/A	#N/A
Alas2	0.260722	0.131373	25.6024	41.4897	-7.4188	5e-05	0.00044076	143.731	22.0562	2.70411	5e-05	0.00061	#N/A	#N/A	#N/A	#N/A	#N/A
Aldh1a2	0.125136	0.068087	0.0507397	1.42814	-2.93617	0.0027	0.0136918	17.0665	0.903535	4.23944	5e-05	0.00061	#N/A	#N/A	#N/A	#N/A	#N/A
Alg2	34.4013	41.6579	140.981	114.579	-1.74847	5e-05	0.00044076	51.1126	24.3729	1.0684	5e-05	0.00061	#N/A	#N/A	#N/A	#N/A	#N/A
Alms1	12.5341	11.5452	3.98585	2.80191	1.82679	5e-05	0.00044076	4.25365	12.7794	-1.58705	5e-05	0.00061	#N/A	#N/A	#N/A	#N/A	#N/A
Alx4	0.0623912	0.0314538	0.0337335	0.671148	-2.90903	0.00235	0.0121894	14.8	0.259963	5.83115	5e-05	0.00061	#N/A	#N/A	#N/A	#N/A	#N/A
Alyref	142.931	127.799	32.843	45.1534	1.79538	5e-05	0.00044076	96.11	193.144	-1.00692	5e-05	0.00061	#N/A	#N/A	#N/A	#N/A	#N/A
Ankrd13b	26.555	32.0857	100.268	77.0533	-1.59639	5e-05	0.00044076	27.127	13.5354	1.00299	5e-05	0.00061	#N/A	#N/A	#N/A	#N/A	#N/A
Ankrd33b	7.90924	7.93892	1.75705	1.19323	2.42539	5e-05	0.00044076	0.781454	3.03819	-1.95898	5e-05	0.00061	#N/A	#N/A	#N/A	#N/A	#N/A
Ano1	40.0797	40.9183	0.967979	4.48973	3.89152	5e-05	0.00044076	5.70437	22.4535	-1.9768	5e-05	0.00061	#N/A	#N/A	#N/A	#N/A	#N/A
Ano1	40.0797	40.9183	0.967979	4.48973	3.89152	5e-05	0.00044076	5.70437	22.4535	-1.9768	5e-05	0.00061	#N/A	#N/A	#N/A	#N/A	#N/A
Anp32b	264.642	320.329	56.8482	119.86	1.727	5e-05	0.00044076	256.547	71.5801	1.84159	5e-05	0.00061	#N/A	#N/A	#N/A	#N/A	#N/A
Antxr1	3.43662	6.25579	1.88727	30.1237	-1.72364	5e-05	0.00044076	38.6195	4.90936	2.97572	5e-05	0.00061	#N/A	#N/A	#N/A	#N/A	#N/A
Anxa2	3.20478	4.08236	2.10368	20.6978	-1.6457	0.00255	0.0130413	144.289	12.2008	3.56391	5e-05	0.00061	#N/A	#N/A	#N/A	#N/A	#N/A
Anxa5	18.7103	24.1139	48.9817	62.3036	-1.37776	5e-05	0.00044076	73.4399	38.7759	0.921404	5e-05	0.00061	#N/A	#N/A	#N/A	#N/A	#N/A
Anxa6	1.26402	2.14098	11.4762	18.4789	-3.13707	0.00015	0.00117604	29.4184	6.01319	2.29052	5e-05	0.00061	#N/A	#N/A	#N/A	#N/A	#N/A
Anxa6	1.26402	2.14098	11.4762	18.4789	-3.13707	0.00015	0.00117604	29.4184	6.01319	2.29052	5e-05	0.00061	#N/A	#N/A	#N/A	#N/A	#N/A
Apba2	15.2832	14.714	37.8798	31.567	-1.21108	0.0063	0.027536	17.3307	48.9289	-1.49736	5e-05	0.00061	#N/A	#N/A	#N/A	#N/A	#N/A
Aplp1	31.3056	45.5539	495.845	410.745	-3.56015	5e-05	0.00044076	99.1404	46.0732	1.10554	5e-05	0.00061	#N/A	#N/A	#N/A	#N/A	#N/A
Arhgap20	0.87675	0.700228	3.0852	2.12873	-1.72521	0.0022	0.0115463	3.09353	0.555974	2.47616	5e-05	0.00061	#N/A	#N/A	#N/A	#N/A	#N/A
Arhgap36	0.0730206	0.132477	1.20658	0.818001	-3.30043	0.0007	0.00446182	3.39317	0.218022	3.96009	5e-05	0.00061	#N/A	#N/A	#N/A	#N/A	#N/A
Arhgap5	22.3828	22.8673	9.30655	10.6678	1.17977	0.00015	0.00117604	20.2828	41.7747	-1.04237	5e-05	0.00061	#N/A	#N/A	#N/A	#N/A	#N/A
Arhgef15	0.184794	0.175654	13.2687	10.1554	-6.02206	5e-05	0.00044076	3.95266	0.948609	2.05894	5e-05	0.00061	#N/A	#N/A	#N/A	#N/A	#N/A
Arl8a	31.8409	37.5313	282.439	231.023	-2.88783	5e-05	0.00044076	68.0672	23.5087	1.53377	5e-05	0.00061	#N/A	#N/A	#N/A	#N/A	#N/A
Arntl	54.4969	44.6365	18.3987	12.8155	1.66717	5e-05	0.00044076	11.0334	31.393	-1.50856	5e-05	0.00061	#N/A	#N/A	#N/A	#N/A	#N/A
Aspm	20.7363	20.2245	0.818253	1.74955	3.99564	5e-05	0.00044076	7.86319	20.9998	-1.41719	5e-05	0.00061	#N/A	#N/A	#N/A	#N/A	#N/A
Asxl3	2.85882	2.96564	12.9935	9.74446	-1.96491	5e-05	0.00044076	5.59769	2.13322	1.3918	5e-05	0.00061	#N/A	#N/A	#N/A	#N/A	#N/A
Atad2	39.7066	36.6592	1.32414	4.39492	3.73908	5e-05	0.00044076	13.8502	34.2716	-1.30711	5e-05	0.00061	#N/A	#N/A	#N/A	#N/A	#N/A
Atad5	16.1302	14.0053	2.9546	2.93452	2.35534	5e-05	0.00044076	5.7836	11.8758	-1.03798	5e-05	0.00061	#N/A	#N/A	#N/A	#N/A	#N/A
Atg13	12.54	13.1217	24.2891	23.6746	-0.902326	0.00135	0.00763268	15.0878	5.46445	1.46523	5e-05	0.00061	#N/A	#N/A	#N/A	#N/A	#N/A
Atm	6.5572	7.29184	3.54845	3.69613	0.934812	0.00215	0.0113276	5.22717	10.8496	-1.05354	5e-05	0.00061	#N/A	#N/A	#N/A	#N/A	#N/A
Atoh7	317.247	346.413	9.77037	9.63881	5.09563	5e-05	0.00044076	100.906	256.13	-1.34386	5e-05	0.00061	#N/A	#N/A	#N/A	#N/A	#N/A
Atp1a2	0.0561544	0.193392	0.753205	1.98784	-3.45735	0.0002	0.0015151	4.16386	0.448631	3.21432	5e-05	0.00061	#N/A	#N/A	#N/A	#N/A	#N/A
Atp1b1	3.59981	4.53509	47.0772	26.3618	-3.17435	5e-05	0.00044076	14.7368	3.79675	1.95659	5e-05	0.00061	#N/A	#N/A	#N/A	#N/A	#N/A
Atr	12.9924	12.7219	5.40577	5.29657	1.26464	5e-05	0.00044076	6.08095	12.8002	-1.0738	5e-05	0.00061	#N/A	#N/A	#N/A	#N/A	#N/A
Atxn7l1	3.06332	3.13674	22.412	17.1726	-2.67459	5e-05	0.00044076	6.12029	1.04703	2.5473	5e-05	0.00061	#N/A	#N/A	#N/A	#N/A	#N/A
Aurkb	88.4704	88.8619	1.9866	8.55573	4.07219	5e-05	0.00044076	27.4534	55.5675	-1.01726	5e-05	0.00061	#N/A	#N/A	#N/A	#N/A	#N/A
Auts2	8.60145	9.06928	23.1584	15.7002	-1.13687	5e-05	0.00044076	14.9937	3.44523	2.12168	5e-05	0.00061	#N/A	#N/A	#N/A	#N/A	#N/A
AW551984	1.30451	1.82338	11.2256	8.70223	-2.67152	5e-05	0.00044076	19.1761	2.1662	3.14607	5e-05	0.00061	#N/A	#N/A	#N/A	#N/A	#N/A
Axin2	1.92718	2.46705	4.3825	5.85385	-1.22002	0.00525	0.0237185	14.7296	3.45038	2.09389	5e-05	0.00061	#N/A	#N/A	#N/A	#N/A	#N/A
B230118H07Rik	30.2106	31.0944	8.94936	10.3616	1.66658	5e-05	0.00044076	12.7114	29.8167	-1.23	5e-05	0.00061	#N/A	#N/A	#N/A	#N/A	#N/A
B3gnt7	0.432085	0.842571	3.0573	3.1232	-2.27762	0.00145	0.00814169	4.56005	0.941711	2.27569	5e-05	0.00061	#N/A	#N/A	#N/A	#N/A	#N/A
Baalc	0.151666	0.204327	0.950465	0.613185	-2.135	0.0027	0.0136918	2.78661	0.192894	3.85263	5e-05	0.00061	#N/A	#N/A	#N/A	#N/A	#N/A
Bag3	5.15688	3.80451	0.517278	1.75414	1.98013	0.006	0.026457	6.05677	1.85377	1.70809	5e-05	0.00061	#N/A	#N/A	#N/A	#N/A	#N/A
Bbx	9.777	10.2772	4.92005	7.05944	0.743338	0.0124	0.0479557	7.02075	13.0949	-0.899308	5e-05	0.00061	#N/A	#N/A	#N/A	#N/A	#N/A
BC064078	78.2155	62.5768	2.26238	1.88709	5.0845	5e-05	0.00044076	9.45263	35.7439	-1.91891	5e-05	0.00061	#N/A	#N/A	#N/A	#N/A	#N/A
BC068157	30.0916	34.8433	56.0276	43.3391	-0.613768	0.01235	0.0478077	13.8917	1.9841	2.80767	5e-05	0.00061	#N/A	#N/A	#N/A	#N/A	#N/A
Bcl11a	4.96627	5.43155	11.1757	10.6964	-1.07281	0.00085	0.00524912	8.96298	2.81671	1.66997	5e-05	0.00061	#N/A	#N/A	#N/A	#N/A	#N/A
Bcl2	12.3215	13.2769	1.61991	2.50069	2.63513	5e-05	0.00044076	5.20653	11.4422	-1.13597	5e-05	0.00061	#N/A	#N/A	#N/A	#N/A	#N/A
Bfsp2	0.281076	0.656538	0.394659	36.2419	-5.28815	5e-05	0.00044076	4.47446	38.8152	-3.11684	5e-05	0.00061	#N/A	#N/A	#N/A	#N/A	#N/A
Bgn	0.08265	0.321236	0.363854	24.1346	-5.9226	5e-05	0.00044076	86.0121	1.90168	5.49919	5e-05	0.00061	#N/A	#N/A	#N/A	#N/A	#N/A
Bhlhe40	2.46466	1.83485	3.38425	8.3097	-1.44352	0.0038	0.0181476	5.96057	1.14916	2.37487	5e-05	0.00061	#N/A	#N/A	#N/A	#N/A	#N/A
Blm	29.2189	24.0793	5.65623	5.58661	2.24508	5e-05	0.00044076	8.05122	17.8003	-1.14462	5e-05	0.00061	#N/A	#N/A	#N/A	#N/A	#N/A
Bmf	0.944108	1.21318	2.92957	5.83195	-2.02196	0.0003	0.00216271	13.7811	3.29853	2.0628	5e-05	0.00061	#N/A	#N/A	#N/A	#N/A	#N/A
Bmp2	0.154182	0.387002	1.58802	1.08518	-2.30438	0.0041	0.0193494	3.85308	0.554335	2.79718	5e-05	0.00061	#N/A	#N/A	#N/A	#N/A	#N/A
Bmp6	0.0584811	0.0636443	2.51357	2.25511	-5.28715	0.00025	0.00183928	2.30053	0.322204	2.83592	5e-05	0.00061	#N/A	#N/A	#N/A	#N/A	#N/A
Bmp7	0.867647	3.06277	8.76541	20.2951	-2.88631	5e-05	0.00044076	20.9724	7.148	1.55288	5e-05	0.00061	#N/A	#N/A	#N/A	#N/A	#N/A
Bnc2	0.0249844	0.128488	2.92463	2.47381	-5.13649	0.0003	0.00216271	2.85258	0.572606	2.31665	5e-05	0.00061	#N/A	#N/A	#N/A	#N/A	#N/A
Boc	4.15515	5.59218	0.37886	1.03703	2.7833	5e-05	0.00044076	13.5342	4.79362	1.49742	5e-05	0.00061	#N/A	#N/A	#N/A	#N/A	#N/A
Brca1	24.7528	20.5425	1.32655	2.14845	3.70428	5e-05	0.00044076	6.53552	19.6379	-1.58727	5e-05	0.00061	#N/A	#N/A	#N/A	#N/A	#N/A
Brinp1	0.172687	0.203908	17.5859	10.0638	-6.19811	5e-05	0.00044076	3.15035	0.626897	2.32921	5e-05	0.00061	#N/A	#N/A	#N/A	#N/A	#N/A
Brip1	9.39227	7.40062	0.222749	0.687483	4.20547	5e-05	0.00044076	2.01599	5.45135	-1.43512	5e-05	0.00061	#N/A	#N/A	#N/A	#N/A	#N/A
Brpf3	30.484	26.2146	13.1533	12.2966	1.15565	5e-05	0.00044076	9.73938	4.67767	1.05804	5e-05	0.00061	#N/A	#N/A	#N/A	#N/A	#N/A
Btbd17	29.9524	33.1461	2.87738	6.2286	2.79272	5e-05	0.00044076	11.0963	27.0305	-1.28451	5e-05	0.00061	#N/A	#N/A	#N/A	#N/A	#N/A
Bub1b	65.1744	68.8211	1.60189	8.40212	3.74353	5e-05	0.00044076	27.5404	54.4246	-0.982709	5e-05	0.00061	#N/A	#N/A	#N/A	#N/A	#N/A
C130071C03Rik	2.4102	1.70731	0.426404	0.174361	2.7769	0.0018	0.00978142	0.255306	4.98255	-4.28658	5e-05	0.00061	#N/A	#N/A	#N/A	#N/A	#N/A
C130074G19Rik	0.019523	0.0472232	0.205825	1.20832	-4.4051	0.00705	0.030143	9.35338	2.31222	2.01621	5e-05	0.00061	#N/A	#N/A	#N/A	#N/A	#N/A
Cacna1b	1.85652	2.78171	60.2326	41.6953	-4.45783	5e-05	0.00044076	3.06714	7.64764	-1.31812	5e-05	0.00061	#N/A	#N/A	#N/A	#N/A	#N/A
Calb1	0.116529	0.182039	1.94517	0.384881	-2.96423	0.0012	0.00692459	7.29334	0.299515	4.60588	5e-05	0.00061	#N/A	#N/A	#N/A	#N/A	#N/A
Calml3	0.0001	0.0001	0	1.0357	-12.3383	5e-05	0.00044076	6.19165	0.207539	4.89887	5e-05	0.00061	#N/A	#N/A	#N/A	#N/A	#N/A
Capn6	0.0541714	0.182543	0.269872	3.64537	-4.04788	5e-05	0.00044076	86.7385	0.469287	7.53006	5e-05	0.00061	#N/A	#N/A	#N/A	#N/A	#N/A
Car3	2.78003	1.70297	0.281788	0.330621	2.8719	0.00205	0.010885	7.09454	0.317138	4.48353	5e-05	0.00061	#N/A	#N/A	#N/A	#N/A	#N/A
Casc5	14.9195	14.9224	0.410683	0.947216	4.45789	5e-05	0.00044076	5.17605	12.9216	-1.31986	5e-05	0.00061	#N/A	#N/A	#N/A	#N/A	#N/A
Casp7	10.365	9.63972	2.98388	5.64247	1.21352	0.00765	0.0322491	8.01501	17.4631	-1.12353	5e-05	0.00061	#N/A	#N/A	#N/A	#N/A	#N/A
Casp8ap2	20.8454	17.9257	7.09557	6.18731	1.54541	5e-05	0.00044076	9.97019	20.5076	-1.04047	5e-05	0.00061	#N/A	#N/A	#N/A	#N/A	#N/A
Casz1	21.1363	18.3023	2.42029	4.70974	2.46763	5e-05	0.00044076	2.92693	7.91124	-1.43452	5e-05	0.00061	#N/A	#N/A	#N/A	#N/A	#N/A
Cbln1	0.653525	0.965823	9.13724	7.00851	-3.31767	5e-05	0.00044076	12.5274	2.20497	2.50626	5e-05	0.00061	#N/A	#N/A	#N/A	#N/A	#N/A
Ccbe1	0.0234794	0.0482967	0.04951	5.07156	-6.1568	5e-05	0.00044076	1.65495	0.373245	2.14859	5e-05	0.00061	#N/A	#N/A	#N/A	#N/A	#N/A
Ccdc18	6.8825	6.08285	0.444651	0.80989	3.36943	5e-05	0.00044076	1.5236	4.02034	-1.39983	5e-05	0.00061	#N/A	#N/A	#N/A	#N/A	#N/A
Ccdc3	0.0526403	0.0954901	0.0341518	1.45121	-3.32587	0.00135	0.00763268	11.884	0.414593	4.84118	5e-05	0.00061	#N/A	#N/A	#N/A	#N/A	#N/A
Ccdc60	34.8295	32.6435	1.40039	1.27195	4.65813	5e-05	0.00044076	2.60071	10.9618	-2.07551	5e-05	0.00061	#N/A	#N/A	#N/A	#N/A	#N/A
Ccdc80	0.0376355	0.150238	0.0976711	19.0801	-6.67353	5e-05	0.00044076	15.1095	4.04761	1.90031	5e-05	0.00061	#N/A	#N/A	#N/A	#N/A	#N/A
Ccdc85c	117.84	97.9164	18.9721	18.5617	2.52314	5e-05	0.00044076	21.422	50.6694	-1.24202	5e-05	0.00061	#N/A	#N/A	#N/A	#N/A	#N/A
Ccnb1	49.5592	44.4009	0.98025	4.13527	4.1991	5e-05	0.00044076	54.4726	108.948	-1.00004	5e-05	0.00061	#N/A	#N/A	#N/A	#N/A	#N/A
Ccnd1	1104.67	1201.17	27.9399	72.9961	4.51378	5e-05	0.00044076	196.2	739.767	-1.91475	5e-05	0.00061	#N/A	#N/A	#N/A	#N/A	#N/A
Ccnd2	2.74687	13.3909	2.03455	47.452	-1.6166	5e-05	0.00044076	71.5111	27.5764	1.37473	5e-05	0.00061	#N/A	#N/A	#N/A	#N/A	#N/A
Ccnk	40.5577	40.6327	16.4369	18.5664	1.21382	0.0001	0.000821569	20.4167	4.98099	2.03525	5e-05	0.00061	#N/A	#N/A	#N/A	#N/A	#N/A
Cd248	0.876117	0.847585	0.346369	5.98567	-1.87716	0.0022	0.0115463	34.4931	1.04308	5.04739	5e-05	0.00061	#N/A	#N/A	#N/A	#N/A	#N/A
Cd276	15.572	19.5178	35.4278	40.2661	-1.10913	5e-05	0.00044076	29.5478	10.1534	1.54109	5e-05	0.00061	#N/A	#N/A	#N/A	#N/A	#N/A
Cd93	0.0202244	0.0195782	0.0426466	1.62984	-5.39299	0.00045	0.00307059	8.39408	3.68815	1.18647	5e-05	0.00061	#N/A	#N/A	#N/A	#N/A	#N/A
Cdc20	140.109	127.896	3.39902	13.6199	3.97705	5e-05	0.00044076	52.3847	114.712	-1.1308	5e-05	0.00061	#N/A	#N/A	#N/A	#N/A	#N/A
Cdc42ep3	3.04877	2.88325	12.4919	10.6637	-1.96477	0.0002	0.0015151	14.9735	5.42622	1.46439	5e-05	0.00061	#N/A	#N/A	#N/A	#N/A	#N/A
Cdc45	29.7631	28.993	0.920376	3.92404	3.60034	5e-05	0.00044076	10.5168	28.4961	-1.43807	5e-05	0.00061	#N/A	#N/A	#N/A	#N/A	#N/A
Cdc6	15.1275	12.8084	0.389264	1.68824	3.7492	5e-05	0.00044076	5.57734	12.4395	-1.15728	5e-05	0.00061	#N/A	#N/A	#N/A	#N/A	#N/A
Cdca7	71.535	67.9757	2.66688	14.9077	2.98881	5e-05	0.00044076	36.9972	82.7981	-1.16218	5e-05	0.00061	#N/A	#N/A	#N/A	#N/A	#N/A
Cdca7l	50.9072	47.7281	1.74343	9.70827	3.10654	5e-05	0.00044076	13.165	38.9725	-1.56575	5e-05	0.00061	#N/A	#N/A	#N/A	#N/A	#N/A
Cdh10	2.51703	2.46213	6.72116	4.81905	-1.2127	0.00745	0.0315362	4.72161	0.982512	2.26473	5e-05	0.00061	#N/A	#N/A	#N/A	#N/A	#N/A
Cdh20	46.2177	47.6266	1.74531	1.82321	4.71687	5e-05	0.00044076	7.0348	16.2459	-1.20749	5e-05	0.00061	#N/A	#N/A	#N/A	#N/A	#N/A
Cdh3	0.643033	0.559215	2.11464	2.43218	-1.91912	0.00335	0.0163504	9.1122	1.32728	2.77933	5e-05	0.00061	#N/A	#N/A	#N/A	#N/A	#N/A
Cdh4	32.6479	37.3974	18.4726	20.0278	0.863415	0.00095	0.00574843	13.3457	29.2012	-1.12965	5e-05	0.00061	#N/A	#N/A	#N/A	#N/A	#N/A
Cdh5	0.0411572	0.0414915	0.055631	3.02971	-5.22229	0.0002	0.0015151	19.2089	4.70015	2.031	5e-05	0.00061	#N/A	#N/A	#N/A	#N/A	#N/A
Cdk1	72.3194	73.9944	1.76074	9.51065	3.69833	5e-05	0.00044076	33.5538	66.0999	-0.978172	5e-05	0.00061	#N/A	#N/A	#N/A	#N/A	#N/A
Cdk5r2	1.96395	2.17511	44.4449	37.4591	-4.30656	5e-05	0.00044076	5.82223	1.19882	2.27996	5e-05	0.00061	#N/A	#N/A	#N/A	#N/A	#N/A
Cela1	0.0561522	0.28814	0.20488	2.25584	-2.83738	0.01265	0.0487564	0.989373	18.8559	-4.25236	5e-05	0.00061	#N/A	#N/A	#N/A	#N/A	#N/A
Cenpe	37.6354	33.8906	0.877177	3.53459	4.01904	5e-05	0.00044076	9.8164	22.9444	-1.22488	5e-05	0.00061	#N/A	#N/A	#N/A	#N/A	#N/A
Cenpf	37.0534	36.6964	0.809595	2.87216	4.32417	5e-05	0.00044076	10.7704	28.449	-1.40131	5e-05	0.00061	#N/A	#N/A	#N/A	#N/A	#N/A
Chd3	27.9521	31.6814	68.8604	48.4332	-0.975929	0.00025	0.00183928	60.1961	29.0781	1.04974	5e-05	0.00061	#N/A	#N/A	#N/A	#N/A	#N/A
Chd7	50.3493	45.3888	20.172	16.2978	1.39239	5e-05	0.00044076	17.3461	42.498	-1.29278	5e-05	0.00061	#N/A	#N/A	#N/A	#N/A	#N/A
Cherp	57.0068	57.625	29.7397	31.864	0.895918	0.0015	0.00838325	25.9577	7.10835	1.86858	5e-05	0.00061	#N/A	#N/A	#N/A	#N/A	#N/A
Chl1	0.124223	0.123184	15.3111	11.8309	-6.7775	5e-05	0.00044076	8.71107	0.716225	3.60437	5e-05	0.00061	#N/A	#N/A	#N/A	#N/A	#N/A
Chrng	0.0149717	0.0633447	0.0485641	7.71793	-6.63181	0.0136	0.0517728	5.36132	19.7063	-1.878	5e-05	0.00061	#N/A	#N/A	#N/A	#N/A	#N/A
Chst1	1.32427	1.48801	40.7844	37.6999	-4.80259	5e-05	0.00044076	12.9708	3.06799	2.0799	5e-05	0.00061	#N/A	#N/A	#N/A	#N/A	#N/A
Chtf18	21.8871	21.2732	1.48279	2.95233	3.28266	5e-05	0.00044076	6.83431	17.1951	-1.33113	5e-05	0.00061	#N/A	#N/A	#N/A	#N/A	#N/A
Cited2	62.8745	34.5605	103.498	59.7458	-0.744516	0.0048	0.0220218	36.7738	12.8542	1.51644	5e-05	0.00061	#N/A	#N/A	#N/A	#N/A	#N/A
Ckap2	58.6721	50.6965	4.38673	6.72385	3.29919	5e-05	0.00044076	16.8389	35.9097	-1.09258	5e-05	0.00061	#N/A	#N/A	#N/A	#N/A	#N/A
Ckap5	85.7744	87.3044	48.9824	47.8993	0.837133	0.0025	0.0128273	37.256	86.9557	-1.22281	5e-05	0.00061	#N/A	#N/A	#N/A	#N/A	#N/A
Ckb	1036.81	894.36	303.99	218.729	1.88537	5e-05	0.00044076	433.602	1051.45	-1.27794	5e-05	0.00061	#N/A	#N/A	#N/A	#N/A	#N/A
Cldn1	4.39954	14.4898	0.898908	1.32524	3.08625	5e-05	0.00044076	3.32923	10.0772	-1.59783	5e-05	0.00061	#N/A	#N/A	#N/A	#N/A	#N/A
Cldn11	1.91009	2.41133	0.199864	0.479899	2.6684	0.00235	0.0121894	17.2807	1.68158	3.36127	5e-05	0.00061	#N/A	#N/A	#N/A	#N/A	#N/A
Clip3	68.3694	72.1953	141.3	117.065	-0.878176	0.00105	0.00620637	58.5217	10.4439	2.48631	5e-05	0.00061	#N/A	#N/A	#N/A	#N/A	#N/A
Clmp	0.39867	2.47975	32.3467	28.4227	-4.4	5e-05	0.00044076	31.1748	6.03574	2.36878	5e-05	0.00061	#N/A	#N/A	#N/A	#N/A	#N/A
Clspn	37.1544	29.4776	0.807128	2.53336	4.31808	5e-05	0.00044076	9.86245	20.6531	-1.06634	5e-05	0.00061	#N/A	#N/A	#N/A	#N/A	#N/A
Clstn2	0.32552	0.401392	25.2576	20.7272	-5.98323	5e-05	0.00044076	5.15909	1.7579	1.55326	5e-05	0.00061	#N/A	#N/A	#N/A	#N/A	#N/A
Cmip	31.7329	30.3197	143.626	112.618	-2.04595	5e-05	0.00044076	32.4751	13.8896	1.22533	5e-05	0.00061	#N/A	#N/A	#N/A	#N/A	#N/A
Cnot3	40.5468	36.4608	21.9373	20.5464	0.858091	0.0059	0.0261233	33.5119	12.3069	1.44521	5e-05	0.00061	#N/A	#N/A	#N/A	#N/A	#N/A
Cntn1	5.03844	6.59155	18.2246	12.2193	-1.3883	5e-05	0.00044076	3.14017	9.95091	-1.66399	5e-05	0.00061	#N/A	#N/A	#N/A	#N/A	#N/A
Col12a1	0.00679374	0.0219258	0.0128567	3.99092	-7.12319	0.0007	0.00446182	16.5021	0.333947	5.62689	5e-05	0.00061	#N/A	#N/A	#N/A	#N/A	#N/A
Col13a1	0.0383726	0.0928189	0.046679	1.69631	-3.73182	0.0006	0.00391987	4.62951	0.844533	2.45463	5e-05	0.00061	#N/A	#N/A	#N/A	#N/A	#N/A
Col14a1	0.00833478	0.0126069	0.49684	2.64066	-7.22709	0.0078	0.0327529	19.081	0.196313	6.60284	5e-05	0.00061	#N/A	#N/A	#N/A	#N/A	#N/A
Col15a1	0.0711483	0.113756	0.201959	2.3269	-3.77364	0.00025	0.00183928	13.4848	2.89325	2.22057	5e-05	0.00061	#N/A	#N/A	#N/A	#N/A	#N/A
Col16a1	0.145493	0.254624	0.876549	2.6292	-3.13123	5e-05	0.00044076	28.4744	0.460077	5.95165	5e-05	0.00061	#N/A	#N/A	#N/A	#N/A	#N/A
Col1a2	1.38918	2.89366	0.853523	75.9817	-4.16513	5e-05	0.00044076	424.47	9.81483	5.43456	5e-05	0.00061	#N/A	#N/A	#N/A	#N/A	#N/A
Col24a1	0.172729	0.224921	5.86543	3.98789	-4.63104	5e-05	0.00044076	4.5206	0.215401	4.39142	5e-05	0.00061	#N/A	#N/A	#N/A	#N/A	#N/A
Col26a1	1.36389	1.64319	4.84327	7.01371	-1.9793	0.0002	0.0015151	51.4376	2.28864	4.49026	5e-05	0.00061	#N/A	#N/A	#N/A	#N/A	#N/A
Col3a1	0	0.208369	0.145567	39.803	-7.58286	5e-05	0.00044076	466.427	8.86599	5.71723	5e-05	0.00061	#N/A	#N/A	#N/A	#N/A	#N/A
Col6a2	2.67742	3.19436	6.93768	16.8112	-2.01599	5e-05	0.00044076	84.8883	2.53334	5.06645	5e-05	0.00061	#N/A	#N/A	#N/A	#N/A	#N/A
Col7a1	0.214399	0.317317	0.932874	1.4332	-2.15377	0.00065	0.00419286	3.60645	0.266369	3.75908	5e-05	0.00061	#N/A	#N/A	#N/A	#N/A	#N/A
Col8a1	0.021189	0.0705018	0.743234	1.40956	-4.55329	0.0014	0.00789133	10.7318	0.735664	3.8667	5e-05	0.00061	#N/A	#N/A	#N/A	#N/A	#N/A
Col8a2	0.0440309	0.0951233	0.178547	6.25273	-5.53035	5e-05	0.00044076	26.9356	0.997599	4.75491	5e-05	0.00061	#N/A	#N/A	#N/A	#N/A	#N/A
Coro2b	30.5404	34.1174	85.4201	80.3713	-1.35847	5e-05	0.00044076	25.6292	11.4307	1.16488	5e-05	0.00061	#N/A	#N/A	#N/A	#N/A	#N/A
Cpa3	0.0001	0.0001	0.812692	2.76573	-14.127	5e-05	0.00044076	4.76255	0.323477	3.88	5e-05	0.00061	#N/A	#N/A	#N/A	#N/A	#N/A
Cpne7	0.0351673	0.0921365	0.37075	13.8329	-6.80184	0.0019	0.0102322	0.767216	5.16155	-2.7501	5e-05	0.00061	#N/A	#N/A	#N/A	#N/A	#N/A
Cpxm2	0.0156959	0.023733	0.0954697	1.88433	-5.64996	0.0078	0.0327529	9.46995	0.114651	6.36804	5e-05	0.00061	#N/A	#N/A	#N/A	#N/A	#N/A
Cpz	0.431756	1.1864	0.11671	6.82837	-2.10164	0.00205	0.010885	8.30596	2.04752	2.02027	5e-05	0.00061	#N/A	#N/A	#N/A	#N/A	#N/A
Crabp2	184.19	231.47	35.8932	39.2827	2.46706	5e-05	0.00044076	115.632	250.524	-1.11541	5e-05	0.00061	#N/A	#N/A	#N/A	#N/A	#N/A
Creb3l1	0.199549	0.278979	0.536045	2.51942	-2.67472	0.0029	0.0145542	12.7865	0.117598	6.76461	5e-05	0.00061	#N/A	#N/A	#N/A	#N/A	#N/A
Creb5	1.25959	1.04879	0.227873	0.307218	2.10902	0.00395	0.018763	4.14414	0.13832	4.90499	5e-05	0.00061	#N/A	#N/A	#N/A	#N/A	#N/A
Crhbp	4.84272	12.1147	1.85794	0.986699	2.5756	0.00035	0.00247082	1.74087	26.6471	-3.9361	5e-05	0.00061	#N/A	#N/A	#N/A	#N/A	#N/A
Crim1	8.48467	9.95155	12.014	101.674	-2.62447	5e-05	0.00044076	15.5213	53.5825	-1.78751	5e-05	0.00061	#N/A	#N/A	#N/A	#N/A	#N/A
Crispld1	0.341186	0.681039	3.45879	2.7395	-2.60016	0.0004	0.00277297	8.59208	2.01525	2.09205	5e-05	0.00061	#N/A	#N/A	#N/A	#N/A	#N/A
Crispld2	0.263061	0.175035	0.746704	1.11371	-2.0863	0.0026	0.0132638	3.05653	0.956553	1.67598	5e-05	0.00061	#N/A	#N/A	#N/A	#N/A	#N/A
Crlf1	0.159933	0.118119	0.504353	0.934262	-2.37125	0.0104	0.0414134	2.77225	0.248874	3.47757	5e-05	0.00061	#N/A	#N/A	#N/A	#N/A	#N/A
Crot	37.0235	34.7793	7.20378	9.63265	2.09245	5e-05	0.00044076	13.8674	32.4635	-1.22712	5e-05	0.00061	#N/A	#N/A	#N/A	#N/A	#N/A
Crtc1	8.19105	9.70683	15.4916	14.0197	-0.721479	0.0076	0.0320648	10.1677	2.80008	1.86045	5e-05	0.00061	#N/A	#N/A	#N/A	#N/A	#N/A
Cryba1	0.102897	2.57238	0.0834083	737.773	-8.10751	5e-05	0.00044076	361.094	11062.2	-4.93712	5e-05	0.00061	#N/A	#N/A	#N/A	#N/A	#N/A
Cryba2	0	0.664658	0	126.456	-7.57181	0.0093	0.0378677	59.1376	2097.73	-5.14861	5e-05	0.00061	#N/A	#N/A	#N/A	#N/A	#N/A
Crygd	0.0568151	0.273669	0.138153	22.5084	-6.09857	0.0077	0.0324197	43.3385	2827.31	-6.02764	5e-05	0.00061	#N/A	#N/A	#N/A	#N/A	#N/A
Cryge	0.335783	0.572878	0	88.9027	-6.61234	0.0002	0.0015151	202.313	9051.64	-5.48352	5e-05	0.00061	#N/A	#N/A	#N/A	#N/A	#N/A
Csdc2	6.62843	8.27491	136.611	108.949	-4.04237	5e-05	0.00044076	20.1293	8.52526	1.23948	5e-05	0.00061	#N/A	#N/A	#N/A	#N/A	#N/A
Csrp1	32.1224	27.1781	3.05673	7.11038	2.54413	5e-05	0.00044076	54.4618	21.4187	1.34637	5e-05	0.00061	#N/A	#N/A	#N/A	#N/A	#N/A
Csrp2	342.682	332.826	119.725	144.675	1.35325	5e-05	0.00044076	143.998	282.042	-0.969861	5e-05	0.00061	#N/A	#N/A	#N/A	#N/A	#N/A
Ctdsp1	35.2269	43.4418	2.53486	17.5291	1.97118	5e-05	0.00044076	42.0948	19.7207	1.09393	5e-05	0.00061	#N/A	#N/A	#N/A	#N/A	#N/A
Cth	31.0116	24.6593	0.756134	1.74845	4.47428	5e-05	0.00044076	3.43561	11.3586	-1.72515	5e-05	0.00061	#N/A	#N/A	#N/A	#N/A	#N/A
Ctif	8.89222	10.2193	36.4304	28.2686	-1.7593	5e-05	0.00044076	12.7851	5.7769	1.1461	5e-05	0.00061	#N/A	#N/A	#N/A	#N/A	#N/A
Ctsk	0.0742617	0.0897412	0.331203	4.82478	-4.97445	0.0005	0.00336454	30.1377	0.627927	5.58483	5e-05	0.00061	#N/A	#N/A	#N/A	#N/A	#N/A
Ctxn1	101.821	127.104	253.673	213.158	-1.02803	5e-05	0.00044076	99.7732	48.2026	1.04954	5e-05	0.00061	#N/A	#N/A	#N/A	#N/A	#N/A
Cxxc4	4.75003	4.53576	17.6142	14.7577	-1.80165	5e-05	0.00044076	7.15197	2.85438	1.32516	5e-05	0.00061	#N/A	#N/A	#N/A	#N/A	#N/A
Cygb	1.3701	1.34146	18.8885	13.4216	-3.57479	5e-05	0.00044076	8.98779	1.85585	2.27589	5e-05	0.00061	#N/A	#N/A	#N/A	#N/A	#N/A
Cyp26a1	34.4416	27.012	0.699553	2.47647	4.2742	5e-05	0.00044076	2.79483	19.0077	-2.76575	5e-05	0.00061	#N/A	#N/A	#N/A	#N/A	#N/A
Cyp26b1	0.0631936	0.0660488	0.336922	0.738432	-3.05666	0.00175	0.00956829	4.05256	0.459393	3.14103	5e-05	0.00061	#N/A	#N/A	#N/A	#N/A	#N/A
Cyr61	292.415	211.301	8.15679	70.7045	2.67522	5e-05	0.00044076	10.5978	2.30311	2.20211	5e-05	0.00061	#N/A	#N/A	#N/A	#N/A	#N/A
D930028M14Rik	6.95121	17.9925	120.521	119.978	-3.26928	5e-05	0.00044076	32.7248	97.8819	-1.58066	5e-05	0.00061	#N/A	#N/A	#N/A	#N/A	#N/A
Dct	0.062598	1.33212	2.01025	9.90248	-3.09446	5e-05	0.00044076	85.3146	4.54165	4.2315	5e-05	0.00061	#N/A	#N/A	#N/A	#N/A	#N/A
Ddit4l	7.38238	4.63785	0.149881	0.206643	5.07532	5e-05	0.00044076	7.32245	1.57824	2.21401	5e-05	0.00061	#N/A	#N/A	#N/A	#N/A	#N/A
Dennd6a	14.2295	14.3505	4.63543	5.6688	1.47177	5e-05	0.00044076	8.13979	16.0428	-0.978862	5e-05	0.00061	#N/A	#N/A	#N/A	#N/A	#N/A
Dio3os	18.5628	26.6828	0.460766	0.739584	5.23625	5e-05	0.00044076	1.61301	14.4721	-3.16545	5e-05	0.00061	#N/A	#N/A	#N/A	#N/A	#N/A
Dkk2	0.00740556	0.067188	0.0480471	5.79835	-6.29235	0.00095	0.00574843	52.6586	1.04998	5.64823	5e-05	0.00061	#N/A	#N/A	#N/A	#N/A	#N/A
Dkk3	578.473	663.95	69.1248	91.2042	2.95405	5e-05	0.00044076	140.036	424.465	-1.59985	5e-05	0.00061	#N/A	#N/A	#N/A	#N/A	#N/A
Dlgap5	46.209	44.2062	1.33023	4.48605	3.9584	5e-05	0.00044076	14.3305	31.5521	-1.13865	5e-05	0.00061	#N/A	#N/A	#N/A	#N/A	#N/A
Dll1	45.4925	43.7283	9.13716	5.87704	2.57105	5e-05	0.00044076	11.1625	26.4123	-1.24255	5e-05	0.00061	#N/A	#N/A	#N/A	#N/A	#N/A
Dll4	31.5394	36.3964	1.37225	1.86903	4.38954	5e-05	0.00044076	6.35193	15.4366	-1.28109	5e-05	0.00061	#N/A	#N/A	#N/A	#N/A	#N/A
Dmrta2	0.75444	0.644429	0.367101	14.8634	-3.44463	5e-05	0.00044076	23.0217	3.61718	2.67006	5e-05	0.00061	#N/A	#N/A	#N/A	#N/A	#N/A
Dnm1	1.6008	2.33519	55.8541	37.6061	-4.56955	5e-05	0.00044076	23.7061	3.58746	2.72422	5e-05	0.00061	#N/A	#N/A	#N/A	#N/A	#N/A
Dok7	0.0453052	0.0479371	4.50993	4.19431	-6.54459	0.00095	0.00574843	1.23564	0.204716	2.59356	5e-05	0.00061	#N/A	#N/A	#N/A	#N/A	#N/A
Dph6	20.8301	22.4992	7.52277	11.6054	1.17964	0.0013	0.00740949	15.1518	5.76526	1.39403	5e-05	0.00061	#N/A	#N/A	#N/A	#N/A	#N/A
Dpysl2	23.3907	27.8418	62.8666	60.8727	-1.27217	5e-05	0.00044076	18.8131	180.133	-3.25925	5e-05	0.00061	#N/A	#N/A	#N/A	#N/A	#N/A
Draxin	4.65612	10.4489	46.6518	58.2094	-2.79538	5e-05	0.00044076	16.3867	8.61863	0.926995	5e-05	0.00061	#N/A	#N/A	#N/A	#N/A	#N/A
Dsg2	0.343602	0.398668	0.0343564	0.120352	2.26239	0.0047	0.0216554	1.92265	0.153552	3.6463	5e-05	0.00061	#N/A	#N/A	#N/A	#N/A	#N/A
Dsp	0.080506	0.0923891	0.189126	0.466172	-1.92225	0.00535	0.0240957	6.12823	0.468067	3.71068	5e-05	0.00061	#N/A	#N/A	#N/A	#N/A	#N/A
Dtx4	97.2369	82.3749	28.3447	24.8837	1.75461	5e-05	0.00044076	31.1525	58.6514	-0.912818	5e-05	0.00061	#N/A	#N/A	#N/A	#N/A	#N/A
Dusp9	2.53647	2.59173	0.780824	0.814524	1.68458	0.00665	0.0287702	2.11618	6.31277	-1.57681	5e-05	0.00061	#N/A	#N/A	#N/A	#N/A	#N/A
Dvl3	29.5572	35.1964	55.1218	49.072	-0.686237	0.00525	0.0237185	33.4814	7.2081	2.21567	5e-05	0.00061	#N/A	#N/A	#N/A	#N/A	#N/A
Dync1h1	32.8861	33.4188	68.1771	56.328	-0.909017	0.00135	0.00763268	31.2278	66.7978	-1.09697	5e-05	0.00061	#N/A	#N/A	#N/A	#N/A	#N/A
Dync2h1	6.66775	7.33041	2.843	2.7522	1.32298	5e-05	0.00044076	3.27718	10.0451	-1.61597	5e-05	0.00061	#N/A	#N/A	#N/A	#N/A	#N/A
Dynll2	95.0998	114.777	249.104	206.537	-1.11835	5e-05	0.00044076	133.912	31.0585	2.10823	5e-05	0.00061	#N/A	#N/A	#N/A	#N/A	#N/A
Ednra	0.128145	0.209724	0.073359	2.86616	-3.12104	0.00085	0.00524912	10.6121	0.76227	3.79926	5e-05	0.00061	#N/A	#N/A	#N/A	#N/A	#N/A
Eef2k	1.61747	1.73177	9.2691	9.00725	-2.44807	5e-05	0.00044076	6.36385	2.74804	1.2115	5e-05	0.00061	#N/A	#N/A	#N/A	#N/A	#N/A
Efnb3	18.4452	25.3684	46.592	36.5602	-0.924376	0.00015	0.00117604	38.414	16.6824	1.20331	5e-05	0.00061	#N/A	#N/A	#N/A	#N/A	#N/A
Egfr	3.20565	2.83292	0.122498	0.604302	3.05458	0.0001	0.000821569	6.29482	1.31745	2.25642	5e-05	0.00061	#N/A	#N/A	#N/A	#N/A	#N/A
Egr1	357.813	219.532	59.8392	133.786	1.57617	5e-05	0.00044076	5.00514	0.32118	3.96196	5e-05	0.00061	#N/A	#N/A	#N/A	#N/A	#N/A
Ehd2	27.1932	24.4017	2.69874	7.10882	2.39526	5e-05	0.00044076	15.8619	4.99589	1.66675	5e-05	0.00061	#N/A	#N/A	#N/A	#N/A	#N/A
Elavl2	2.65085	4.443	30.0374	23.4749	-2.91523	5e-05	0.00044076	16.6808	7.81938	1.09306	5e-05	0.00061	#N/A	#N/A	#N/A	#N/A	#N/A
Elf4	1.94959	1.31892	0.16447	0.345117	2.68123	0.00025	0.00183928	2.17173	0.429457	2.33826	5e-05	0.00061	#N/A	#N/A	#N/A	#N/A	#N/A
Ell2	1.79093	1.97529	0.964225	17.5019	-2.29369	5e-05	0.00044076	6.98765	20.8632	-1.57808	5e-05	0.00061	#N/A	#N/A	#N/A	#N/A	#N/A
Emb	24.5067	28.1637	12.1376	18.3363	0.789418	0.01135	0.0445618	14.4258	35.1033	-1.28296	5e-05	0.00061	#N/A	#N/A	#N/A	#N/A	#N/A
Emilin1	1.00942	1.4758	0.747726	7.55148	-1.7396	0.00125	0.00717055	44.5243	4.80356	3.21242	5e-05	0.00061	#N/A	#N/A	#N/A	#N/A	#N/A
Emilin3	0.61831	0.696418	0.659379	8.68151	-2.8288	0.0008	0.00498864	12.8329	2.2836	2.49046	5e-05	0.00061	#N/A	#N/A	#N/A	#N/A	#N/A
Emilin3	0.61831	0.696418	0.659379	8.68151	-2.8288	0.0008	0.00498864	12.8329	2.2836	2.49046	5e-05	0.00061	#N/A	#N/A	#N/A	#N/A	#N/A
Emp1	0.533615	1.161	0.149876	5.63571	-1.77151	0.00925	0.0377168	52.6867	4.29547	3.61655	5e-05	0.00061	#N/A	#N/A	#N/A	#N/A	#N/A
Emp2	2.65018	2.48419	0.214278	0.824634	2.30511	0.0012	0.00692459	3.55142	0.887189	2.00108	5e-05	0.00061	#N/A	#N/A	#N/A	#N/A	#N/A
Eno1b	174.088	230.624	73.3705	116.497	1.0919	5e-05	0.00044076	122.078	300.349	-1.29884	5e-05	0.00061	#N/A	#N/A	#N/A	#N/A	#N/A
Epas1	0.550409	0.277996	0.663445	3.52341	-2.33746	0.00115	0.0066871	5.36969	0.950464	2.49813	5e-05	0.00061	#N/A	#N/A	#N/A	#N/A	#N/A
Epcam	4.87887	5.73083	1.71972	1.58253	1.68386	0.006	0.026457	12.8533	3.63678	1.8214	5e-05	0.00061	#N/A	#N/A	#N/A	#N/A	#N/A
Epha2	25.4041	18.548	0.66588	10.8055	1.93789	5e-05	0.00044076	4.15492	12.0523	-1.53642	5e-05	0.00061	#N/A	#N/A	#N/A	#N/A	#N/A
Epha3	18.9515	20.12	0.864094	0.896173	4.47225	5e-05	0.00044076	33.5352	9.12846	1.87723	5e-05	0.00061	#N/A	#N/A	#N/A	#N/A	#N/A
Ephx1	0.263157	0.296838	3.88381	5.04038	-3.99424	5e-05	0.00044076	6.59929	1.31057	2.33212	5e-05	0.00061	#N/A	#N/A	#N/A	#N/A	#N/A
Ercc6l	17.0574	14.8578	0.595507	1.57538	3.87789	5e-05	0.00044076	6.03191	15.3965	-1.35192	5e-05	0.00061	#N/A	#N/A	#N/A	#N/A	#N/A
Ets2	13.121	9.39032	4.74679	5.55978	1.12709	0.0023	0.0119574	17.3699	7.56908	1.1984	5e-05	0.00061	#N/A	#N/A	#N/A	#N/A	#N/A
Etv5	48.9502	46.5947	1.86023	7.82612	3.30215	5e-05	0.00044076	12.148	34.9376	-1.52406	5e-05	0.00061	#N/A	#N/A	#N/A	#N/A	#N/A
Exo1	18.7814	15.8392	0.544855	1.56444	4.0368	5e-05	0.00044076	5.80935	14.0959	-1.27883	5e-05	0.00061	#N/A	#N/A	#N/A	#N/A	#N/A
Eya4	3.1378	3.23186	0.162087	1.01864	2.43154	0.00085	0.00524912	4.01346	1.45513	1.4637	5e-05	0.00061	#N/A	#N/A	#N/A	#N/A	#N/A
Fam101a	0.141778	0.117799	3.29097	4.30105	-4.87025	0.0001	0.000821569	7.35372	1.22961	2.58027	5e-05	0.00061	#N/A	#N/A	#N/A	#N/A	#N/A
Fam102a	12.45	10.6646	3.86047	4.14053	1.53055	0.00015	0.00117604	10.3852	3.42993	1.59828	5e-05	0.00061	#N/A	#N/A	#N/A	#N/A	#N/A
Fam171b	15.4868	17.3036	39.7337	30.1765	-1.09223	5e-05	0.00044076	31.0555	15.5616	0.996858	5e-05	0.00061	#N/A	#N/A	#N/A	#N/A	#N/A
Fam174b	3.51961	3.84595	9.42682	9.33816	-1.34918	0.00215	0.0113276	13.7763	5.79912	1.24828	5e-05	0.00061	#N/A	#N/A	#N/A	#N/A	#N/A
Fam188b	8.99398	8.17581	1.69514	2.35186	2.08495	5e-05	0.00044076	3.25182	7.56087	-1.21731	5e-05	0.00061	#N/A	#N/A	#N/A	#N/A	#N/A
Fam189b	10.3605	12.3995	24.4346	22.9492	-1.05789	0.00065	0.00419286	11.2351	2.51314	2.16045	5e-05	0.00061	#N/A	#N/A	#N/A	#N/A	#N/A
Fam57b	6.04137	8.12724	95.1381	78.9036	-3.61866	5e-05	0.00044076	14.2918	1.34309	3.41156	5e-05	0.00061	#N/A	#N/A	#N/A	#N/A	#N/A
Fam60a	18.5525	23.7517	9.77785	14.3779	0.808434	0.0144	0.0542018	54.2443	124.275	-1.19599	5e-05	0.00061	#N/A	#N/A	#N/A	#N/A	#N/A
Fam65a	9.04194	9.80411	23.7936	21.2354	-1.25659	5e-05	0.00044076	10.5896	1.50475	2.81505	5e-05	0.00061	#N/A	#N/A	#N/A	#N/A	#N/A
Fam69c	36.0659	30.3111	1.10388	1.09718	4.91441	5e-05	0.00044076	2.27134	15.0606	-2.72916	5e-05	0.00061	#N/A	#N/A	#N/A	#N/A	#N/A
Fam81a	8.52392	8.07919	1.68316	1.30673	2.47329	5e-05	0.00044076	1.63617	6.22728	-1.92828	5e-05	0.00061	#N/A	#N/A	#N/A	#N/A	#N/A
Fam84a	2.53666	1.53911	11.576	11.5925	-2.50702	5e-05	0.00044076	10.0331	4.36096	1.20205	5e-05	0.00061	#N/A	#N/A	#N/A	#N/A	#N/A
Fam84b	8.23203	5.31036	3.00458	3.0324	1.16558	0.0031	0.0153727	8.84875	3.28936	1.42767	5e-05	0.00061	#N/A	#N/A	#N/A	#N/A	#N/A
Fam98b	70.1112	79.2019	38.0584	37.8669	0.975688	0.0007	0.00446182	47.7154	8.9905	2.40798	5e-05	0.00061	#N/A	#N/A	#N/A	#N/A	#N/A
Fancd2	13.4995	12.5861	0.405151	1.72164	3.6165	5e-05	0.00044076	4.2837	9.61774	-1.16684	5e-05	0.00061	#N/A	#N/A	#N/A	#N/A	#N/A
Farp1	14.5617	16.0947	32.5266	33.9437	-1.11652	5e-05	0.00044076	22.3637	11.437	0.96745	5e-05	0.00061	#N/A	#N/A	#N/A	#N/A	#N/A
Fblim1	2.41201	3.25457	80.1324	65.4142	-4.68286	5e-05	0.00044076	19.3938	4.09107	2.24505	5e-05	0.00061	#N/A	#N/A	#N/A	#N/A	#N/A
Fbln1	20.4928	24.9023	1.83773	9.89279	1.95227	5e-05	0.00044076	48.9052	17.2015	1.50745	5e-05	0.00061	#N/A	#N/A	#N/A	#N/A	#N/A
Fbln5	0.0182875	0.0193619	0.0148316	1.20514	-5.01808	0.00095	0.00574843	10.8522	0.090521	6.90552	5e-05	0.00061	#N/A	#N/A	#N/A	#N/A	#N/A
Fcgrt	0.0167245	0.10107	0.0813728	1.93172	-4.09507	0.00545	0.0244705	11.4994	1.67683	2.77775	5e-05	0.00061	#N/A	#N/A	#N/A	#N/A	#N/A
Fdps	9.37048	8.05272	23.1618	16.5514	-1.18861	0.0105	0.0417546	82.152	171.715	-1.06365	5e-05	0.00061	#N/A	#N/A	#N/A	#N/A	#N/A
Fem1b	40.6452	44.2745	72.4409	68.0482	-0.726287	0.00455	0.0210641	41.1609	85.1361	-1.0485	5e-05	0.00061	#N/A	#N/A	#N/A	#N/A	#N/A
Fen1	35.4429	31.4021	5.01457	7.31293	2.43894	5e-05	0.00044076	16.1796	40.4055	-1.32038	5e-05	0.00061	#N/A	#N/A	#N/A	#N/A	#N/A
Fezf1	0.0612775	0.022228	7.05644	2.60269	-6.85388	0.00735	0.0311776	7.24607	0.122684	5.88418	5e-05	0.00061	#N/A	#N/A	#N/A	#N/A	#N/A
Fgd4	21.1052	18.9172	9.88662	6.91744	1.252	0.00045	0.00307059	9.30984	19.8213	-1.09022	5e-05	0.00061	#N/A	#N/A	#N/A	#N/A	#N/A
Fgf15	1368.83	1795.21	29.5237	40.1929	5.50412	5e-05	0.00044076	70.1193	739.819	-3.39929	5e-05	0.00061	#N/A	#N/A	#N/A	#N/A	#N/A
Fgf3	58.6656	58.6735	1.45596	1.58783	5.26867	5e-05	0.00044076	2.01886	21.4475	-3.4092	5e-05	0.00061	#N/A	#N/A	#N/A	#N/A	#N/A
Fgfr1	13.6339	16.814	5.11252	10.6286	0.951805	0.01485	0.0555983	22.2603	8.88474	1.32507	5e-05	0.00061	#N/A	#N/A	#N/A	#N/A	#N/A
Fgfrl1	20.3518	21.8419	1.05902	10.6828	1.84537	5e-05	0.00044076	12.6119	27.6512	-1.13256	5e-05	0.00061	#N/A	#N/A	#N/A	#N/A	#N/A
Fibin	0.248434	0.0667445	1.69007	2.69658	-3.79888	0.00275	0.0139074	15.6496	0.994957	3.97535	5e-05	0.00061	#N/A	#N/A	#N/A	#N/A	#N/A
Fkbp1a	122.962	135.308	239.459	224.73	-0.845832	0.00065	0.00419286	146.134	49.7722	1.55388	5e-05	0.00061	#N/A	#N/A	#N/A	#N/A	#N/A
Flnc	1.7969	1.67492	0.280622	0.833259	1.6401	0.00415	0.0195222	17.5222	2.97825	2.55665	5e-05	0.00061	#N/A	#N/A	#N/A	#N/A	#N/A
Fmo1	0.0121529	0.0514319	0.443497	1.56481	-4.98115	0.0136	0.0517728	6.06542	0.326764	4.21429	5e-05	0.00061	#N/A	#N/A	#N/A	#N/A	#N/A
Fn1	41.4935	42.2988	2.50824	15.2081	2.24174	5e-05	0.00044076	100.34	15.3238	2.71105	5e-05	0.00061	#N/A	#N/A	#N/A	#N/A	#N/A
Fnbp1l	45.5733	50.2821	173.653	128.378	-1.65577	5e-05	0.00044076	60.3776	26.4046	1.19322	5e-05	0.00061	#N/A	#N/A	#N/A	#N/A	#N/A
Fndc1	0.059927	0.122712	1.96278	1.79885	-4.36429	5e-05	0.00044076	5.86191	0.15121	5.27675	5e-05	0.00061	#N/A	#N/A	#N/A	#N/A	#N/A
Fndc5	0.972408	1.13846	6.17453	5.1861	-2.42813	0.00015	0.00117604	11.9073	1.48299	3.00527	5e-05	0.00061	#N/A	#N/A	#N/A	#N/A	#N/A
Foxc1	0.109637	0.0290136	0.0277863	1.93698	-3.82483	0.00245	0.0126215	14.7769	0.928105	3.99291	5e-05	0.00061	#N/A	#N/A	#N/A	#N/A	#N/A
Foxo4	19.5164	19.4033	3.63394	6.78595	1.90116	5e-05	0.00044076	21.9116	9.67567	1.17926	5e-05	0.00061	#N/A	#N/A	#N/A	#N/A	#N/A
Foxp4	19.2004	27.9287	8.71966	11.0267	1.25503	0.0018	0.00978142	15.4201	5.76576	1.41923	5e-05	0.00061	#N/A	#N/A	#N/A	#N/A	#N/A
Foxp4	19.2004	27.9287	8.71966	11.0267	1.25503	0.0018	0.00978142	15.4201	5.76576	1.41923	5e-05	0.00061	#N/A	#N/A	#N/A	#N/A	#N/A
Fto	52.2213	56.9022	86.3506	81.2141	-0.618756	0.0109	0.0430517	57.5306	22.9975	1.32285	5e-05	0.00061	#N/A	#N/A	#N/A	#N/A	#N/A
Fzd1	4.77058	5.27866	4.64075	17.2069	-1.12039	0.00135	0.00763268	20.0835	8.74225	1.19993	5e-05	0.00061	#N/A	#N/A	#N/A	#N/A	#N/A
Fzd2	13.9376	17.6384	1.47355	6.88289	1.91787	5e-05	0.00044076	34.3354	11.8697	1.53241	5e-05	0.00061	#N/A	#N/A	#N/A	#N/A	#N/A
Fzd5	49.3645	38.8836	1.23452	1.39844	5.06681	5e-05	0.00044076	3.33746	24.151	-2.85526	5e-05	0.00061	#N/A	#N/A	#N/A	#N/A	#N/A
Fzd5	49.3645	38.8836	1.23452	1.39844	5.06681	5e-05	0.00044076	3.33746	24.151	-2.85526	5e-05	0.00061	#N/A	#N/A	#N/A	#N/A	#N/A
Fzd7	11.0344	10.8659	0.828108	9.13138	1.13681	0.0023	0.0119574	21.8655	10.0544	1.12083	5e-05	0.00061	#N/A	#N/A	#N/A	#N/A	#N/A
Gabra1	0.092681	0.0981152	0.549647	0.313966	-2.17835	0.01365	0.0519148	1.04892	0.089828	3.5456	5e-05	0.00061	#N/A	#N/A	#N/A	#N/A	#N/A
Gadd45a	231.045	205.789	25.476	17.3872	3.34927	5e-05	0.00044076	36.9819	125.575	-1.76366	5e-05	0.00061	#N/A	#N/A	#N/A	#N/A	#N/A
Gal3st3	4.42083	5.93658	18.0199	15.1759	-1.68034	0.00015	0.00117604	6.29989	1.30097	2.27574	5e-05	0.00061	#N/A	#N/A	#N/A	#N/A	#N/A
Galnt13	10.1011	10.5276	6.92163	4.76788	0.819438	0.0071	0.0303123	2.00948	5.53193	-1.46096	5e-05	0.00061	#N/A	#N/A	#N/A	#N/A	#N/A
Gcat	12.5068	14.4495	1.30528	2.35254	2.88157	5e-05	0.00044076	7.07235	17.5181	-1.30859	5e-05	0.00061	#N/A	#N/A	#N/A	#N/A	#N/A
Gcnt4	7.21027	6.36128	0.267173	0.187653	4.89913	5e-05	0.00044076	0.469494	5.02722	-3.42058	5e-05	0.00061	#N/A	#N/A	#N/A	#N/A	#N/A
Gdf10	0.0672008	0.182843	1.62584	2.03613	-3.87237	0.00015	0.00117604	30.9212	0.412803	6.227	5e-05	0.00061	#N/A	#N/A	#N/A	#N/A	#N/A
Gja3	0.0517647	0.202883	0.0076189	63.0685	-7.95245	0.00015	0.00117604	4.77461	73.6509	-3.94725	5e-05	0.00061	#N/A	#N/A	#N/A	#N/A	#N/A
Gja8	0.619317	1.77814	0.0124791	394.139	-7.3611	5e-05	0.00044076	17.3752	193.819	-3.47961	5e-05	0.00061	#N/A	#N/A	#N/A	#N/A	#N/A
Glul	267.888	224.821	93.6276	76.0171	1.53822	5e-05	0.00044076	95.6475	203.242	-1.0874	5e-05	0.00061	#N/A	#N/A	#N/A	#N/A	#N/A
Gm5483	0.0001	0.0001	0.0888047	1.31098	-12.7729	0.0003	0.00216271	1.19571	0	26.8333	5e-05	0.00061	#N/A	#N/A	#N/A	#N/A	#N/A
Gmps	26.1299	25.9567	12.6812	13.2061	1.00867	0.0006	0.00391987	20.4449	43.4926	-1.08903	5e-05	0.00061	#N/A	#N/A	#N/A	#N/A	#N/A
Gnao1	6.88141	7.97587	269.369	191.364	-4.95469	5e-05	0.00044076	26.4852	8.10799	1.70777	5e-05	0.00061	#N/A	#N/A	#N/A	#N/A	#N/A
Gpc4	18.3108	25.4412	1.84383	12.1163	1.64804	0.0001	0.000821569	21.1278	5.64877	1.90313	5e-05	0.00061	#N/A	#N/A	#N/A	#N/A	#N/A
Gpnmb	0	0.144022	0.128738	2.70809	-4.29992	0.0118	0.0460717	28.5651	1.47168	4.27872	5e-05	0.00061	#N/A	#N/A	#N/A	#N/A	#N/A
Gpr173	6.88159	7.66817	18.3332	14.3248	-1.16644	0.00045	0.00307059	6.15479	2.20041	1.48394	5e-05	0.00061	#N/A	#N/A	#N/A	#N/A	#N/A
Gpr98	11.692	10.3344	0.727315	1.25343	3.47512	5e-05	0.00044076	3.95607	15.9903	-2.01506	5e-05	0.00061	#N/A	#N/A	#N/A	#N/A	#N/A
Grb2	31.8525	33.3851	78.1122	64.8806	-1.13217	5e-05	0.00044076	48.3835	24.6907	0.970547	5e-05	0.00061	#N/A	#N/A	#N/A	#N/A	#N/A
Grem1	0.26783	0.485519	5.48753	3.38388	-3.55777	0.0002	0.0015151	6.48717	0.861587	2.91252	5e-05	0.00061	#N/A	#N/A	#N/A	#N/A	#N/A
Gria3	0.0749866	0.242282	2.77875	1.56597	-3.77549	0.00205	0.010885	1.56173	0.281548	2.47169	5e-05	0.00061	#N/A	#N/A	#N/A	#N/A	#N/A
Grik1	0.269243	0.241868	2.27171	1.3622	-2.82981	5e-05	0.00044076	2.31241	0.258044	3.16371	5e-05	0.00061	#N/A	#N/A	#N/A	#N/A	#N/A
Grik5	30.5592	32.9104	70.9416	61.5	-1.06122	5e-05	0.00044076	30.9868	8.55392	1.857	5e-05	0.00061	#N/A	#N/A	#N/A	#N/A	#N/A
Grip2	0.110503	0.0955005	1.65157	0.909961	-3.63627	0.00015	0.00117604	0.977958	0.072402	3.75567	5e-05	0.00061	#N/A	#N/A	#N/A	#N/A	#N/A
Grwd1	29.8944	26.7506	12.0782	14.6727	1.08236	0.00255	0.0130413	15.8077	34.6805	-1.1335	5e-05	0.00061	#N/A	#N/A	#N/A	#N/A	#N/A
Gsn	0.952652	1.93618	18.9749	47.3893	-4.52185	5e-05	0.00044076	24.3381	64.7422	-1.41149	5e-05	0.00061	#N/A	#N/A	#N/A	#N/A	#N/A
Gucy1a3	2.91827	2.93401	6.22454	5.82233	-1.04159	0.00835	0.034621	10.2313	3.02868	1.75623	5e-05	0.00061	#N/A	#N/A	#N/A	#N/A	#N/A
H1fx	312.574	284.177	74.2362	82.003	1.93337	5e-05	0.00044076	103.483	49.1051	1.07545	5e-05	0.00061	#N/A	#N/A	#N/A	#N/A	#N/A
Hbb-b2	0.229757	0.553319	95.1151	353.53	-9.16221	5e-05	0.00044076	3509.01	83.3598	5.39557	5e-05	0.00061	#N/A	#N/A	#N/A	#N/A	#N/A
Heatr1	13.0374	12.3784	5.48277	5.75377	1.17753	5e-05	0.00044076	7.88031	16.4884	-1.06513	5e-05	0.00061	#N/A	#N/A	#N/A	#N/A	#N/A
Hes1	211.598	159.413	6.42867	33.9305	3.20049	5e-05	0.00044076	36.8786	98.4308	-1.41633	5e-05	0.00061	#N/A	#N/A	#N/A	#N/A	#N/A
Hes5	324.124	361.578	7.45114	18.5185	4.72268	5e-05	0.00044076	41.1329	126.748	-1.6236	5e-05	0.00061	#N/A	#N/A	#N/A	#N/A	#N/A
Heyl	18.7019	14.2313	0.384416	2.83935	3.35272	5e-05	0.00044076	6.38177	2.35101	1.44068	5e-05	0.00061	#N/A	#N/A	#N/A	#N/A	#N/A
Hist1h1d	3.82702	1.94005	0.105766	0.268052	3.94743	0.00705	0.030143	0.325823	837.295	-11.3274	5e-05	0.00061	#N/A	#N/A	#N/A	#N/A	#N/A
Hist1h2ag	5.10093	6.38928	0.142516	0.659833	3.84003	0.0057	0.0253698	3.41985	271.246	-6.30952	5e-05	0.00061	#N/A	#N/A	#N/A	#N/A	#N/A
Hist1h2ai	3.15639	3.73021	0.697435	0.41962	2.62409	0.00705	0.030143	1.79214	464.291	-8.0172	5e-05	0.00061	#N/A	#N/A	#N/A	#N/A	#N/A
Hist1h2bg	5.15129	2.27845	0.0732223	0.508917	3.67388	0.0091	0.0371943	0.776692	439.655	-9.14481	5e-05	0.00061	#N/A	#N/A	#N/A	#N/A	#N/A
Hist1h2bk	4.09981	3.4775	0.0651386	0.401118	4.02249	0.00895	0.0367135	1.29011	1141.13	-9.78875	5e-05	0.00061	#N/A	#N/A	#N/A	#N/A	#N/A
Hist1h2bm	6.61556	6.21441	0.0687222	0.476777	4.5558	0.0058	0.0257419	0.957916	1722.46	-10.8123	5e-05	0.00061	#N/A	#N/A	#N/A	#N/A	#N/A
Hist1h3a	3.99489	3.74446	0.258965	0.498259	3.35342	0.0032	0.01575	1.15492	728.916	-9.30182	5e-05	0.00061	#N/A	#N/A	#N/A	#N/A	#N/A
Hist1h3c	8.82163	7.86934	0.0693958	0.53509	4.78722	0.0039	0.0185514	3.45232	1642.17	-8.89382	5e-05	0.00061	#N/A	#N/A	#N/A	#N/A	#N/A
Hist1h4d	4.4487	4.59449	1.20127	0.683959	2.26209	0.0141	0.0532788	1.49301	2443.65	-10.6766	5e-05	0.00061	#N/A	#N/A	#N/A	#N/A	#N/A
Hist1h4i	45.9816	51.7956	4.63308	7.42643	3.01933	0.00015	0.00117604	22.5387	1038.44	-5.52587	5e-05	0.00061	#N/A	#N/A	#N/A	#N/A	#N/A
Hist3h2a	26.9905	29.2793	79.9811	64.362	-1.35907	0.00165	0.00909951	52.0717	1021.28	-4.29373	5e-05	0.00061	#N/A	#N/A	#N/A	#N/A	#N/A
Hist3h2ba	88.1799	89.2531	272.434	191.979	-1.38813	5e-05	0.00044076	120.904	918.944	-2.92611	5e-05	0.00061	#N/A	#N/A	#N/A	#N/A	#N/A
Hk2	15.8047	12.4484	2.79722	9.37786	1.21448	0.0008	0.00498864	5.50825	14.6116	-1.40745	5e-05	0.00061	#N/A	#N/A	#N/A	#N/A	#N/A
Hkdc1	11.4824	8.10615	2.10212	1.73373	2.35239	0.0001	0.000821569	0.549702	2.73565	-2.31516	5e-05	0.00061	#N/A	#N/A	#N/A	#N/A	#N/A
Hmcn1	0.0417956	0.0898361	0.284045	0.500486	-2.57532	0.0002	0.0015151	2.99955	0.371562	3.01307	5e-05	0.00061	#N/A	#N/A	#N/A	#N/A	#N/A
Hmgn5	43.0746	42.0081	4.77326	6.6467	2.89731	5e-05	0.00044076	28.6184	7.67702	1.89833	5e-05	0.00061	#N/A	#N/A	#N/A	#N/A	#N/A
Hmmr	47.9975	46.9038	1.11136	4.49384	4.08159	5e-05	0.00044076	14.8227	31.6524	-1.09451	5e-05	0.00061	#N/A	#N/A	#N/A	#N/A	#N/A
Hn1l	107.231	117.076	28.115	43.5459	1.64622	5e-05	0.00044076	73.8281	143.148	-0.955266	5e-05	0.00061	#N/A	#N/A	#N/A	#N/A	#N/A
Hook1	49.2951	48.1211	19.4686	11.9345	1.63325	5e-05	0.00044076	11.9394	23.5405	-0.979415	5e-05	0.00061	#N/A	#N/A	#N/A	#N/A	#N/A
Hpgds	0.0251119	0.0607497	0.393732	0.484684	-3.35482	0.01095	0.0432158	4.93521	0.989873	2.3178	5e-05	0.00061	#N/A	#N/A	#N/A	#N/A	#N/A
Hrc	0.127517	0.189241	0.45125	3.25353	-3.54793	0.00035	0.00247082	5.14932	0.400403	3.68486	5e-05	0.00061	#N/A	#N/A	#N/A	#N/A	#N/A
Hs3st3b1	0.426058	0.480262	1.46947	1.47428	-1.69956	0.00425	0.0198964	3.64792	0.61386	2.57109	5e-05	0.00061	#N/A	#N/A	#N/A	#N/A	#N/A
Hspa12b	2.02104	1.95892	4.79453	4.81385	-1.27154	0.00985	0.0396877	9.18029	2.67172	1.78077	5e-05	0.00061	#N/A	#N/A	#N/A	#N/A	#N/A
Hspa2	15.0302	15.7217	1.66613	1.96318	3.08291	5e-05	0.00044076	3.14768	10.3951	-1.72354	5e-05	0.00061	#N/A	#N/A	#N/A	#N/A	#N/A
Hspb8	0.686646	0.68521	3.35385	3.87329	-2.3973	0.00115	0.0066871	12.4591	3.31086	1.91192	5e-05	0.00061	#N/A	#N/A	#N/A	#N/A	#N/A
Hspg2	2.98914	3.59178	0.374022	34.8286	-2.41932	5e-05	0.00044076	12.7882	6.86124	0.898272	5e-05	0.00061	#N/A	#N/A	#N/A	#N/A	#N/A
Icam1	0.099522	0.0468028	0.0717413	0.944391	-2.79584	0.0042	0.0197029	2.47196	0.606738	2.02651	5e-05	0.00061	#N/A	#N/A	#N/A	#N/A	#N/A
Ids	8.35428	11.5848	101.442	79.8928	-3.18499	5e-05	0.00044076	20.1156	7.5845	1.40719	5e-05	0.00061	#N/A	#N/A	#N/A	#N/A	#N/A
Ift74	66.972	59.6874	15.2008	19.1153	1.884	5e-05	0.00044076	25.3994	54.3725	-1.09808	5e-05	0.00061	#N/A	#N/A	#N/A	#N/A	#N/A
Igf1	0.120826	0.0985577	17.1201	12.5091	-7.07742	5e-05	0.00044076	13.5511	0.6021	4.49226	5e-05	0.00061	#N/A	#N/A	#N/A	#N/A	#N/A
Igf2bp1	29.8663	33.5136	6.14932	11.8638	1.81498	5e-05	0.00044076	15.2587	35.6299	-1.22346	5e-05	0.00061	#N/A	#N/A	#N/A	#N/A	#N/A
Igfbp3	0.346239	0.355879	1.83447	4.31647	-3.13102	0.00015	0.00117604	40.9284	4.77806	3.09861	5e-05	0.00061	#N/A	#N/A	#N/A	#N/A	#N/A
Igfbp4	119.576	129.806	52.6097	69.0159	1.03591	0.0001	0.000821569	224.915	80.3787	1.48449	5e-05	0.00061	#N/A	#N/A	#N/A	#N/A	#N/A
Iglon5	16.9611	23.1542	146.412	116.289	-2.7112	5e-05	0.00044076	29.5871	11.1357	1.40978	5e-05	0.00061	#N/A	#N/A	#N/A	#N/A	#N/A
Igsf11	22.572	20.9244	4.33573	2.35262	2.70117	5e-05	0.00044076	2.47486	6.94531	-1.48869	5e-05	0.00061	#N/A	#N/A	#N/A	#N/A	#N/A
Igsf9	72.2379	75.662	40.1924	41.0461	0.864386	0.00185	0.0100052	24.912	51.4315	-1.04581	5e-05	0.00061	#N/A	#N/A	#N/A	#N/A	#N/A
Ildr2	33.7116	33.0994	1.61541	2.5362	4.00834	5e-05	0.00044076	8.9768	21.2268	-1.24161	5e-05	0.00061	#N/A	#N/A	#N/A	#N/A	#N/A
Impg2	0.888606	0.96259	6.88585	3.07971	-2.42849	5e-05	0.00044076	0.463088	1.7714	-1.93553	5e-05	0.00061	#N/A	#N/A	#N/A	#N/A	#N/A
Inf2	0.389824	0.378733	0.354473	2.72666	-2.00324	0.00405	0.0191533	3.19629	0.454793	2.81312	5e-05	0.00061	#N/A	#N/A	#N/A	#N/A	#N/A
Ipo11	28.8979	30.5714	9.75655	12.5193	1.41666	5e-05	0.00044076	18.4016	37.34	-1.02089	5e-05	0.00061	#N/A	#N/A	#N/A	#N/A	#N/A
Ipo5	123.768	115.057	41.1597	72.8993	1.06617	0.0002	0.0015151	71.6265	156.691	-1.12936	5e-05	0.00061	#N/A	#N/A	#N/A	#N/A	#N/A
Ipo7	81.472	73.9308	49.4049	49.0481	0.658505	0.01415	0.0534282	50.1061	92.7632	-0.888566	5e-05	0.00061	#N/A	#N/A	#N/A	#N/A	#N/A
Ipo8	17.6095	16.6298	6.23696	7.80796	1.2856	5e-05	0.00044076	10.6446	22.2889	-1.0662	5e-05	0.00061	#N/A	#N/A	#N/A	#N/A	#N/A
Iqgap2	17.1212	21.847	0.882773	3.62325	3.11237	5e-05	0.00044076	9.82495	20.3503	-1.05053	5e-05	0.00061	#N/A	#N/A	#N/A	#N/A	#N/A
Iqgap3	21.4563	20.3094	0.562706	2.33769	3.848	5e-05	0.00044076	6.18241	12.1608	-0.975997	5e-05	0.00061	#N/A	#N/A	#N/A	#N/A	#N/A
Iqsec2	0.732907	0.750398	2.8445	1.93342	-1.68757	0.00605	0.0266487	1.82204	0.245532	2.89157	5e-05	0.00061	#N/A	#N/A	#N/A	#N/A	#N/A
Irx1	0.138531	0.0586178	17.2779	21.4839	-7.61921	0.00015	0.00117604	15.099	1.13329	3.73586	5e-05	0.00061	#N/A	#N/A	#N/A	#N/A	#N/A
Irx3	2.02641	0.97415	12.2866	17.6338	-3.31783	5e-05	0.00044076	22.1434	7.01064	1.65926	5e-05	0.00061	#N/A	#N/A	#N/A	#N/A	#N/A
Isl1	20.715	35.3565	229.642	148.807	-2.75476	5e-05	0.00044076	26.1527	69.6339	-1.41283	5e-05	0.00061	#N/A	#N/A	#N/A	#N/A	#N/A
Islr	0.136128	1.32099	0.962622	27.2909	-4.27724	0.0001	0.000821569	49.6193	3.46506	3.83995	5e-05	0.00061	#N/A	#N/A	#N/A	#N/A	#N/A
Itga4	1.25616	1.65191	3.44009	2.68827	-1.07544	0.00595	0.026282	4.21996	1.39625	1.59567	5e-05	0.00061	#N/A	#N/A	#N/A	#N/A	#N/A
Itga5	6.20017	8.00291	0.298466	3.58651	1.87023	0.00035	0.00247082	20.3621	3.47819	2.54948	5e-05	0.00061	#N/A	#N/A	#N/A	#N/A	#N/A
Itga6	30.5787	31.56	3.44066	10.559	2.1501	5e-05	0.00044076	11.1835	25.7138	-1.20117	5e-05	0.00061	#N/A	#N/A	#N/A	#N/A	#N/A
Itga9	0.421276	0.37055	4.51407	4.45854	-3.50227	5e-05	0.00044076	7.65743	2.25238	1.76541	5e-05	0.00061	#N/A	#N/A	#N/A	#N/A	#N/A
Itm2a	151.333	175.072	11.2606	24.712	3.18169	5e-05	0.00044076	275.068	122.995	1.16119	5e-05	0.00061	#N/A	#N/A	#N/A	#N/A	#N/A
Jag1	1.74017	2.98286	1.60667	25.5144	-2.52163	5e-05	0.00044076	7.51258	21.1098	-1.49053	5e-05	0.00061	#N/A	#N/A	#N/A	#N/A	#N/A
Jam3	124.791	139.345	21.6353	60.406	1.68686	5e-05	0.00044076	53.7216	111.612	-1.05492	5e-05	0.00061	#N/A	#N/A	#N/A	#N/A	#N/A
Jph4	0.581737	0.714804	50.9341	39.0001	-6.11613	5e-05	0.00044076	6.48733	1.00817	2.68589	5e-05	0.00061	#N/A	#N/A	#N/A	#N/A	#N/A
Kank4	0.079115	0.0717899	0.265819	1.09436	-3.17208	0.00095	0.00574843	8.52157	0.779549	3.45041	5e-05	0.00061	#N/A	#N/A	#N/A	#N/A	#N/A
Kantr	1.75513	3.27199	5.68664	6.49901	-1.27738	0.00655	0.0284339	2.96042	0.785854	1.91347	5e-05	0.00061	#N/A	#N/A	#N/A	#N/A	#N/A
Kcnh4	0.456338	0.53889	21.6767	14.7273	-5.19293	5e-05	0.00044076	1.77215	0.449885	1.97787	5e-05	0.00061	#N/A	#N/A	#N/A	#N/A	#N/A
Kcnj12	0.264357	0.464876	1.74445	15.4839	-4.56226	5e-05	0.00044076	1.33997	7.46356	-2.47766	5e-05	0.00061	#N/A	#N/A	#N/A	#N/A	#N/A
Kcp	0.560222	0.697943	23.6081	15.4768	-4.95722	5e-05	0.00044076	4.75068	1.48421	1.67844	5e-05	0.00061	#N/A	#N/A	#N/A	#N/A	#N/A
Kctd12	2.32443	1.94946	86.3211	48.1068	-4.97514	5e-05	0.00044076	44.063	3.77742	3.54409	5e-05	0.00061	#N/A	#N/A	#N/A	#N/A	#N/A
Kif11	66.0583	60.7067	1.52482	5.11118	4.2557	5e-05	0.00044076	20.6276	52.5623	-1.34945	5e-05	0.00061	#N/A	#N/A	#N/A	#N/A	#N/A
Kif15	55.1015	47.3341	1.54175	4.79167	4.01559	5e-05	0.00044076	13.324	35.8036	-1.42608	5e-05	0.00061	#N/A	#N/A	#N/A	#N/A	#N/A
Kif18a	44.2023	36.3545	1.56033	2.48492	4.31571	5e-05	0.00044076	8.18054	25.4889	-1.6396	5e-05	0.00061	#N/A	#N/A	#N/A	#N/A	#N/A
Kif18b	38.1247	34.2364	0.811534	3.15028	4.19098	5e-05	0.00044076	8.44784	17.291	-1.03337	5e-05	0.00061	#N/A	#N/A	#N/A	#N/A	#N/A
Kif4	42.0447	37.355	0.850484	3.66341	4.13669	5e-05	0.00044076	11.4025	28.9603	-1.34473	5e-05	0.00061	#N/A	#N/A	#N/A	#N/A	#N/A
Kitl	0.897003	1.09133	67.9215	53.5243	-5.93261	5e-05	0.00044076	13.0971	5.83269	1.16701	5e-05	0.00061	#N/A	#N/A	#N/A	#N/A	#N/A
Kntc1	22.6056	19.9403	0.759223	2.46893	3.72024	5e-05	0.00044076	6.04851	15.5934	-1.36628	5e-05	0.00061	#N/A	#N/A	#N/A	#N/A	#N/A
Krt14	0.0001	0.0001	0.0285486	2.9161	-13.8458	5e-05	0.00044076	12.9504	0.612957	4.40107	5e-05	0.00061	#N/A	#N/A	#N/A	#N/A	#N/A
Krt73	7.29143	8.98333	0.599865	0.685388	3.66251	5e-05	0.00044076	1.21555	7.69825	-2.66292	5e-05	0.00061	#N/A	#N/A	#N/A	#N/A	#N/A
Lama4	0.0801492	0.172412	1.54924	3.70538	-4.37888	5e-05	0.00044076	12.0947	3.746	1.69095	5e-05	0.00061	#N/A	#N/A	#N/A	#N/A	#N/A
Lamb1	0.331265	1.66259	2.15309	48.0204	-4.65329	5e-05	0.00044076	34.9524	16.8869	1.04949	5e-05	0.00061	#N/A	#N/A	#N/A	#N/A	#N/A
Lamc2	0.0261995	0.0158498	0.505709	0.899743	-5.06281	0.00075	0.00474056	1.78637	0.187353	3.2532	5e-05	0.00061	#N/A	#N/A	#N/A	#N/A	#N/A
Laptm5	0.0117593	0.0568777	0.619863	1.60722	-5.02003	0.0077	0.0324197	11.2183	2.65419	2.07951	5e-05	0.00061	#N/A	#N/A	#N/A	#N/A	#N/A
Lbh	25.6534	30.2957	113.212	92.3808	-1.8776	5e-05	0.00044076	48.6952	18.2016	1.41971	5e-05	0.00061	#N/A	#N/A	#N/A	#N/A	#N/A
Lbr	64.4443	72.009	8.3183	11.1516	2.80909	5e-05	0.00044076	20.8218	74.5336	-1.8398	5e-05	0.00061	#N/A	#N/A	#N/A	#N/A	#N/A
Ldlr	31.576	24.9643	16.6169	13.8138	0.893752	0.0022	0.0115463	8.72179	22.8491	-1.38944	5e-05	0.00061	#N/A	#N/A	#N/A	#N/A	#N/A
Ldlrad4	0.541317	0.831876	2.22238	2.6144	-1.81651	0.0072	0.0306623	3.9674	0.910302	2.12378	5e-05	0.00061	#N/A	#N/A	#N/A	#N/A	#N/A
Lgals9	0.0594671	0.28167	1.38682	1.35571	-3.00708	0.00665	0.0287702	4.57941	0.840422	2.44598	5e-05	0.00061	#N/A	#N/A	#N/A	#N/A	#N/A
Lgr4	40.2216	43.4104	13.641	24.1366	1.14652	5e-05	0.00044076	21.864	45.6223	-1.06118	5e-05	0.00061	#N/A	#N/A	#N/A	#N/A	#N/A
Lhfpl4	10.9067	12.5825	57.1097	44.2224	-2.10902	5e-05	0.00044076	13.9371	5.47629	1.34766	5e-05	0.00061	#N/A	#N/A	#N/A	#N/A	#N/A
Lhx1	0.0609116	0.085943	4.14117	2.11737	-5.41337	5e-05	0.00044076	5.50952	0.127725	5.43081	5e-05	0.00061	#N/A	#N/A	#N/A	#N/A	#N/A
Lix1	0.267934	0.567123	1.62968	23.945	-4.9367	5e-05	0.00044076	6.7484	20.1383	-1.57733	5e-05	0.00061	#N/A	#N/A	#N/A	#N/A	#N/A
Lmo3	0.217161	0.278957	3.68721	3.46364	-3.84936	0.0001	0.000821569	6.42191	1.05264	2.60899	5e-05	0.00061	#N/A	#N/A	#N/A	#N/A	#N/A
Lmtk3	7.17755	6.59383	49.7252	40.1284	-2.7059	5e-05	0.00044076	7.30192	2.00441	1.8651	5e-05	0.00061	#N/A	#N/A	#N/A	#N/A	#N/A
Lonrf3	9.7665	8.39783	0.27405	0.278615	5.03856	5e-05	0.00044076	1.45896	5.32688	-1.86835	5e-05	0.00061	#N/A	#N/A	#N/A	#N/A	#N/A
Loxl1	0.95045	2.76917	0.737292	24.0629	-2.73712	5e-05	0.00044076	23.8232	8.58775	1.47202	5e-05	0.00061	#N/A	#N/A	#N/A	#N/A	#N/A
Loxl2	13.575	14.57	2.21123	10.0977	1.19317	0.0011	0.00645519	42.2191	12.4517	1.76155	5e-05	0.00061	#N/A	#N/A	#N/A	#N/A	#N/A
Lrch2	10.0813	10.573	19.8761	14.5685	-0.737836	0.0113	0.0443826	12.2202	4.87796	1.32492	5e-05	0.00061	#N/A	#N/A	#N/A	#N/A	#N/A
Lrrc3b	0.0528086	0.0850959	1.39888	1.08681	-4.1719	0.0017	0.00932488	2.5828	0.237728	3.44155	5e-05	0.00061	#N/A	#N/A	#N/A	#N/A	#N/A
Lrrc75b	3.1245	2.45819	22.4898	18.2665	-2.86799	5e-05	0.00044076	6.03243	1.37723	2.13097	5e-05	0.00061	#N/A	#N/A	#N/A	#N/A	#N/A
Lrrc8d	18.1904	16.3439	30.4721	24.9305	-0.681924	0.00905	0.037027	16.101	5.73125	1.49023	5e-05	0.00061	#N/A	#N/A	#N/A	#N/A	#N/A
Lrrtm3	0.0497665	0.0731043	2.96939	4.85999	-5.99368	5e-05	0.00044076	1.83688	0.308419	2.57429	5e-05	0.00061	#N/A	#N/A	#N/A	#N/A	#N/A
Ltbp1	2.48138	4.49294	0.223173	1.3897	2.11242	0.0009	0.00550296	17.1704	6.83192	1.32956	5e-05	0.00061	#N/A	#N/A	#N/A	#N/A	#N/A
Lum	0	0.149702	0.111572	19.0514	-7.00008	0.0103	0.0411194	201.148	2.28108	6.4624	5e-05	0.00061	#N/A	#N/A	#N/A	#N/A	#N/A
Ly6h	1.3302	0.923634	121.661	86.9549	-6.53232	0.0002	0.0015151	33.3862	9.79516	1.76911	5e-05	0.00061	#N/A	#N/A	#N/A	#N/A	#N/A
Maf	4.32049	3.82173	1.04567	37.8497	-2.2561	5e-05	0.00044076	15.3318	33.1005	-1.11033	5e-05	0.00061	#N/A	#N/A	#N/A	#N/A	#N/A
Magt1	9.44513	15.0264	1.45032	7.51774	1.44824	0.0008	0.00498864	13.8268	29.2916	-1.08302	5e-05	0.00061	#N/A	#N/A	#N/A	#N/A	#N/A
Maml1	20.1084	20.6863	6.00129	6.99744	1.65001	5e-05	0.00044076	13.692	6.79218	1.01139	5e-05	0.00061	#N/A	#N/A	#N/A	#N/A	#N/A
Map3k4	25.3928	23.4822	11.8241	11.9052	1.04243	0.00055	0.00364808	13.9769	27.1625	-0.958572	5e-05	0.00061	#N/A	#N/A	#N/A	#N/A	#N/A
Mapre3	10.8579	12.669	60.2023	45.567	-2.16854	5e-05	0.00044076	18.0064	4.95143	1.86259	5e-05	0.00061	#N/A	#N/A	#N/A	#N/A	#N/A
Marveld1	7.00827	7.92635	1.97976	3.39928	1.47324	0.00285	0.0143456	17.1294	5.87252	1.54442	5e-05	0.00061	#N/A	#N/A	#N/A	#N/A	#N/A
Mast1	16.3542	19.4787	78.1387	56.3532	-1.90816	5e-05	0.00044076	11.9444	5.65326	1.07918	5e-05	0.00061	#N/A	#N/A	#N/A	#N/A	#N/A
Mboat1	7.53519	7.05699	2.32683	4.33543	1.13111	0.01155	0.0452687	2.68142	15.7834	-2.55734	5e-05	0.00061	#N/A	#N/A	#N/A	#N/A	#N/A
Mcm10	35.601	27.4677	0.907047	3.39833	3.87271	5e-05	0.00044076	9.03822	23.633	-1.38669	5e-05	0.00061	#N/A	#N/A	#N/A	#N/A	#N/A
Mcm4	101.787	88.2676	6.87439	16.4104	3.02895	5e-05	0.00044076	36.0241	68.223	-0.921296	5e-05	0.00061	#N/A	#N/A	#N/A	#N/A	#N/A
Mcm5	117.432	104.846	6.21587	15.8974	3.32938	5e-05	0.00044076	41.7007	89.0287	-1.0942	5e-05	0.00061	#N/A	#N/A	#N/A	#N/A	#N/A
Mcm6	212.286	170.301	20.8423	32.9839	2.82941	5e-05	0.00044076	67.5223	139.795	-1.04988	5e-05	0.00061	#N/A	#N/A	#N/A	#N/A	#N/A
Mcm7	94.2066	74.3776	15.2623	14.873	2.48394	5e-05	0.00044076	74.1441	154.605	-1.06018	5e-05	0.00061	#N/A	#N/A	#N/A	#N/A	#N/A
Mcmbp	38.5489	35.7161	22.0005	19.6033	0.835967	0.0026	0.0132638	20.5018	39.3026	-0.938874	5e-05	0.00061	#N/A	#N/A	#N/A	#N/A	#N/A
Mdga1	5.35859	5.16622	1.36834	0.990164	2.15785	5e-05	0.00044076	6.88942	2.07226	1.73318	5e-05	0.00061	#N/A	#N/A	#N/A	#N/A	#N/A
Mef2c	0.0211324	0.0333146	0.178856	0.241117	-2.94737	0.01055	0.0419044	9.57574	0.580384	4.0443	5e-05	0.00061	#N/A	#N/A	#N/A	#N/A	#N/A
Megf10	2.38303	1.97422	12.1076	4.53503	-1.93339	5e-05	0.00044076	4.91755	2.21487	1.15072	5e-05	0.00061	#N/A	#N/A	#N/A	#N/A	#N/A
Met	9.50914	9.65318	2.57945	2.05132	2.04895	5e-05	0.00044076	2.68795	6.22835	-1.21234	5e-05	0.00061	#N/A	#N/A	#N/A	#N/A	#N/A
Mical1	34.6534	31.743	10.4093	10.233	1.6855	5e-05	0.00044076	12.2329	23.7677	-0.958236	5e-05	0.00061	#N/A	#N/A	#N/A	#N/A	#N/A
Mip	0.292225	0.473756	0.301609	51.2872	-6.07361	5e-05	0.00044076	26.5193	519.807	-4.29286	5e-05	0.00061	#N/A	#N/A	#N/A	#N/A	#N/A
Mir17hg	24.5706	21.3257	5.31939	4.1059	2.28377	5e-05	0.00044076	7.48016	16.4539	-1.13729	5e-05	0.00061	#N/A	#N/A	#N/A	#N/A	#N/A
Mki67	124.593	106.685	2.69849	9.02242	4.30247	5e-05	0.00044076	27.8297	70.1449	-1.33371	5e-05	0.00061	#N/A	#N/A	#N/A	#N/A	#N/A
Mlc1	0.024272	0.0880464	0.50193	0.629493	-3.33247	0.0101	0.0404714	7.42686	0.3514	4.40157	5e-05	0.00061	#N/A	#N/A	#N/A	#N/A	#N/A
Mmp11	15.2026	20.746	7.80639	11.5732	0.891398	0.0143	0.053885	34.9481	11.8687	1.55805	5e-05	0.00061	#N/A	#N/A	#N/A	#N/A	#N/A
Mmp14	58.143	71.1157	22.2325	27.4864	1.3784	5e-05	0.00044076	90.1062	41.121	1.13175	5e-05	0.00061	#N/A	#N/A	#N/A	#N/A	#N/A
Mms22l	22.187	21.306	2.38205	3.13987	2.97754	5e-05	0.00044076	6.80318	14.6187	-1.10353	5e-05	0.00061	#N/A	#N/A	#N/A	#N/A	#N/A
Mndal	0.0001	0.0001	0.452586	0.184268	-11.6367	5e-05	0.00044076	0.408671	0	25.2844	5e-05	0.00061	#N/A	#N/A	#N/A	#N/A	#N/A
Mospd3	9.43647	10.3931	23.6889	24.8624	-1.29186	0.00325	0.0159577	13.9308	1.5839	3.13673	5e-05	0.00061	#N/A	#N/A	#N/A	#N/A	#N/A
Moxd1	0.233726	0.293567	2.00484	0.509659	-2.25359	0.0011	0.00645519	8.16675	0.38157	4.41974	5e-05	0.00061	#N/A	#N/A	#N/A	#N/A	#N/A
Mpp2	6.17457	6.13591	18.9899	18.1924	-1.59473	5e-05	0.00044076	9.64696	4.22565	1.1909	5e-05	0.00061	#N/A	#N/A	#N/A	#N/A	#N/A
Mrc2	5.43192	7.50591	0.324093	2.44974	2.22164	5e-05	0.00044076	18.7565	5.31488	1.81928	5e-05	0.00061	#N/A	#N/A	#N/A	#N/A	#N/A
Msh2	64.9315	63.2416	30.2219	31.6137	1.05158	5e-05	0.00044076	32.4345	64.1941	-0.984912	5e-05	0.00061	#N/A	#N/A	#N/A	#N/A	#N/A
Mthfd1	33.2725	31.2489	3.15752	8.475	2.47161	5e-05	0.00044076	16.0979	33.2168	-1.04504	5e-05	0.00061	#N/A	#N/A	#N/A	#N/A	#N/A
Mthfd1l	14.2008	13.587	4.2695	8.86772	1.08079	0.00775	0.0325832	5.64048	16.7291	-1.56847	5e-05	0.00061	#N/A	#N/A	#N/A	#N/A	#N/A
Mtss1l	27.6755	27.6241	60.9574	49.6433	-1.00002	5e-05	0.00044076	30.0779	9.5214	1.65946	5e-05	0.00061	#N/A	#N/A	#N/A	#N/A	#N/A
Myb	103.706	89.3842	3.48388	4.17936	4.65518	5e-05	0.00044076	6.84147	26.5034	-1.9538	5e-05	0.00061	#N/A	#N/A	#N/A	#N/A	#N/A
Myb	103.706	89.3842	3.48388	4.17936	4.65518	5e-05	0.00044076	6.84147	26.5034	-1.9538	5e-05	0.00061	#N/A	#N/A	#N/A	#N/A	#N/A
Myh6	0.0176113	0.0267892	0.333654	0.231279	-3.66943	0.0018	0.00978142	0.848336	0.07194	3.55977	5e-05	0.00061	#N/A	#N/A	#N/A	#N/A	#N/A
Myh7	0.0533601	0.145275	1.35239	1.37781	-3.78081	0.00045	0.00307059	6.21744	0.553857	3.48874	5e-05	0.00061	#N/A	#N/A	#N/A	#N/A	#N/A
Myl6b	3.40937	4.35643	12.5264	11.3127	-1.61812	0.0072	0.0306623	20.4752	2.06169	3.31198	5e-05	0.00061	#N/A	#N/A	#N/A	#N/A	#N/A
Myl9	27.0312	14.5797	1.82059	14.711	1.33174	0.0082	0.034089	35.8067	9.45867	1.92052	5e-05	0.00061	#N/A	#N/A	#N/A	#N/A	#N/A
Myrf	1.43197	1.76182	0.825074	7.1565	-1.3214	0.00185	0.0100052	6.8116	1.26106	2.43336	5e-05	0.00061	#N/A	#N/A	#N/A	#N/A	#N/A
Naalad2	0.0103941	0.075421	0.0421467	1.16644	-3.81595	0.0042	0.0197029	2.61069	0.211354	3.6267	5e-05	0.00061	#N/A	#N/A	#N/A	#N/A	#N/A
Naf1	8.19994	7.68252	1.51376	3.15361	1.76675	0.00075	0.00474056	8.51488	3.0599	1.4765	5e-05	0.00061	#N/A	#N/A	#N/A	#N/A	#N/A
Natd1	13.9895	15.543	25.7137	23.7107	-0.74292	0.00595	0.026282	19.6058	9.3839	1.06302	5e-05	0.00061	#N/A	#N/A	#N/A	#N/A	#N/A
Nav1	3.61865	4.81553	20.5274	16.7104	-2.14245	5e-05	0.00044076	9.51422	2.93819	1.69516	5e-05	0.00061	#N/A	#N/A	#N/A	#N/A	#N/A
Ncapd2	118.816	114.738	10.7448	15.929	3.13026	5e-05	0.00044076	30.6071	58.241	-0.928169	5e-05	0.00061	#N/A	#N/A	#N/A	#N/A	#N/A
Ncapg2	15.6145	16.727	1.0718	2.15575	3.32488	5e-05	0.00044076	6.90349	13.0287	-0.916295	5e-05	0.00061	#N/A	#N/A	#N/A	#N/A	#N/A
Ncaph	67.7139	64.7467	3.50103	7.44318	3.59732	5e-05	0.00044076	21.8129	47.6677	-1.12783	5e-05	0.00061	#N/A	#N/A	#N/A	#N/A	#N/A
Nckap5l	4.50876	5.20161	16.1944	15.8481	-1.72239	5e-05	0.00044076	10.9927	4.102	1.42215	5e-05	0.00061	#N/A	#N/A	#N/A	#N/A	#N/A
Ndc80	55.8429	49.2581	1.50673	4.4497	4.14118	5e-05	0.00044076	15.4281	34.9134	-1.17822	5e-05	0.00061	#N/A	#N/A	#N/A	#N/A	#N/A
Ndrg1	69.508	55.4072	37.3714	23.9006	1.02765	0.00035	0.00247082	12.2695	33.8989	-1.46616	5e-05	0.00061	#N/A	#N/A	#N/A	#N/A	#N/A
Nebl	0.0745564	0.219799	2.44123	2.17053	-3.96969	5e-05	0.00044076	3.70989	1.03531	1.84131	5e-05	0.00061	#N/A	#N/A	#N/A	#N/A	#N/A
Nedd9	75.9701	40.9931	2.50848	3.9762	4.17288	5e-05	0.00044076	12.3475	33.8147	-1.45343	5e-05	0.00061	#N/A	#N/A	#N/A	#N/A	#N/A
Nefm	10.609	18.2279	558.726	438.433	-5.11184	5e-05	0.00044076	77.1508	32.6634	1.24001	5e-05	0.00061	#N/A	#N/A	#N/A	#N/A	#N/A
Nek2	69.6269	65.5772	1.38904	4.61907	4.49208	5e-05	0.00044076	14.0589	29.8267	-1.08512	5e-05	0.00061	#N/A	#N/A	#N/A	#N/A	#N/A
Ninl	15.5374	13.7728	3.32809	3.07164	2.19532	5e-05	0.00044076	4.49799	12.6389	-1.49052	5e-05	0.00061	#N/A	#N/A	#N/A	#N/A	#N/A
Nmral1	54.2969	60.1428	17.2612	20.853	1.58619	5e-05	0.00044076	33.098	67.7494	-1.03346	5e-05	0.00061	#N/A	#N/A	#N/A	#N/A	#N/A
Nmt2	2.55228	2.45783	16.2893	13.2937	-2.56185	0.00755	0.0318736	10.758	24.8698	-1.20898	5e-05	0.00061	#N/A	#N/A	#N/A	#N/A	#N/A
Notch1	98.6214	89.455	2.77037	6.04363	4.41538	5e-05	0.00044076	15.9761	30.6765	-0.941219	5e-05	0.00061	#N/A	#N/A	#N/A	#N/A	#N/A
Notch3	15.6422	20.0044	1.09177	8.7591	1.85544	5e-05	0.00044076	17.7745	9.59301	0.889754	5e-05	0.00061	#N/A	#N/A	#N/A	#N/A	#N/A
Nov	0.0358096	0.115468	1.694	1.31833	-4.31561	0.0026	0.0132638	3.6597	0.54799	2.7395	5e-05	0.00061	#N/A	#N/A	#N/A	#N/A	#N/A
Nova1	9.12005	10.1646	19.4468	14.7662	-0.827092	0.00135	0.00763268	9.43918	3.89258	1.27794	5e-05	0.00061	#N/A	#N/A	#N/A	#N/A	#N/A
Npl	10.7284	11.0069	1.29455	56.253	-1.40471	0.00065	0.00419286	12.9819	55.0196	-2.08344	5e-05	0.00061	#N/A	#N/A	#N/A	#N/A	#N/A
Npnt	1.23952	1.40488	1.49741	24.3794	-3.29065	5e-05	0.00044076	9.83426	1.12994	3.12157	5e-05	0.00061	#N/A	#N/A	#N/A	#N/A	#N/A
Nrcam	3.93265	4.30895	26.5058	17.9289	-2.43069	0.00055	0.00364808	8.5217	28.5932	-1.74646	5e-05	0.00061	#N/A	#N/A	#N/A	#N/A	#N/A
Nrxn2	1.50656	2.05118	52.5408	38.9878	-4.68519	5e-05	0.00044076	9.06622	3.2092	1.49829	5e-05	0.00061	#N/A	#N/A	#N/A	#N/A	#N/A
Nt5dc3	1.47974	1.42089	18.9484	14.1402	-3.5119	5e-05	0.00044076	3.58541	1.06627	1.74957	5e-05	0.00061	#N/A	#N/A	#N/A	#N/A	#N/A
Ntn1	0.733084	0.818791	1.77983	3.37299	-1.73135	0.0018	0.00978142	11.6813	4.45614	1.39033	5e-05	0.00061	#N/A	#N/A	#N/A	#N/A	#N/A
Ntrk3	0.509843	0.683801	7.63526	4.59876	-3.35745	5e-05	0.00044076	4.96414	0.235597	4.39715	5e-05	0.00061	#N/A	#N/A	#N/A	#N/A	#N/A
Nuak2	54.511	47.0451	8.7938	9.8614	2.44463	5e-05	0.00044076	12.5866	25.9152	-1.04191	5e-05	0.00061	#N/A	#N/A	#N/A	#N/A	#N/A
Nucks1	53.7321	62.3674	23.5653	26.6596	1.20889	0.0001	0.000821569	39.172	86.5618	-1.14391	5e-05	0.00061	#N/A	#N/A	#N/A	#N/A	#N/A
Nudt18	2.14094	2.02278	5.43042	5.10556	-1.33938	0.00315	0.015564	3.17251	0.94587	1.74591	5e-05	0.00061	#N/A	#N/A	#N/A	#N/A	#N/A
Nup133	25.5619	24.2446	10.4522	10.366	1.25849	5e-05	0.00044076	12.9825	25.4274	-0.969816	5e-05	0.00061	#N/A	#N/A	#N/A	#N/A	#N/A
Nup155	23.8464	24.3101	9.70405	10.5735	1.24785	5e-05	0.00044076	12.1636	23.8322	-0.970342	5e-05	0.00061	#N/A	#N/A	#N/A	#N/A	#N/A
Nup205	44.8686	43.3414	16.3226	16.56	1.42362	5e-05	0.00044076	19.3198	43.2351	-1.16212	5e-05	0.00061	#N/A	#N/A	#N/A	#N/A	#N/A
Nup210	25.8944	29.3631	4.98216	10.2353	1.86044	5e-05	0.00044076	9.16906	22.4585	-1.29242	5e-05	0.00061	#N/A	#N/A	#N/A	#N/A	#N/A
Nup85	79.4107	75.955	29.9711	28.1826	1.41773	5e-05	0.00044076	35.4175	68.4858	-0.951343	5e-05	0.00061	#N/A	#N/A	#N/A	#N/A	#N/A
Oca2	0.0266296	0.660288	0.165571	3.42526	-2.38611	0.0117	0.04576	10.4791	2.43538	2.1053	5e-05	0.00061	#N/A	#N/A	#N/A	#N/A	#N/A
Osbp2	0.366597	0.354798	8.05445	11.1661	-4.73572	5e-05	0.00044076	2.13978	12.0118	-2.48892	5e-05	0.00061	#N/A	#N/A	#N/A	#N/A	#N/A
Otx1	2.36751	8.24989	0.607998	1.44369	2.37155	0.0001	0.000821569	17.0281	2.10416	3.0166	5e-05	0.00061	#N/A	#N/A	#N/A	#N/A	#N/A
P4ha3	0.107625	0.122909	0.223048	3.32013	-3.94199	0.00055	0.00364808	7.74322	0.228086	5.08528	5e-05	0.00061	#N/A	#N/A	#N/A	#N/A	#N/A
Pabpc1	280.31	242.376	109.422	136.742	1.08632	0.00045	0.00307059	306.563	123.82	1.30794	5e-05	0.00061	#N/A	#N/A	#N/A	#N/A	#N/A
Padi2	0.062745	0.0517593	0.767931	0.423134	-3.37878	0.00095	0.00574843	1.03733	0.141552	2.87347	5e-05	0.00061	#N/A	#N/A	#N/A	#N/A	#N/A
Parm1	0.451647	0.86042	6.52608	32.4043	-4.89098	5e-05	0.00044076	20.3861	6.10612	1.73926	5e-05	0.00061	#N/A	#N/A	#N/A	#N/A	#N/A
Parp1	151.896	153.959	51.6147	61.642	1.43325	5e-05	0.00044076	76.306	166.46	-1.12531	5e-05	0.00061	#N/A	#N/A	#N/A	#N/A	#N/A
Parvb	2.88817	3.57888	54.8398	52.8756	-4.05797	5e-05	0.00044076	12.9346	2.79381	2.21093	5e-05	0.00061	#N/A	#N/A	#N/A	#N/A	#N/A
Pask	29.2827	24.9474	2.91606	3.49656	3.08011	5e-05	0.00044076	6.19455	17.0367	-1.45958	5e-05	0.00061	#N/A	#N/A	#N/A	#N/A	#N/A
Patl1	29.4498	31.0789	17.1558	16.8173	0.833226	0.00275	0.0139074	15.8915	6.5141	1.28662	5e-05	0.00061	#N/A	#N/A	#N/A	#N/A	#N/A
Pbk	74.6178	71.9664	1.88772	8.06072	3.88112	5e-05	0.00044076	29.8405	62.2416	-1.06061	5e-05	0.00061	#N/A	#N/A	#N/A	#N/A	#N/A
Pcdh18	8.15724	7.3199	1.31209	2.93616	1.8652	5e-05	0.00044076	24.8981	8.7932	1.50158	5e-05	0.00061	#N/A	#N/A	#N/A	#N/A	#N/A
Pcnt	17.3399	14.7055	3.93238	4.48296	1.92902	5e-05	0.00044076	6.04584	13.1419	-1.12016	5e-05	0.00061	#N/A	#N/A	#N/A	#N/A	#N/A
Pcolce	2.39553	3.65891	0.621606	20.066	-1.7727	0.0008	0.00498864	44.6509	7.13145	2.64642	5e-05	0.00061	#N/A	#N/A	#N/A	#N/A	#N/A
Pde3b	16.2447	15.7408	5.04424	5.08876	1.65836	5e-05	0.00044076	7.28725	13.7956	-0.920762	5e-05	0.00061	#N/A	#N/A	#N/A	#N/A	#N/A
Penk	36.3886	44.5888	2.82729	2.92266	3.8159	5e-05	0.00044076	32.1072	14.3308	1.16378	5e-05	0.00061	#N/A	#N/A	#N/A	#N/A	#N/A
Perp	0.318233	0.265618	0.663594	3.54517	-2.84972	0.0019	0.0102322	11.271	1.58625	2.82892	5e-05	0.00061	#N/A	#N/A	#N/A	#N/A	#N/A
Pfas	18.5451	19.3531	6.03812	7.65579	1.46859	5e-05	0.00044076	9.89804	26.3672	-1.41353	5e-05	0.00061	#N/A	#N/A	#N/A	#N/A	#N/A
Phactr1	4.60216	4.25564	25.5802	19.0633	-2.33343	5e-05	0.00044076	6.76702	2.29059	1.5628	5e-05	0.00061	#N/A	#N/A	#N/A	#N/A	#N/A
Phactr4	31.0783	33.1415	8.58237	10.6687	1.73808	5e-05	0.00044076	11.6203	3.62113	1.68213	5e-05	0.00061	#N/A	#N/A	#N/A	#N/A	#N/A
Phip	31.8468	32.3998	19.1453	14.6458	0.926977	0.0009	0.00550296	15.1595	36.7747	-1.27849	5e-05	0.00061	#N/A	#N/A	#N/A	#N/A	#N/A
Pid1	0.776264	0.64699	51.97	44.2424	-6.07896	5e-05	0.00044076	17.9712	4.52532	1.9896	5e-05	0.00061	#N/A	#N/A	#N/A	#N/A	#N/A
Piezo2	0.208167	0.281923	0.426099	1.09455	-1.63357	0.00645	0.0280954	5.61357	0.733143	2.93675	5e-05	0.00061	#N/A	#N/A	#N/A	#N/A	#N/A
Pigm	7.34695	8.08418	3.85388	4.57872	0.871794	0.00775	0.0325832	4.59621	9.03013	-0.974302	5e-05	0.00061	#N/A	#N/A	#N/A	#N/A	#N/A
Pip5kl1	0.100693	0.20683	3.47831	8.23013	-5.25071	5e-05	0.00044076	0.823949	10.8283	-3.71611	5e-05	0.00061	#N/A	#N/A	#N/A	#N/A	#N/A
Pitpnm1	104.21	107.153	50.1112	35.5453	1.30309	5e-05	0.00044076	14.8955	63.9728	-2.10258	5e-05	0.00061	#N/A	#N/A	#N/A	#N/A	#N/A
Pkp2	10.0581	8.92848	2.7788	4.83587	1.31813	0.0022	0.0115463	4.89043	14.5142	-1.56943	5e-05	0.00061	#N/A	#N/A	#N/A	#N/A	#N/A
Pla2g7	0.796023	1.02602	53.367	36.9213	-5.63091	5e-05	0.00044076	12.3516	80.8021	-2.70969	5e-05	0.00061	#N/A	#N/A	#N/A	#N/A	#N/A
Plagl2	24.1633	26.1381	5.85151	14.1248	1.33231	5e-05	0.00044076	17.5737	7.24676	1.27801	5e-05	0.00061	#N/A	#N/A	#N/A	#N/A	#N/A
Plch1	31.9379	29.9477	6.30537	7.01352	2.21613	5e-05	0.00044076	11.2166	27.334	-1.28506	5e-05	0.00061	#N/A	#N/A	#N/A	#N/A	#N/A
Plekhm3	12.4212	10.6976	6.50957	4.95217	1.01224	0.00085	0.00524912	2.63089	6.18625	-1.23351	5e-05	0.00061	#N/A	#N/A	#N/A	#N/A	#N/A
Plk2	7.78464	3.37704	38.5974	21.5625	-2.43025	5e-05	0.00044076	33.4408	6.26677	2.41581	5e-05	0.00061	#N/A	#N/A	#N/A	#N/A	#N/A
Plk4	31.5092	29.0544	3.71047	4.52746	2.8781	5e-05	0.00044076	13.6549	27.063	-0.986903	5e-05	0.00061	#N/A	#N/A	#N/A	#N/A	#N/A
Plvap	0.0567967	0.14591	0.241808	3.68496	-4.27588	0.0002	0.0015151	16.7156	5.42043	1.62472	5e-05	0.00061	#N/A	#N/A	#N/A	#N/A	#N/A
Plxna2	2.47461	2.40639	8.7348	3.94958	-1.3778	0.0001	0.000821569	6.59613	2.5178	1.38946	5e-05	0.00061	#N/A	#N/A	#N/A	#N/A	#N/A
Plxna4	0.256979	0.263853	2.38489	2.08084	-3.10001	5e-05	0.00044076	2.42808	1.02443	1.245	5e-05	0.00061	#N/A	#N/A	#N/A	#N/A	#N/A
Pmel	0.347653	2.44917	4.60842	20.3825	-3.15954	0.0144	0.0542018	241.557	18.4059	3.71412	5e-05	0.00061	#N/A	#N/A	#N/A	#N/A	#N/A
Pola1	31.2318	28.0986	4.17719	6.27504	2.50496	5e-05	0.00044076	10.1789	29.5411	-1.53714	5e-05	0.00061	#N/A	#N/A	#N/A	#N/A	#N/A
Pold1	56.3543	53.1302	4.57421	8.7676	3.0367	5e-05	0.00044076	15.738	45.854	-1.54279	5e-05	0.00061	#N/A	#N/A	#N/A	#N/A	#N/A
Pole	23.5407	20.455	1.60372	3.14136	3.21286	5e-05	0.00044076	7.09286	19.6327	-1.46882	5e-05	0.00061	#N/A	#N/A	#N/A	#N/A	#N/A
Polr1a	15.1346	16.4664	4.71905	7.78924	1.33709	5e-05	0.00044076	11.3824	21.1788	-0.895816	5e-05	0.00061	#N/A	#N/A	#N/A	#N/A	#N/A
Pom121	41.142	46.926	21.9867	24.456	0.923166	0.00135	0.00763268	22.5794	5.61966	2.00645	5e-05	0.00061	#N/A	#N/A	#N/A	#N/A	#N/A
Pou3f3	0.135729	0.0766102	1.0934	1.27428	-3.47903	0.0006	0.00391987	3.48668	0.178519	4.2877	5e-05	0.00061	#N/A	#N/A	#N/A	#N/A	#N/A
Pou6f1	4.74117	5.37311	17.0044	9.96165	-1.41475	0.0001	0.000821569	7.67352	2.17799	1.81689	5e-05	0.00061	#N/A	#N/A	#N/A	#N/A	#N/A
Ppap2b	27.533	27.2631	2.22862	3.92646	3.15422	5e-05	0.00044076	31.2742	13.309	1.23257	5e-05	0.00061	#N/A	#N/A	#N/A	#N/A	#N/A
Ppfia4	0.532424	0.641558	10.0899	7.13583	-3.87508	5e-05	0.00044076	3.80882	0.922896	2.0451	5e-05	0.00061	#N/A	#N/A	#N/A	#N/A	#N/A
Ppic	44.3735	43.8792	8.27971	14.669	1.94323	5e-05	0.00044076	91.0795	35.1719	1.3727	5e-05	0.00061	#N/A	#N/A	#N/A	#N/A	#N/A
Ppp1r13b	2.64058	3.01586	27.896	19.5802	-3.06924	5e-05	0.00044076	8.00272	3.36983	1.24781	5e-05	0.00061	#N/A	#N/A	#N/A	#N/A	#N/A
Ppp1r3e	0.67027	1.20589	5.89044	4.91363	-2.52572	0.00025	0.00183928	1.64277	0.280973	2.54763	5e-05	0.00061	#N/A	#N/A	#N/A	#N/A	#N/A
Ppp4c	112.805	107.066	65.9134	69.8964	0.69507	0.01305	0.0500336	84.7478	158.062	-0.899243	5e-05	0.00061	#N/A	#N/A	#N/A	#N/A	#N/A
Prc1	70.3984	67.6183	2.90342	4.64859	4.19184	5e-05	0.00044076	24.8395	57.1121	-1.20116	5e-05	0.00061	#N/A	#N/A	#N/A	#N/A	#N/A
Prdm1	17.7805	16.8017	11.8384	6.46264	0.918104	0.00215	0.0113276	2.70732	8.64283	-1.67464	5e-05	0.00061	#N/A	#N/A	#N/A	#N/A	#N/A
Prdm13	23.692	18.6404	5.25237	4.77149	2.07832	5e-05	0.00044076	2.12805	10.6092	-2.31771	5e-05	0.00061	#N/A	#N/A	#N/A	#N/A	#N/A
Prdm5	9.87283	8.70855	0.654873	2.28177	2.66162	5e-05	0.00044076	5.72081	15.4562	-1.43389	5e-05	0.00061	#N/A	#N/A	#N/A	#N/A	#N/A
Prex1	43.7525	39.7544	4.51062	5.0228	3.13083	5e-05	0.00044076	14.0755	26.7434	-0.925997	5e-05	0.00061	#N/A	#N/A	#N/A	#N/A	#N/A
Prickle1	0.862476	0.606625	3.19913	3.35198	-2.15681	0.00065	0.00419286	7.09303	2.43677	1.54143	5e-05	0.00061	#N/A	#N/A	#N/A	#N/A	#N/A
Prmt8	0.770915	0.776833	3.23958	1.80309	-1.70402	0.01035	0.0412787	4.42938	0.731599	2.59798	5e-05	0.00061	#N/A	#N/A	#N/A	#N/A	#N/A
Proser1	22.5793	22.2095	14.0114	11.9212	0.788371	0.00735	0.0311776	11.1055	1.69402	2.71275	5e-05	0.00061	#N/A	#N/A	#N/A	#N/A	#N/A
Prox1	17.5532	14.1796	16.2756	47.842	-1.01475	5e-05	0.00044076	6.66683	15.8057	-1.24537	5e-05	0.00061	#N/A	#N/A	#N/A	#N/A	#N/A
Prr16	0.331705	0.393349	8.95964	7.11715	-4.47075	5e-05	0.00044076	3.03458	0.356438	3.08977	5e-05	0.00061	#N/A	#N/A	#N/A	#N/A	#N/A
Prss12	0.257972	0.181982	4.84663	5.17956	-4.51028	5e-05	0.00044076	9.94862	0.856047	3.53873	5e-05	0.00061	#N/A	#N/A	#N/A	#N/A	#N/A
Prx	2.86983	2.88623	1.45963	11.7051	-1.19352	0.00355	0.0171502	2.65303	19.9811	-2.91292	5e-05	0.00061	#N/A	#N/A	#N/A	#N/A	#N/A
Ptgfrn	8.87085	9.77812	3.23448	5.88265	1.03244	0.0027	0.0136918	22.6067	8.72359	1.37376	5e-05	0.00061	#N/A	#N/A	#N/A	#N/A	#N/A
Ptp4a3	1.92766	4.91299	11.8599	13.5893	-1.89541	0.0042	0.0197029	16.6147	4.3539	1.93208	5e-05	0.00061	#N/A	#N/A	#N/A	#N/A	#N/A
Ptpn5	0.361038	0.549425	55.006	41.8977	-6.73381	5e-05	0.00044076	7.91632	2.90304	1.44727	5e-05	0.00061	#N/A	#N/A	#N/A	#N/A	#N/A
Ptpru	63.1678	66.8292	1.64894	25.9756	2.23446	0.00215	0.0113276	13.9202	47.5661	-1.77275	5e-05	0.00061	#N/A	#N/A	#N/A	#N/A	#N/A
Ptrf	0.034374	0.150718	0.0975691	6.57912	-5.17282	0.00035	0.00247082	24.8005	2.44044	3.34516	5e-05	0.00061	#N/A	#N/A	#N/A	#N/A	#N/A
Ptx3	2.31929	1.86308	0.291218	0.530074	2.34835	0.00805	0.033568	6.66309	1.21285	2.45779	5e-05	0.00061	#N/A	#N/A	#N/A	#N/A	#N/A
Rab18	29.5748	31.6229	52.2588	45.4391	-0.67485	0.0062	0.0271629	40.1133	17.937	1.16114	5e-05	0.00061	#N/A	#N/A	#N/A	#N/A	#N/A
Ranbp2	24.5261	24.0367	14.4069	13.7339	0.787188	0.00375	0.0179381	18.9941	39.0831	-1.04099	5e-05	0.00061	#N/A	#N/A	#N/A	#N/A	#N/A
Rarg	0.268652	0.180195	1.49776	3.25455	-3.40433	0.0055	0.0246624	10.8476	0.900505	3.5905	5e-05	0.00061	#N/A	#N/A	#N/A	#N/A	#N/A
Rasgrp1	0.0424209	0.0417024	0.873003	0.626392	-4.15573	0.0004	0.00277297	2.13988	0.062364	5.10067	5e-05	0.00061	#N/A	#N/A	#N/A	#N/A	#N/A
Rasip1	0.509306	0.440775	3.2331	3.07788	-2.73174	0.00025	0.00183928	6.17902	2.01723	1.615	5e-05	0.00061	#N/A	#N/A	#N/A	#N/A	#N/A
Raver1	77.4612	76.7308	25.186	29.9954	1.48247	5e-05	0.00044076	36.9757	14.3276	1.36778	5e-05	0.00061	#N/A	#N/A	#N/A	#N/A	#N/A
Rbbp8	32.4256	27.5997	5.31231	6.21242	2.38084	5e-05	0.00044076	8.68444	20.1277	-1.21268	5e-05	0.00061	#N/A	#N/A	#N/A	#N/A	#N/A
Rbm15	14.5277	12.6837	4.19899	3.63464	1.79646	5e-05	0.00044076	4.77733	22.0666	-2.20759	5e-05	0.00061	#N/A	#N/A	#N/A	#N/A	#N/A
Rbm24	2.03199	2.5978	3.21239	22.7335	-2.48649	5e-05	0.00044076	7.79473	20.8537	-1.41973	5e-05	0.00061	#N/A	#N/A	#N/A	#N/A	#N/A
Rbms1	0.780823	1.70262	9.90337	8.50341	-2.88982	0.0019	0.0102322	9.89223	2.53855	1.96229	5e-05	0.00061	#N/A	#N/A	#N/A	#N/A	#N/A
Rbms3	0.620024	0.266658	5.84846	5.80166	-3.71578	0.00155	0.00862021	5.15444	1.61439	1.67483	5e-05	0.00061	#N/A	#N/A	#N/A	#N/A	#N/A
Rdx	70.227	67.4616	34.0096	34.5173	1.00667	0.0024	0.0124078	36.8524	93.3138	-1.34033	5e-05	0.00061	#N/A	#N/A	#N/A	#N/A	#N/A
Reep5	10.8426	13.6071	142.87	114.364	-3.39519	5e-05	0.00044076	40.94	18.0795	1.17916	5e-05	0.00061	#N/A	#N/A	#N/A	#N/A	#N/A
Reln	6.20264	9.35468	74.9863	55.9374	-3.07306	5e-05	0.00044076	8.11137	27.7867	-1.77638	5e-05	0.00061	#N/A	#N/A	#N/A	#N/A	#N/A
Rfc5	41.3707	37.3646	6.44788	8.03394	2.44277	5e-05	0.00044076	23.0738	51.1277	-1.14785	5e-05	0.00061	#N/A	#N/A	#N/A	#N/A	#N/A
Rif1	28.434	28.1904	6.50555	7.18287	2.04847	5e-05	0.00044076	11.4822	24.5586	-1.09683	5e-05	0.00061	#N/A	#N/A	#N/A	#N/A	#N/A
Rnase4	0.503008	0.726931	7.0773	7.58876	-3.57582	5e-05	0.00044076	14.7028	2.7994	2.3929	5e-05	0.00061	#N/A	#N/A	#N/A	#N/A	#N/A
Rnf165	16.3567	19.9354	37.5507	29.5513	-0.8867	0.00085	0.00524912	13.3687	2.2181	2.59146	5e-05	0.00061	#N/A	#N/A	#N/A	#N/A	#N/A
Robo3	0.459536	0.298839	2.42248	1.66514	-2.43028	0.00085	0.00524912	5.70604	0.233985	4.608	5e-05	0.00061	#N/A	#N/A	#N/A	#N/A	#N/A
Rorb	56.1825	61.4771	24.6169	18.8006	1.43827	5e-05	0.00044076	10.5352	49.9115	-2.24416	5e-05	0.00061	#N/A	#N/A	#N/A	#N/A	#N/A
Rreb1	5.78524	4.87484	1.51243	1.87731	1.65297	0.00055	0.00364808	4.941	1.7155	1.52617	5e-05	0.00061	#N/A	#N/A	#N/A	#N/A	#N/A
Rsph1	76.5917	78.8	6.00648	5.04393	3.81374	5e-05	0.00044076	3.7772	20.838	-2.46383	5e-05	0.00061	#N/A	#N/A	#N/A	#N/A	#N/A
Rspo3	0.0470797	0.0355806	0.209989	0.387805	-2.85438	0.01365	0.0519148	10.3438	0.170035	5.92679	5e-05	0.00061	#N/A	#N/A	#N/A	#N/A	#N/A
Rtkn2	19.5175	17.9293	1.39383	2.16194	3.39661	5e-05	0.00044076	4.25265	11.829	-1.47589	5e-05	0.00061	#N/A	#N/A	#N/A	#N/A	#N/A
Rtn1	37.6416	54.1098	1162.37	803.851	-4.42155	5e-05	0.00044076	158.459	76.9806	1.04154	5e-05	0.00061	#N/A	#N/A	#N/A	#N/A	#N/A
Ruvbl2	114.947	114.217	52.3999	56.99	1.0669	0.0004	0.00277297	59.8294	114.156	-0.93208	5e-05	0.00061	#N/A	#N/A	#N/A	#N/A	#N/A
Ryr1	0.490589	0.630229	1.67114	0.94018	-1.22023	0.00355	0.0171502	2.79901	0.52134	2.42462	5e-05	0.00061	#N/A	#N/A	#N/A	#N/A	#N/A
Sall3	0.249232	0.169644	3.04149	1.55959	-3.45738	5e-05	0.00044076	1.3978	0.193946	2.84943	5e-05	0.00061	#N/A	#N/A	#N/A	#N/A	#N/A
Samd14	43.6579	53.7033	163.688	132.012	-1.60272	5e-05	0.00044076	61.6073	31.565	0.964776	5e-05	0.00061	#N/A	#N/A	#N/A	#N/A	#N/A
Scaf4	22.024	24.576	13.1726	12.8991	0.837845	0.00585	0.02593	13.4277	4.75226	1.49853	5e-05	0.00061	#N/A	#N/A	#N/A	#N/A	#N/A
Scamp1	10.4857	13.2725	74.8143	55.4066	-2.45446	5e-05	0.00044076	27.2544	13.8096	0.980818	5e-05	0.00061	#N/A	#N/A	#N/A	#N/A	#N/A
Scara3	10.0358	10.8079	3.26213	5.94366	1.179	0.0032	0.01575	19.3231	7.67788	1.33155	5e-05	0.00061	#N/A	#N/A	#N/A	#N/A	#N/A
Scarf2	0.902872	1.15277	0.305091	7.5259	-1.92961	0.00185	0.0100052	24.604	1.73105	3.82917	5e-05	0.00061	#N/A	#N/A	#N/A	#N/A	#N/A
Scg2	1.49378	0.957914	20.2542	7.46312	-3.49894	5e-05	0.00044076	3.73387	0.85717	2.12302	5e-05	0.00061	#N/A	#N/A	#N/A	#N/A	#N/A
Scml4	0.0114406	0.048446	2.0923	1.51886	-5.91409	0.00125	0.00717055	0.679401	0.120304	2.49758	5e-05	0.00061	#N/A	#N/A	#N/A	#N/A	#N/A
Scrt1	4.98294	8.67935	102.843	84.6737	-3.77875	5e-05	0.00044076	20.685	6.4627	1.67838	5e-05	0.00061	#N/A	#N/A	#N/A	#N/A	#N/A
Scrt2	8.90598	15.1182	96.2189	77.9881	-2.85824	5e-05	0.00044076	21.3733	2.95616	2.85401	5e-05	0.00061	#N/A	#N/A	#N/A	#N/A	#N/A
Scube1	1.42185	1.42913	2.87615	6.13801	-1.66074	0.0006	0.00391987	5.30682	2.07166	1.35706	5e-05	0.00061	#N/A	#N/A	#N/A	#N/A	#N/A
Scube2	0.0617457	0.15405	2.77919	1.06295	-4.15417	5e-05	0.00044076	2.47898	0.370582	2.74188	5e-05	0.00061	#N/A	#N/A	#N/A	#N/A	#N/A
Sdc3	28.8285	31.7775	93.3491	73.5512	-1.46145	5e-05	0.00044076	45.4261	13.0721	1.79703	5e-05	0.00061	#N/A	#N/A	#N/A	#N/A	#N/A
Sdpr	0.0272306	0.109785	0.0883342	6.24194	-5.52986	0.0008	0.00498864	10.8613	1.60524	2.75834	5e-05	0.00061	#N/A	#N/A	#N/A	#N/A	#N/A
Sema3d	0.0370751	0.0473552	1.18939	1.26375	-4.86072	5e-05	0.00044076	2.87814	0.245316	3.55242	5e-05	0.00061	#N/A	#N/A	#N/A	#N/A	#N/A
Sema4g	14.0461	18.3951	83.1662	55.2028	-2.09262	5e-05	0.00044076	13.5924	4.61205	1.55932	5e-05	0.00061	#N/A	#N/A	#N/A	#N/A	#N/A
Sema5a	6.51959	6.20182	5.85191	18.7321	-0.950462	0.0006	0.00391987	18.349	6.93441	1.40386	5e-05	0.00061	#N/A	#N/A	#N/A	#N/A	#N/A
Sema6a	13.287	14.6235	34.6224	30.6547	-1.22577	5e-05	0.00044076	18.4049	8.72616	1.07667	5e-05	0.00061	#N/A	#N/A	#N/A	#N/A	#N/A
Serpine2	38.8079	33.0657	12.6966	17.6674	1.2431	0.0004	0.00277297	51.4717	18.7746	1.455	5e-05	0.00061	#N/A	#N/A	#N/A	#N/A	#N/A
Setd1a	36.5743	35.9816	20.9771	19.4035	0.845431	0.0018	0.00978142	15.9436	6.29336	1.34108	5e-05	0.00061	#N/A	#N/A	#N/A	#N/A	#N/A
Setd7	5.82473	5.72694	9.78171	11.317	-0.869053	0.0026	0.0132638	11.4918	5.89171	0.963846	5e-05	0.00061	#N/A	#N/A	#N/A	#N/A	#N/A
Sez6	0.713678	1.13422	15.967	8.45273	-3.72409	5e-05	0.00044076	4.08893	0.945982	2.11184	5e-05	0.00061	#N/A	#N/A	#N/A	#N/A	#N/A
Sf1	79.8082	74.8752	36.2058	38.4503	1.05099	0.00705	0.030143	33.1096	12.7108	1.38119	5e-05	0.00061	#N/A	#N/A	#N/A	#N/A	#N/A
Sf3a2	70.4514	74.5972	37.1343	41.5187	0.882963	0.003	0.0149751	37.8393	17.4624	1.11563	5e-05	0.00061	#N/A	#N/A	#N/A	#N/A	#N/A
Sh3bp5	6.99598	8.62493	94.4473	73.0096	-3.42224	5e-05	0.00044076	33.2027	9.58696	1.79215	5e-05	0.00061	#N/A	#N/A	#N/A	#N/A	#N/A
Shank1	0.510795	0.773719	30.8275	20.4392	-5.31873	5e-05	0.00044076	4.23494	0.484276	3.12844	5e-05	0.00061	#N/A	#N/A	#N/A	#N/A	#N/A
Shisa3	0.0511292	0.0530151	1.03072	0.516248	-3.89279	0.00055	0.00364808	2.27089	0.093582	4.60088	5e-05	0.00061	#N/A	#N/A	#N/A	#N/A	#N/A
Shisa6	0.128708	0.144936	1.17725	1.04657	-3.02267	5e-05	0.00044076	0.579431	0.118987	2.28383	5e-05	0.00061	#N/A	#N/A	#N/A	#N/A	#N/A
Shmt2	33.2958	28.898	4.03907	4.95152	2.79028	0.0001	0.000821569	23.7074	55.8615	-1.23652	5e-05	0.00061	#N/A	#N/A	#N/A	#N/A	#N/A
Six6	60.5939	70.041	34.1817	25.0749	1.14049	5e-05	0.00044076	8.43771	56.8756	-2.75289	5e-05	0.00061	#N/A	#N/A	#N/A	#N/A	#N/A
Skil	30.373	32.559	11.8784	10.1494	1.51447	5e-05	0.00044076	11.4572	32.7689	-1.51607	5e-05	0.00061	#N/A	#N/A	#N/A	#N/A	#N/A
Slc11a1	0.024557	0.0371163	0.139402	0.62942	-3.63993	0.00945	0.0383943	6.51007	0.65543	3.31216	5e-05	0.00061	#N/A	#N/A	#N/A	#N/A	#N/A
Slc16a12	0.120273	0.958568	0.0229509	6.07766	-2.49947	0.0024	0.0124078	1.73513	5.19328	-1.5816	5e-05	0.00061	#N/A	#N/A	#N/A	#N/A	#N/A
Slc17a6	0.441477	0.82023	46.0032	29.2224	-5.89777	5e-05	0.00044076	18.2867	8.99824	1.02308	5e-05	0.00061	#N/A	#N/A	#N/A	#N/A	#N/A
Slc18a2	3.69643	7.27399	87.3279	55.4743	-3.70233	5e-05	0.00044076	5.92605	14.0739	-1.24788	5e-05	0.00061	#N/A	#N/A	#N/A	#N/A	#N/A
Slc1a3	58.7557	58.1915	4.10242	5.59769	3.59171	5e-05	0.00044076	18.1019	44.826	-1.30819	5e-05	0.00061	#N/A	#N/A	#N/A	#N/A	#N/A
Slc25a37	10.3072	9.82803	3.32347	6.23074	1.07551	0.00405	0.0191533	16.4291	8.16916	1.00799	5e-05	0.00061	#N/A	#N/A	#N/A	#N/A	#N/A
Slc29a4	7.02034	8.73228	104.426	80.7318	-3.55509	5e-05	0.00044076	16.6149	5.86598	1.50203	5e-05	0.00061	#N/A	#N/A	#N/A	#N/A	#N/A
Slc2a3	4.01383	3.72744	14.4552	9.10783	-1.60588	5e-05	0.00044076	10.0365	4.29131	1.22577	5e-05	0.00061	#N/A	#N/A	#N/A	#N/A	#N/A
Slc4a1	0.0597527	0.122896	0.775361	3.19885	-4.44353	5e-05	0.00044076	17.9702	5.38094	1.73968	5e-05	0.00061	#N/A	#N/A	#N/A	#N/A	#N/A
Slc6a1	8.52145	6.49416	65.317	37.7328	-2.77881	5e-05	0.00044076	8.56713	2.62162	1.70835	5e-05	0.00061	#N/A	#N/A	#N/A	#N/A	#N/A
Slc6a15	4.89961	6.48478	20.9566	16.9247	-1.73443	5e-05	0.00044076	20.5069	6.26229	1.71135	5e-05	0.00061	#N/A	#N/A	#N/A	#N/A	#N/A
Slc7a8	1.40904	2.26596	3.27437	65.6619	-4.22945	5e-05	0.00044076	12.5405	2.36125	2.40897	5e-05	0.00061	#N/A	#N/A	#N/A	#N/A	#N/A
Slitrk1	0.94921	0.814709	6.47061	4.55128	-2.64352	5e-05	0.00044076	6.75302	0.842269	3.00318	5e-05	0.00061	#N/A	#N/A	#N/A	#N/A	#N/A
Slitrk3	0.191083	0.191145	3.15896	2.25692	-3.82469	5e-05	0.00044076	2.23488	0.351052	2.67044	5e-05	0.00061	#N/A	#N/A	#N/A	#N/A	#N/A
Smad2	25.5997	29.1676	53.3876	47.3202	-0.878789	0.0003	0.00216271	17.7163	36.7239	-1.05164	5e-05	0.00061	#N/A	#N/A	#N/A	#N/A	#N/A
Smc4	140.444	124.68	8.53033	15.6967	3.45198	5e-05	0.00044076	43.7529	90.4445	-1.04765	5e-05	0.00061	#N/A	#N/A	#N/A	#N/A	#N/A
Smchd1	27.1121	26.5084	13.7202	13.5236	0.976857	0.00065	0.00419286	16.9102	34.1099	-1.0123	5e-05	0.00061	#N/A	#N/A	#N/A	#N/A	#N/A
Snhg11	0.647921	0.567137	126.335	81.9228	-7.4212	5e-05	0.00044076	3.10428	0.318966	3.28278	5e-05	0.00061	#N/A	#N/A	#N/A	#N/A	#N/A
Snx12	27.3254	28.2653	48.0208	42.0997	-0.697012	0.0115	0.0450901	27.8044	10.3406	1.42699	5e-05	0.00061	#N/A	#N/A	#N/A	#N/A	#N/A
Sobp	2.54618	2.32364	21.9251	18.599	-3.05684	5e-05	0.00044076	8.5785	1.53512	2.48237	5e-05	0.00061	#N/A	#N/A	#N/A	#N/A	#N/A
Sorbs3	20.143	21.8173	1.05203	3.9883	3.05743	5e-05	0.00044076	23.3357	7.53678	1.63052	5e-05	0.00061	#N/A	#N/A	#N/A	#N/A	#N/A
Sorcs1	16.7737	18.674	2.92733	2.28698	2.76514	5e-05	0.00044076	2.97378	7.63632	-1.36058	5e-05	0.00061	#N/A	#N/A	#N/A	#N/A	#N/A
Sowaha	6.44618	4.45913	0.769704	2.58166	1.70221	0.00375	0.0179381	3.59012	11.492	-1.67853	5e-05	0.00061	#N/A	#N/A	#N/A	#N/A	#N/A
Sox12	32.2415	39.6489	98.1278	89.5795	-1.38461	5e-05	0.00044076	42.8013	14.7561	1.53634	5e-05	0.00061	#N/A	#N/A	#N/A	#N/A	#N/A
Sox2	190.643	146.6	26.3575	16.7738	2.96698	5e-05	0.00044076	31.4981	83.795	-1.4116	5e-05	0.00061	#N/A	#N/A	#N/A	#N/A	#N/A
Sox21	0.418613	0.357972	0.0760936	0.0483721	2.6414	0.00535	0.0240957	2.65012	0.187226	3.82321	5e-05	0.00061	#N/A	#N/A	#N/A	#N/A	#N/A
Sox3	15.6291	15.2666	2.55729	1.97607	2.76875	5e-05	0.00044076	14.9084	4.93951	1.59369	5e-05	0.00061	#N/A	#N/A	#N/A	#N/A	#N/A
Sox9	52.5863	48.8522	2.205	2.64272	4.38716	5e-05	0.00044076	18.1193	7.03599	1.3647	5e-05	0.00061	#N/A	#N/A	#N/A	#N/A	#N/A
Spag5	63.5442	57.6115	1.49981	5.1883	4.17912	5e-05	0.00044076	15.0398	36.9188	-1.29557	5e-05	0.00061	#N/A	#N/A	#N/A	#N/A	#N/A
Sparcl1	0.133329	0.456916	15.9236	25.8681	-6.14576	5e-05	0.00044076	32.2798	7.27417	2.14978	5e-05	0.00061	#N/A	#N/A	#N/A	#N/A	#N/A
Spice1	20.3576	18.1813	3.32238	4.04665	2.38677	5e-05	0.00044076	5.60629	12.5889	-1.16703	5e-05	0.00061	#N/A	#N/A	#N/A	#N/A	#N/A
Spsb4	20.7145	26.1752	47.8394	46.7557	-1.01249	0.0005	0.00336454	19.2016	42.5077	-1.1465	5e-05	0.00061	#N/A	#N/A	#N/A	#N/A	#N/A
Sptb	1.00281	0.922609	5.45466	22.8023	-3.87536	5e-05	0.00044076	2.4761	18.5046	-2.90174	5e-05	0.00061	#N/A	#N/A	#N/A	#N/A	#N/A
Sptbn2	18.0498	20.11	80.3369	71.4553	-1.99197	5e-05	0.00044076	17.6855	40.8776	-1.20874	5e-05	0.00061	#N/A	#N/A	#N/A	#N/A	#N/A
Srcin1	1.81339	2.75342	33.7077	24.007	-3.65968	5e-05	0.00044076	5.66089	1.55325	1.86574	5e-05	0.00061	#N/A	#N/A	#N/A	#N/A	#N/A
Srgap1	2.33931	3.92472	41.6397	31.7075	-3.54958	5e-05	0.00044076	8.99488	3.02053	1.5743	5e-05	0.00061	#N/A	#N/A	#N/A	#N/A	#N/A
Srl	4.10389	4.15862	12.2671	8.52781	-1.33158	0.00015	0.00117604	16.9155	5.40806	1.64516	5e-05	0.00061	#N/A	#N/A	#N/A	#N/A	#N/A
Srrm1	113.32	102.867	68.1036	63.3004	0.718271	0.0098	0.0395722	53.2502	15.7078	1.76131	5e-05	0.00061	#N/A	#N/A	#N/A	#N/A	#N/A
Sspn	0.271731	0.399726	0.661129	1.54598	-1.71679	0.0092	0.037573	3.36148	0.575226	2.5469	5e-05	0.00061	#N/A	#N/A	#N/A	#N/A	#N/A
St8sia2	15.3885	18.4035	103.855	81.9161	-2.45877	5e-05	0.00044076	23.3789	4.0272	2.53736	5e-05	0.00061	#N/A	#N/A	#N/A	#N/A	#N/A
Stambp	11.0393	10.2375	23.8513	19.9829	-1.04278	0.002	0.0106778	10.5354	2.83604	1.89329	5e-05	0.00061	#N/A	#N/A	#N/A	#N/A	#N/A
Steap4	0.02645	0.0373241	0	0.720191	-3.49734	0.00515	0.0233339	6.0219	0.251872	4.57946	5e-05	0.00061	#N/A	#N/A	#N/A	#N/A	#N/A
Stfa1	0.0001	0.0001	0.173986	1.75615	-13.2364	0.0001	0.000821569	2.50245	0	27.8988	5e-05	0.00061	#N/A	#N/A	#N/A	#N/A	#N/A
Stk32b	0.408336	0.198541	56.2189	38.5577	-7.28698	5e-05	0.00044076	5.49696	0.768215	2.83905	5e-05	0.00061	#N/A	#N/A	#N/A	#N/A	#N/A
Stmn4	24.062	17.2187	505.77	351.317	-4.3759	5e-05	0.00044076	86.5372	41.4963	1.06034	5e-05	0.00061	#N/A	#N/A	#N/A	#N/A	#N/A
Ston2	35.802	36.679	10.6699	9.60265	1.83808	5e-05	0.00044076	9.09759	26.395	-1.53671	5e-05	0.00061	#N/A	#N/A	#N/A	#N/A	#N/A
Stx1b	5.9231	7.85762	73.3332	48.3772	-3.14273	5e-05	0.00044076	12.0696	3.95964	1.60794	5e-05	0.00061	#N/A	#N/A	#N/A	#N/A	#N/A
Sulf1	0.793505	0.786132	0.504966	15.9121	-3.37753	5e-05	0.00044076	35.5077	6.67391	2.41153	5e-05	0.00061	#N/A	#N/A	#N/A	#N/A	#N/A
Svil	4.1725	4.09128	1.15823	2.1289	1.32997	0.0023	0.0119574	11.6688	4.09951	1.50913	5e-05	0.00061	#N/A	#N/A	#N/A	#N/A	#N/A
Syngap1	15.666	15.5249	30.5233	21.9307	-0.749928	0.00415	0.0195222	9.79637	2.14838	2.189	5e-05	0.00061	#N/A	#N/A	#N/A	#N/A	#N/A
Synpo2	0.131822	0.200535	0.940819	0.923776	-2.48806	0.00065	0.00419286	3.12983	0.363854	3.10465	5e-05	0.00061	#N/A	#N/A	#N/A	#N/A	#N/A
Sypl	13.6126	14.2356	4.06992	9.97318	0.987723	0.0034	0.0165509	12.1192	4.14067	1.54936	5e-05	0.00061	#N/A	#N/A	#N/A	#N/A	#N/A
Tacr1	0.0215559	0.270587	0.179192	6.94364	-4.6077	5e-05	0.00044076	2.3716	0.359457	2.72197	5e-05	0.00061	#N/A	#N/A	#N/A	#N/A	#N/A
Taf15	125.389	127.095	49.9874	53.9391	1.28063	5e-05	0.00044076	64.7587	11.907	2.44326	5e-05	0.00061	#N/A	#N/A	#N/A	#N/A	#N/A
Tagln2	55.8744	46.1002	5.07508	8.69577	2.88852	5e-05	0.00044076	37.1542	10.7203	1.79318	5e-05	0.00061	#N/A	#N/A	#N/A	#N/A	#N/A
Tbc1d14	10.9631	13.8004	27.6245	22.581	-1.01963	0.004	0.0189476	14.9917	3.54917	2.07861	5e-05	0.00061	#N/A	#N/A	#N/A	#N/A	#N/A
Tbc1d15	17.0965	16.176	7.0944	9.2588	1.02476	0.0018	0.00978142	12.807	5.62072	1.18811	5e-05	0.00061	#N/A	#N/A	#N/A	#N/A	#N/A
Tbkbp1	2.94505	3.56231	19.966	15.4236	-2.44318	5e-05	0.00044076	10.6078	3.25919	1.70254	5e-05	0.00061	#N/A	#N/A	#N/A	#N/A	#N/A
Tceal6	2.78073	2.93782	14.971	10.6416	-2.16313	0.0007	0.00446182	8.88168	1.14858	2.95098	5e-05	0.00061	#N/A	#N/A	#N/A	#N/A	#N/A
Tcf20	2.7185	2.80486	12.1945	10.8095	-2.05827	0.00115	0.0066871	10.1962	59.8434	-2.55316	5e-05	0.00061	#N/A	#N/A	#N/A	#N/A	#N/A
Tcf7l1	20.5737	23.0274	0.721722	8.6039	2.22509	0.0001	0.000821569	17.5977	1.55193	3.50325	5e-05	0.00061	#N/A	#N/A	#N/A	#N/A	#N/A
Tead1	14.3129	15.3306	2.30685	8.21621	1.49416	5e-05	0.00044076	10.7817	3.79935	1.50476	5e-05	0.00061	#N/A	#N/A	#N/A	#N/A	#N/A
Tekt1	17.1163	15.6883	2.77798	1.81193	2.83736	5e-05	0.00044076	3.23554	12.4565	-1.94482	5e-05	0.00061	#N/A	#N/A	#N/A	#N/A	#N/A
Tenc1	4.50502	4.53277	0.921594	2.68385	1.32579	0.0048	0.0220218	8.47428	1.46252	2.53463	5e-05	0.00061	#N/A	#N/A	#N/A	#N/A	#N/A
Tgfb3	7.23167	7.37329	2.75409	2.91346	1.36566	0.0025	0.0128273	17.5647	6.05078	1.53749	5e-05	0.00061	#N/A	#N/A	#N/A	#N/A	#N/A
Tgfbi	0.177547	0.334705	0.499714	2.10204	-2.34456	0.0062	0.0271629	37.1407	1.25449	4.88783	5e-05	0.00061	#N/A	#N/A	#N/A	#N/A	#N/A
Thbs1	1.70501	0.536844	2.48302	16.8001	-3.10457	5e-05	0.00044076	13.7127	1.59552	3.10341	5e-05	0.00061	#N/A	#N/A	#N/A	#N/A	#N/A
Thbs2	0.022744	0.0412806	0.0332027	2.35933	-5.22377	5e-05	0.00044076	9.88754	0.38243	4.69234	5e-05	0.00061	#N/A	#N/A	#N/A	#N/A	#N/A
Thra	44.6453	47.9373	297.308	204.851	-2.43933	5e-05	0.00044076	90.7027	40.724	1.15527	5e-05	0.00061	#N/A	#N/A	#N/A	#N/A	#N/A
Thsd7b	1.13549	2.01933	19.7054	16.0388	-3.50208	5e-05	0.00044076	5.23964	12.0822	-1.20534	5e-05	0.00061	#N/A	#N/A	#N/A	#N/A	#N/A
Tie1	0.00705768	0.0298825	0.0400665	1.99515	-5.78385	0.0136	0.0517728	10.0915	3.99717	1.33609	5e-05	0.00061	#N/A	#N/A	#N/A	#N/A	#N/A
Timp2	13.9012	16.1691	19.6323	31.9143	-0.777538	0.00225	0.0117483	67.7006	9.13507	2.88968	5e-05	0.00061	#N/A	#N/A	#N/A	#N/A	#N/A
Tipin	114.523	113.263	16.3461	22.9751	2.5343	5e-05	0.00044076	44.683	88.5895	-0.98741	5e-05	0.00061	#N/A	#N/A	#N/A	#N/A	#N/A
Tle2	3.6843	4.50235	0.709471	0.774353	2.46395	0.0007	0.00446182	5.90753	1.01362	2.54304	5e-05	0.00061	#N/A	#N/A	#N/A	#N/A	#N/A
Tmem108	0.468274	0.606926	2.62824	2.8533	-2.34998	0.00015	0.00117604	6.5417	1.48728	2.13699	5e-05	0.00061	#N/A	#N/A	#N/A	#N/A	#N/A
Tmem119	0.0412098	0.0332146	0.0556979	0.855453	-3.61384	0.0091	0.0371943	25.8436	1.21317	4.41295	5e-05	0.00061	#N/A	#N/A	#N/A	#N/A	#N/A
Tmem132c	0.3547	0.813481	12.7346	13.0104	-4.46196	5e-05	0.00044076	24.8238	4.796	2.37182	5e-05	0.00061	#N/A	#N/A	#N/A	#N/A	#N/A
Tmem132e	8.32145	11.8575	31.4185	25.038	-1.48429	5e-05	0.00044076	7.29586	23.2536	-1.6723	5e-05	0.00061	#N/A	#N/A	#N/A	#N/A	#N/A
Tmem145	2.36414	3.11168	65.4946	43.9815	-4.3214	5e-05	0.00044076	5.28075	1.26217	2.06484	5e-05	0.00061	#N/A	#N/A	#N/A	#N/A	#N/A
Tmem26	0.176888	0.252932	1.85192	1.73643	-3.06152	0.0001	0.000821569	9.0078	0.766875	3.55411	5e-05	0.00061	#N/A	#N/A	#N/A	#N/A	#N/A
Tmem8b	7.35541	8.77193	28.2132	22.5248	-1.65356	5e-05	0.00044076	9.96418	3.75071	1.40959	5e-05	0.00061	#N/A	#N/A	#N/A	#N/A	#N/A
Tnc	0.0113251	0.0159885	0.710306	0.618041	-5.60387	0.0019	0.0102322	6.74974	0.293071	4.52551	5e-05	0.00061	#N/A	#N/A	#N/A	#N/A	#N/A
Tnfrsf1a	8.54198	9.00274	2.17341	3.48968	1.63138	0.00125	0.00717055	21.4943	3.5605	2.5938	5e-05	0.00061	#N/A	#N/A	#N/A	#N/A	#N/A
Top2a	270.207	262.713	5.79447	21.1329	4.30677	5e-05	0.00044076	69.0112	220.924	-1.67865	5e-05	0.00061	#N/A	#N/A	#N/A	#N/A	#N/A
Topbp1	82.848	73.4095	11.0346	14.6475	2.60509	5e-05	0.00044076	29.3486	55.6463	-0.922994	5e-05	0.00061	#N/A	#N/A	#N/A	#N/A	#N/A
Tpp1	19.2891	25.305	4.7588	17.6397	0.993451	0.003	0.0149751	18.158	8.96047	1.01896	5e-05	0.00061	#N/A	#N/A	#N/A	#N/A	#N/A
Traf1	0.0001	0.0001	0.266222	0.19291	-11.1647	5e-05	0.00044076	0.576166	0	25.78	5e-05	0.00061	#N/A	#N/A	#N/A	#N/A	#N/A
Trim67	0.902395	1.73703	51.1649	40.4258	-5.11691	5e-05	0.00044076	7.63819	2.44519	1.64328	5e-05	0.00061	#N/A	#N/A	#N/A	#N/A	#N/A
Trp53inp2	23.7633	29.2731	69.1583	55.9349	-1.23795	5e-05	0.00044076	35.8996	11.3055	1.66694	5e-05	0.00061	#N/A	#N/A	#N/A	#N/A	#N/A
Trpc6	0.0604458	0.0478694	0.2623	2.17514	-4.49206	0.0021	0.0111129	0.291204	9.3367	-5.00281	5e-05	0.00061	#N/A	#N/A	#N/A	#N/A	#N/A
Tshz2	1.97997	2.33475	5.66747	5.60259	-1.38516	0.00075	0.00474056	9.49112	1.92185	2.30408	5e-05	0.00061	#N/A	#N/A	#N/A	#N/A	#N/A
Ttc28	9.74025	8.85379	50.6959	36.917	-2.2363	5e-05	0.00044076	15.6009	7.60319	1.03695	5e-05	0.00061	#N/A	#N/A	#N/A	#N/A	#N/A
Ttf2	25.9143	23.3874	3.8071	5.34242	2.42987	5e-05	0.00044076	8.29731	18.7164	-1.17359	5e-05	0.00061	#N/A	#N/A	#N/A	#N/A	#N/A
Ttll4	26.8148	26.5	6.33746	7.65333	1.93006	5e-05	0.00044076	11.852	23.8881	-1.01116	5e-05	0.00061	#N/A	#N/A	#N/A	#N/A	#N/A
Ttyh1	12.1069	9.81037	2.19636	1.74716	2.47451	5e-05	0.00044076	15.0868	3.1736	2.2491	5e-05	0.00061	#N/A	#N/A	#N/A	#N/A	#N/A
Ttyh3	63.4273	72.2407	119.059	113.352	-0.776598	0.0031	0.0153727	91.9187	21.6714	2.08457	5e-05	0.00061	#N/A	#N/A	#N/A	#N/A	#N/A
Tuba1c	25.9811	28.8569	1.75281	3.78279	3.30836	5e-05	0.00044076	21.2012	60.7303	-1.51827	5e-05	0.00061	#N/A	#N/A	#N/A	#N/A	#N/A
Tubb2a	61.9551	71.6508	1306.54	1317.78	-4.29589	5e-05	0.00044076	157.482	305.549	-0.956217	5e-05	0.00061	#N/A	#N/A	#N/A	#N/A	#N/A
Tubb4b	252.468	267.359	82.8247	101.709	1.49415	5e-05	0.00044076	187.122	429.842	-1.19983	5e-05	0.00061	#N/A	#N/A	#N/A	#N/A	#N/A
Twist1	0.0898289	0.0108559	0.0437055	2.15279	-4.44729	0.008	0.0334209	34.5503	0.346624	6.63918	5e-05	0.00061	#N/A	#N/A	#N/A	#N/A	#N/A
Ube2d1	44.267	55.4068	185.231	155.242	-1.77225	5e-05	0.00044076	59.7467	24.8633	1.26484	5e-05	0.00061	#N/A	#N/A	#N/A	#N/A	#N/A
Ucp2	7.05279	9.84185	12.9663	20.7995	-0.998997	0.014	0.0529794	64.5473	6.68598	3.27115	5e-05	0.00061	#N/A	#N/A	#N/A	#N/A	#N/A
Uhrf1	17.7046	15.8039	1.89679	2.05485	3.084	0.00375	0.0179381	30.1852	107.305	-1.8298	5e-05	0.00061	#N/A	#N/A	#N/A	#N/A	#N/A
Umps	37.194	33.6503	7.47306	9.61091	2.05201	5e-05	0.00044076	16.7282	33.9972	-1.02313	5e-05	0.00061	#N/A	#N/A	#N/A	#N/A	#N/A
Usp44	12.6577	12.7545	0.439796	0.630938	4.56885	5e-05	0.00044076	1.69597	13.6931	-3.01327	5e-05	0.00061	#N/A	#N/A	#N/A	#N/A	#N/A
Vamp2	40.611	44.3495	211.594	163.478	-2.1423	5e-05	0.00044076	50.9017	7.00255	2.86176	5e-05	0.00061	#N/A	#N/A	#N/A	#N/A	#N/A
Vgll3	1.16792	1.50287	0.127633	0.29281	2.66728	0.0024	0.0124078	4.00591	0.738881	2.43872	5e-05	0.00061	#N/A	#N/A	#N/A	#N/A	#N/A
Vit	0.40493	1.02483	0.899603	48.2419	-5.1031	5e-05	0.00044076	15.1753	37.4872	-1.30467	5e-05	0.00061	#N/A	#N/A	#N/A	#N/A	#N/A
Vps13a	4.91253	5.26015	2.19762	2.48055	1.12068	0.00105	0.00620637	2.98204	9.0886	-1.60776	5e-05	0.00061	#N/A	#N/A	#N/A	#N/A	#N/A
Vsx2	255.033	231.699	4.06968	5.72606	5.63483	5e-05	0.00044076	11.7115	113.23	-3.27326	5e-05	0.00061	#N/A	#N/A	#N/A	#N/A	#N/A
Wasf2	15.9335	16.431	6.37711	11.5703	0.850637	0.0074	0.0313506	21.9686	6.38253	1.78324	5e-05	0.00061	#N/A	#N/A	#N/A	#N/A	#N/A
Wbscr17	0.676135	1.03034	13.3713	11.4807	-3.86427	5e-05	0.00044076	4.1569	1.05589	1.97705	5e-05	0.00061	#N/A	#N/A	#N/A	#N/A	#N/A
Wdr76	19.2418	17.7237	1.31737	1.96152	3.4949	5e-05	0.00044076	6.47015	13.9881	-1.11233	5e-05	0.00061	#N/A	#N/A	#N/A	#N/A	#N/A
Wfdc1	4.75973	19.9744	0.447768	0.854344	4.24758	5e-05	0.00044076	11.5508	34.4261	-1.57551	5e-05	0.00061	#N/A	#N/A	#N/A	#N/A	#N/A
Wls	0.0311274	0.943513	0.278295	20.62	-4.42237	0.0003	0.00216271	57.2834	7.81399	2.87399	5e-05	0.00061	#N/A	#N/A	#N/A	#N/A	#N/A
Wnt4	0.0001	0.0001	1.37736	2.1088	-14.0894	5e-05	0.00044076	5.41987	0.16793	5.01233	5e-05	0.00061	#N/A	#N/A	#N/A	#N/A	#N/A
Wwtr1	13.6844	13.474	0.684769	4.89414	2.28334	5e-05	0.00044076	21.3941	9.87728	1.11503	5e-05	0.00061	#N/A	#N/A	#N/A	#N/A	#N/A
Ywhab	122.08	137.386	393.519	319.221	-1.45783	5e-05	0.00044076	162.483	77.7112	1.06409	5e-05	0.00061	#N/A	#N/A	#N/A	#N/A	#N/A
Zbed4	9.01064	10.6408	5.52163	5.71276	0.806713	0.01295	0.0497155	18.7295	39.7467	-1.08552	5e-05	0.00061	#N/A	#N/A	#N/A	#N/A	#N/A
Zc3h12c	32.5162	33.9128	6.84308	6.68808	2.29553	5e-05	0.00044076	5.50006	16.4915	-1.5842	5e-05	0.00061	#N/A	#N/A	#N/A	#N/A	#N/A
Zcchc12	0.648979	0.337403	26.1039	15.8058	-5.40899	5e-05	0.00044076	13.4843	1.49175	3.1762	5e-05	0.00061	#N/A	#N/A	#N/A	#N/A	#N/A
Zcchc5	0.0001	0.0001	0	0.41974	-11.0353	5e-05	0.00044076	10.3967	0.084832	6.9373	5e-05	0.00061	#N/A	#N/A	#N/A	#N/A	#N/A
Zdhhc9	10.7625	13.3589	62.4653	49.2716	-2.21172	5e-05	0.00044076	19.5053	4.111	2.2463	5e-05	0.00061	#N/A	#N/A	#N/A	#N/A	#N/A
Zfhx2	11.5467	12.8818	37.1556	26.945	-1.39177	5e-05	0.00044076	6.76368	1.19874	2.49629	5e-05	0.00061	#N/A	#N/A	#N/A	#N/A	#N/A
Zfhx4	1.68697	2.53716	10.2539	9.24779	-2.20687	5e-05	0.00044076	11.3174	3.50551	1.69085	5e-05	0.00061	#N/A	#N/A	#N/A	#N/A	#N/A
Zfp334	17.236	14.9911	9.43548	9.24374	0.78684	0.0087	0.0358465	13.628	27.3847	-1.0068	5e-05	0.00061	#N/A	#N/A	#N/A	#N/A	#N/A
Zfp367	24.2411	21.5533	1.04244	2.55664	3.66947	5e-05	0.00044076	6.43123	16.4561	-1.35546	5e-05	0.00061	#N/A	#N/A	#N/A	#N/A	#N/A
Zfp36l1	294.228	317.783	7.13967	15.1607	4.77842	5e-05	0.00044076	94.8057	38.5775	1.29721	5e-05	0.00061	#N/A	#N/A	#N/A	#N/A	#N/A
Zfp395	23.2851	22.4597	6.68353	12.9307	1.22171	5e-05	0.00044076	14.2136	1.71265	3.05297	5e-05	0.00061	#N/A	#N/A	#N/A	#N/A	#N/A
Zfp503	4.29869	4.2215	12.1547	7.34283	-1.19433	0.001	0.00597483	28.4099	2.91422	3.28521	5e-05	0.00061	#N/A	#N/A	#N/A	#N/A	#N/A
Zfp536	18.1437	15.5036	8.0981	9.96843	0.897171	0.00435	0.0202854	7.01047	19.2396	-1.4565	5e-05	0.00061	#N/A	#N/A	#N/A	#N/A	#N/A
Zfp580	23.3191	26.2825	49.1776	40.8683	-0.860274	0.0087	0.0358465	23.1797	8.33582	1.47547	5e-05	0.00061	#N/A	#N/A	#N/A	#N/A	#N/A
Zim1	0.0943171	0.118843	1.8549	3.77435	-4.72293	5e-05	0.00044076	6.217	0.371083	4.0664	5e-05	0.00061	#N/A	#N/A	#N/A	#N/A	#N/A
Zmiz1	55.2079	55.5076	95.5767	77.1229	-0.641408	0.01445	0.0543299	43.1636	7.88983	2.45175	5e-05	0.00061	#N/A	#N/A	#N/A	#N/A	#N/A
Zmiz2	15.1572	12.8721	36.7924	29.6012	-1.24411	0.0104	0.0414134	27.2254	7.79132	1.80501	5e-05	0.00061	#N/A	#N/A	#N/A	#N/A	#N/A
Znrf1	20.0957	21.4152	66.9047	52.0312	-1.51862	5e-05	0.00044076	19.9317	8.28135	1.26713	5e-05	0.00061	#N/A	#N/A	#N/A	#N/A	#N/A
Zyx	72.7993	51.2307	24.0632	29.2266	1.21876	0.00015	0.00117604	36.7158	10.3487	1.82695	5e-05	0.00061	#N/A	#N/A	#N/A	#N/A	#N/A
March4	0.566882	1.15878	9.59122	6.88643	-3.25529	5e-05	0.00044076	3.16533	0.624782	2.34093	5e-05	0.00061	#N/A	#N/A	#N/A	#N/A	#N/A
#N/A	31.086	35.6326	2.43557	5.14378	3.13794	5e-05	0.00044076	14.4236	33.9555	-1.23521	5e-05	0.00061	#N/A	#N/A	#N/A	#N/A	#N/A
Hist1h1a	2.38438	1.71345	0.223028	0.197989	3.28291	0.00385	0.018352	0.300234	1496.61	-12.2833	0.0001	0.001115	35.9833	70.0613	-0.96129	0.00245	0.285056
Fignl1	23.2202	21.0569	0.478833	3.26847	3.56264	0.0016	0.00886207	9.97657	23.2129	-1.21831	0.0001	0.001115	6.92806	15.8041	-1.18978	0.00765	0.60307
Ctgf	42.7506	17.7921	1.13279	24.3227	1.24998	0.0016	0.00886207	11.3301	4.26418	1.40982	0.0001	0.001115	24.7033	15.1138	0.708837	0.00915	0.650875
Myo10	4.40817	5.27463	1.59491	2.19056	1.35495	0.001	0.00597483	9.73035	5.24739	0.890892	0.0001	0.001115	11.9084	8.1538	0.546435	0.01715	0.790537
Gad2	21.5419	23.3548	6.82344	3.84311	2.07352	5e-05	0.00044076	2.60574	6.18441	-1.24694	0.0001	0.001115	58.3004	43.622	0.41845	0.0306	0.9324
Aacs	19.2006	20.0019	56.4659	47.5182	-1.40735	5e-05	0.00044076	15.0571	29.5757	-0.973968	0.0001	0.001115	#N/A	#N/A	#N/A	#N/A	#N/A
Atl3	10.2561	10.3543	5.30563	6.1254	0.850417	0.0086	0.0354846	10.2494	4.50145	1.18708	0.0001	0.001115	#N/A	#N/A	#N/A	#N/A	#N/A
B3gat1	3.29684	3.38	57.0087	37.9793	-3.83051	5e-05	0.00044076	7.63194	3.01611	1.33936	0.0001	0.001115	#N/A	#N/A	#N/A	#N/A	#N/A
Bach2	5.08512	4.9346	13.9518	13.6771	-1.46334	5e-05	0.00044076	5.9253	2.8298	1.06619	0.0001	0.001115	#N/A	#N/A	#N/A	#N/A	#N/A
Baz2b	36.0464	36.1408	25.0732	19.5365	0.694386	0.01105	0.0435515	15.5003	28.6851	-0.888005	0.0001	0.001115	#N/A	#N/A	#N/A	#N/A	#N/A
Begain	5.37868	6.53594	80.0361	50.2672	-3.45107	5e-05	0.00044076	12.4907	5.06314	1.30275	0.0001	0.001115	#N/A	#N/A	#N/A	#N/A	#N/A
Cadm4	18.7739	25.9707	125.919	100.983	-2.34228	5e-05	0.00044076	49.4866	27.6561	0.83944	0.0001	0.001115	#N/A	#N/A	#N/A	#N/A	#N/A
Cap2	0.953196	1.41182	1.27217	8.58421	-2.05921	0.00015	0.00117604	6.60909	13.7528	-1.0572	0.0001	0.001115	#N/A	#N/A	#N/A	#N/A	#N/A
Cav2	0.467352	0.288747	2.70251	2.01082	-2.6401	5e-05	0.00044076	3.18384	0.985469	1.69189	0.0001	0.001115	#N/A	#N/A	#N/A	#N/A	#N/A
Ccdc102a	4.67811	4.86965	0.14936	2.22545	2.00735	0.0105	0.0417546	11.6985	4.85907	1.26757	0.0001	0.001115	#N/A	#N/A	#N/A	#N/A	#N/A
Cdh6	0.521334	1.80776	9.54288	7.46289	-2.86818	0.0002	0.0015151	10.4607	4.41432	1.24472	0.0001	0.001115	#N/A	#N/A	#N/A	#N/A	#N/A
Cep55	36.0523	31.0251	0.950852	3.02634	4.076	5e-05	0.00044076	8.07041	18.881	-1.22622	0.0001	0.001115	#N/A	#N/A	#N/A	#N/A	#N/A
Cep85	29.3784	27.5201	12.3093	11.2235	1.27372	5e-05	0.00044076	8.61172	16.4588	-0.934486	0.0001	0.001115	#N/A	#N/A	#N/A	#N/A	#N/A
Col4a1	29.0526	36.7493	5.60666	181.643	-1.50876	0.00025	0.00183928	75.459	153.095	-1.02066	0.0001	0.001115	#N/A	#N/A	#N/A	#N/A	#N/A
Egfem1	10.0406	14.8594	2.03269	4.13955	2.01228	0.00055	0.00364808	4.59904	16.7569	-1.86535	0.0001	0.001115	#N/A	#N/A	#N/A	#N/A	#N/A
Egfem1	10.0406	14.8594	2.03269	4.13955	2.01228	0.00055	0.00364808	4.59904	16.7569	-1.86535	0.0001	0.001115	#N/A	#N/A	#N/A	#N/A	#N/A
Elovl5	52.7339	52.3966	30.1728	28.4698	0.84216	0.0033	0.0161527	27.4656	50.0956	-0.867058	0.0001	0.001115	#N/A	#N/A	#N/A	#N/A	#N/A
Esam	0.295813	0.319933	0.568142	3.38597	-2.68295	0.003	0.0149751	10.0636	3.60754	1.48006	0.0001	0.001115	#N/A	#N/A	#N/A	#N/A	#N/A
Esrrg	1.67059	2.25211	17.3973	11.1651	-2.8642	5e-05	0.00044076	2.84965	0.884258	1.68824	0.0001	0.001115	#N/A	#N/A	#N/A	#N/A	#N/A
Fam219a	9.20467	10.0832	89.6136	69.4196	-3.04356	5e-05	0.00044076	16.8353	6.65176	1.33968	0.0001	0.001115	#N/A	#N/A	#N/A	#N/A	#N/A
Gabrb2	0.148837	0.259444	6.47531	4.54615	-4.75461	5e-05	0.00044076	2.93317	1.03704	1.49999	0.0001	0.001115	#N/A	#N/A	#N/A	#N/A	#N/A
Gemin4	11.8687	12.6031	4.12611	5.49545	1.34678	0.0006	0.00391987	10.5897	20.2639	-0.93625	0.0001	0.001115	#N/A	#N/A	#N/A	#N/A	#N/A
Hells	56.6856	49.4832	3.27246	6.94881	3.37671	5e-05	0.00044076	21.7487	41.6399	-0.937037	0.0001	0.001115	#N/A	#N/A	#N/A	#N/A	#N/A
Hist1h3i	2.54445	1.83376	0.206167	0.211901	3.38853	0.0131	0.0501782	0.678026	1105.75	-10.6714	0.0001	0.001115	#N/A	#N/A	#N/A	#N/A	#N/A
Itpkb	7.24395	7.37768	1.31272	2.38481	1.98347	5e-05	0.00044076	10.6978	5.30833	1.01098	0.0001	0.001115	#N/A	#N/A	#N/A	#N/A	#N/A
Kcnc1	0.288429	0.315232	11.5225	7.69272	-4.99237	5e-05	0.00044076	1.75453	0.498929	1.81418	0.0001	0.001115	#N/A	#N/A	#N/A	#N/A	#N/A
Kif20b	24.9824	22.7957	1.61728	2.34248	3.59286	5e-05	0.00044076	7.65006	14.5824	-0.930685	0.0001	0.001115	#N/A	#N/A	#N/A	#N/A	#N/A
Kif2c	53.4164	55.4468	1.22167	6.0033	3.91338	5e-05	0.00044076	21.6445	42.4747	-0.972603	0.0001	0.001115	#N/A	#N/A	#N/A	#N/A	#N/A
Lrig3	7.56254	7.67982	0.902753	3.57137	1.76841	0.00065	0.00419286	10.8217	5.45629	0.987935	0.0001	0.001115	#N/A	#N/A	#N/A	#N/A	#N/A
Lrrc23	17.3189	19.6698	0.491037	0.765655	4.87938	5e-05	0.00044076	1.2781	4.99168	-1.96552	0.0001	0.001115	#N/A	#N/A	#N/A	#N/A	#N/A
Lrrc32	0.0143596	0.0477702	0.139747	2.72967	-5.52933	0.00355	0.0171502	2.1354	0.501495	2.0902	0.0001	0.001115	#N/A	#N/A	#N/A	#N/A	#N/A
Lrwd1	34.5153	36.0692	13.2228	16.1636	1.2642	5e-05	0.00044076	20.1534	37.1015	-0.880454	0.0001	0.001115	#N/A	#N/A	#N/A	#N/A	#N/A
Mis18bp1	37.7224	34.8311	1.40715	2.81868	4.10174	5e-05	0.00044076	9.32081	18.1845	-0.964182	0.0001	0.001115	#N/A	#N/A	#N/A	#N/A	#N/A
Nr0b1	9.44543	8.65533	0.366608	0.374886	4.60947	5e-05	0.00044076	0.683838	7.67883	-3.48916	0.0001	0.001115	#N/A	#N/A	#N/A	#N/A	#N/A
Nrep	68.7544	141.897	390.737	482.373	-2.05131	5e-05	0.00044076	359.153	157.894	1.18564	0.0001	0.001115	#N/A	#N/A	#N/A	#N/A	#N/A
Olfml3	0.770312	1.45727	1.73818	34.4984	-4.0239	5e-05	0.00044076	21.6886	9.94571	1.12479	0.0001	0.001115	#N/A	#N/A	#N/A	#N/A	#N/A
Osbpl8	10.0116	12.8348	26.0821	20.5235	-1.02854	0.0001	0.000821569	11.926	24.328	-1.02851	0.0001	0.001115	#N/A	#N/A	#N/A	#N/A	#N/A
Pcna	142.526	141.39	15.4128	23.4202	2.87011	5e-05	0.00044076	186.291	348.966	-0.905529	0.0001	0.001115	#N/A	#N/A	#N/A	#N/A	#N/A
Pde4a	1.19268	2.14968	9.72316	8.57166	-2.4525	5e-05	0.00044076	3.47555	1.05872	1.71492	0.0001	0.001115	#N/A	#N/A	#N/A	#N/A	#N/A
Pdlim4	8.28171	7.78224	0.965294	2.53796	2.19706	0.00195	0.0104546	19.4216	5.98108	1.69918	0.0001	0.001115	#N/A	#N/A	#N/A	#N/A	#N/A
Pmfbp1	0.0892202	0.147166	19.6153	12.5014	-7.08603	5e-05	0.00044076	0.999412	3.86531	-1.95143	0.0001	0.001115	#N/A	#N/A	#N/A	#N/A	#N/A
Pnp	7.50406	8.50433	3.08881	4.62718	1.05291	0.01375	0.0522173	10.6874	22.92	-1.1007	0.0001	0.001115	#N/A	#N/A	#N/A	#N/A	#N/A
Prim1	64.0219	60.0801	10.3799	10.9017	2.54385	5e-05	0.00044076	26.0613	50.5987	-0.957191	0.0001	0.001115	#N/A	#N/A	#N/A	#N/A	#N/A
Ptpn14	4.03178	3.50539	0.266811	2.43324	1.48104	0.00095	0.00574843	5.36017	2.64042	1.02151	0.0001	0.001115	#N/A	#N/A	#N/A	#N/A	#N/A
Pwp2	17.1802	15.9918	8.42644	9.1097	0.919635	0.00425	0.0198964	9.38889	18.6071	-0.986827	0.0001	0.001115	#N/A	#N/A	#N/A	#N/A	#N/A
Rab40b	0.355759	0.355248	3.12326	2.46617	-2.97477	0.00015	0.00117604	3.32895	0.786838	2.08093	0.0001	0.001115	#N/A	#N/A	#N/A	#N/A	#N/A
Raph1	5.4173	6.43211	10.236	9.98636	-0.771136	0.0042	0.0197029	5.18496	2.32205	1.15893	0.0001	0.001115	#N/A	#N/A	#N/A	#N/A	#N/A
Rnasel	15.2641	16.9322	32.8036	23.7186	-0.811923	0.00165	0.00909951	5.09187	12.0734	-1.24557	0.0001	0.001115	#N/A	#N/A	#N/A	#N/A	#N/A
Rpa2	78.4863	76.5027	8.37622	13.786	2.80599	5e-05	0.00044076	35.8606	66.628	-0.893729	0.0001	0.001115	#N/A	#N/A	#N/A	#N/A	#N/A
Scn11a	0.0138562	0.0167659	0.262212	0.132154	-3.68689	0.0044	0.0204672	0.069911	0.865381	-3.62975	0.0001	0.001115	#N/A	#N/A	#N/A	#N/A	#N/A
Scn2b	0.280069	0.519076	5.46101	4.71072	-3.66996	5e-05	0.00044076	3.37263	1.11135	1.60156	0.0001	0.001115	#N/A	#N/A	#N/A	#N/A	#N/A
Sep3	28.2362	36.4947	224.718	157.019	-2.56005	5e-05	0.00044076	48.7141	26.7581	0.864364	0.0001	0.001115	#N/A	#N/A	#N/A	#N/A	#N/A
Sf3b4	28.1326	25.6461	15.0416	14.5811	0.860332	0.01405	0.0531391	53.2191	26.4633	1.00795	0.0001	0.001115	#N/A	#N/A	#N/A	#N/A	#N/A
Sh3gl2	3.24903	3.65902	41.3846	27.4471	-3.31672	5e-05	0.00044076	5.92075	1.38599	2.09486	0.0001	0.001115	#N/A	#N/A	#N/A	#N/A	#N/A
Sh3rf3	13.1643	10.1395	0.850943	0.775023	3.8412	5e-05	0.00044076	1.84144	4.51861	-1.29505	0.0001	0.001115	#N/A	#N/A	#N/A	#N/A	#N/A
Shmt1	28.8655	28.7106	0.919727	3.91836	3.57296	5e-05	0.00044076	13.6466	27.898	-1.03162	0.0001	0.001115	#N/A	#N/A	#N/A	#N/A	#N/A
Smarca5	37.2534	27.8259	12.7977	11.3262	1.43174	5e-05	0.00044076	52.9788	102.454	-0.951489	0.0001	0.001115	#N/A	#N/A	#N/A	#N/A	#N/A
Spock3	0.643477	0.662784	8.6452	4.94792	-3.37936	0.0011	0.00645519	7.08279	1.89512	1.90203	0.0001	0.001115	#N/A	#N/A	#N/A	#N/A	#N/A
Tmem97	28.8935	29.3406	7.41298	10.9736	1.66321	0.0001	0.000821569	20.7422	42.8723	-1.04748	0.0001	0.001115	#N/A	#N/A	#N/A	#N/A	#N/A
Uhrf2	64.8758	55.8957	38.8458	33.0924	0.74745	0.0063	0.027536	29.1181	52.7457	-0.857137	0.0001	0.001115	#N/A	#N/A	#N/A	#N/A	#N/A
Unc5b	3.09093	5.91568	0.99453	3.27686	1.07628	0.0123	0.0476412	22.2552	12.0735	0.882299	0.0001	0.001115	#N/A	#N/A	#N/A	#N/A	#N/A
Gjd2	0.415709	0.344925	10.8352	7.03261	-4.55402	5e-05	0.00044076	2.34092	0.438376	2.41683	0.00015	0.001577	1.60001	0.182229	3.13426	0.0177	0.795018
Rbp3	2.95192	3.00428	23.7868	10.4284	-2.52217	5e-05	0.00044076	0.772877	2.721	-1.81583	0.00015	0.001577	72.1268	52.9574	0.445703	0.0216	0.839401
Synm	0.791069	0.32761	16.4104	15.9207	-4.85305	5e-05	0.00044076	2.37207	6.58974	-1.47408	0.00015	0.001577	2.36674	4.3406	-0.874993	0.03685	0.982968
Synm	0.791069	0.32761	16.4104	15.9207	-4.85305	5e-05	0.00044076	2.37207	6.58974	-1.47408	0.00015	0.001577	2.36674	4.3406	-0.874993	0.03685	0.982968
Aak1	2.63192	3.70264	6.65042	5.81185	-0.976251	0.0077	0.0324197	5.18423	2.56841	1.01325	0.00015	0.001577	#N/A	#N/A	#N/A	#N/A	#N/A
Bpgm	23.5722	25.3596	52.6998	51.2117	-1.08651	0.0002	0.0015151	65.4146	34.4312	0.925896	0.00015	0.001577	#N/A	#N/A	#N/A	#N/A	#N/A
Ccdc88c	17.7956	15.5889	6.68602	6.96665	1.29	5e-05	0.00044076	7.03822	13.2	-0.907255	0.00015	0.001577	#N/A	#N/A	#N/A	#N/A	#N/A
Cep192	19.4465	19.1621	3.59885	4.04837	2.33591	5e-05	0.00044076	7.75992	14.2592	-0.877779	0.00015	0.001577	#N/A	#N/A	#N/A	#N/A	#N/A
Cep97	7.32893	8.15946	4.50401	4.14224	0.841041	0.00935	0.0380561	4.27358	8.38458	-0.972293	0.00015	0.001577	#N/A	#N/A	#N/A	#N/A	#N/A
Chek1	27.7642	24.3978	1.32257	3.31794	3.49064	5e-05	0.00044076	9.69908	19.0734	-0.975642	0.00015	0.001577	#N/A	#N/A	#N/A	#N/A	#N/A
Chrd	0.484664	0.635531	4.89253	3.74154	-2.94629	0.00095	0.00574843	4.09621	1.22856	1.73732	0.00015	0.001577	#N/A	#N/A	#N/A	#N/A	#N/A
Cnnm1	0.188071	0.117026	2.45353	1.58039	-3.72484	0.00015	0.00117604	0.568396	0.112965	2.33102	0.00015	0.001577	#N/A	#N/A	#N/A	#N/A	#N/A
Dbf4	79.0139	72.9835	10.7583	14.1232	2.6109	5e-05	0.00044076	19.623	38.4675	-0.971094	0.00015	0.001577	#N/A	#N/A	#N/A	#N/A	#N/A
Dcx	0.953494	4.13742	107.925	88.9373	-5.27312	5e-05	0.00044076	16.0389	5.28158	1.60253	0.00015	0.001577	#N/A	#N/A	#N/A	#N/A	#N/A
Dcx	0.953494	4.13742	107.925	88.9373	-5.27312	5e-05	0.00044076	16.0389	5.28158	1.60253	0.00015	0.001577	#N/A	#N/A	#N/A	#N/A	#N/A
Dcx	0.953494	4.13742	107.925	88.9373	-5.27312	5e-05	0.00044076	16.0389	5.28158	1.60253	0.00015	0.001577	#N/A	#N/A	#N/A	#N/A	#N/A
Dst	5.16891	5.2073	17.1851	13.6721	-1.57233	5e-05	0.00044076	7.02169	16.5421	-1.23625	0.00015	0.001577	#N/A	#N/A	#N/A	#N/A	#N/A
Epb4.1l5	18.3148	18.6535	8.10789	7.63304	1.23177	5e-05	0.00044076	7.97745	15.565	-0.964306	0.00015	0.001577	#N/A	#N/A	#N/A	#N/A	#N/A
Fmnl1	0.479386	0.303127	2.82068	1.96029	-2.61112	0.00035	0.00247082	1.48396	0.24285	2.61131	0.00015	0.001577	#N/A	#N/A	#N/A	#N/A	#N/A
Gart	45.3578	45.8406	20.8575	26.7352	0.938268	0.0009	0.00550296	30.5804	53.6367	-0.810613	0.00015	0.001577	#N/A	#N/A	#N/A	#N/A	#N/A
Grin2d	0.149098	0.217961	1.33515	0.881647	-2.59439	0.0003	0.00216271	1.03449	0.045438	4.50888	0.00015	0.001577	#N/A	#N/A	#N/A	#N/A	#N/A
Grn	12.4285	17.5254	16.6607	35.8883	-0.810919	0.0079	0.033098	43.6888	22.3997	0.963784	0.00015	0.001577	#N/A	#N/A	#N/A	#N/A	#N/A
Hat1	109.99	100.538	12.9512	20.3887	2.65869	5e-05	0.00044076	44.6081	82.143	-0.880832	0.00015	0.001577	#N/A	#N/A	#N/A	#N/A	#N/A
Hey1	47.4785	39.6637	8.584	16.7103	1.78456	5e-05	0.00044076	12.1804	23.8983	-0.972346	0.00015	0.001577	#N/A	#N/A	#N/A	#N/A	#N/A
Hist1h2ae	5.73138	3.8987	0.497658	0.508691	3.25842	0.0011	0.00645519	2.62229	11.9367	-2.1865	0.00015	0.001577	#N/A	#N/A	#N/A	#N/A	#N/A
Hivep3	0.132987	0.13948	1.32305	0.780399	-2.9486	5e-05	0.00044076	0.404131	0.06798	2.57163	0.00015	0.001577	#N/A	#N/A	#N/A	#N/A	#N/A
Lcn2	0.0001	0.0001	0	0.616823	-11.5906	0.0033	0.0161527	0.335347	0	24.9992	0.00015	0.001577	#N/A	#N/A	#N/A	#N/A	#N/A
Mapre2	2.3719	4.1473	21.8562	21.0195	-2.71739	0.0014	0.00789133	29.2407	15.0645	0.956825	0.00015	0.001577	#N/A	#N/A	#N/A	#N/A	#N/A
Mcm3	133.098	129.964	3.519	17.5037	3.64538	5e-05	0.00044076	49.3916	90.014	-0.865884	0.00015	0.001577	#N/A	#N/A	#N/A	#N/A	#N/A
Mpped2	10.0852	9.81509	30.4812	24.8478	-1.47525	5e-05	0.00044076	11.3652	2.23022	2.34937	0.00015	0.001577	#N/A	#N/A	#N/A	#N/A	#N/A
Nrsn1	0.426354	0.587962	17.9358	11.7855	-4.87292	5e-05	0.00044076	2.79149	0.743161	1.90929	0.00015	0.001577	#N/A	#N/A	#N/A	#N/A	#N/A
Nxph3	0.190809	0.0988657	1.33735	1.13165	-3.09142	0.0011	0.00645519	1.19092	0.213253	2.48144	0.00015	0.001577	#N/A	#N/A	#N/A	#N/A	#N/A
Onecut3	0.104243	0.0665634	16.0302	14.5909	-7.48602	5e-05	0.00044076	3.27681	1.15792	1.50076	0.00015	0.001577	#N/A	#N/A	#N/A	#N/A	#N/A
Pdia4	80.9172	92.8799	36.6164	67.5823	0.738067	0.0065	0.0282469	74.3328	132.403	-0.832865	0.00015	0.001577	#N/A	#N/A	#N/A	#N/A	#N/A
Pds5a	52.1189	51.6994	25.248	23.1989	1.09958	5e-05	0.00044076	28.5422	50.8249	-0.832439	0.00015	0.001577	#N/A	#N/A	#N/A	#N/A	#N/A
Phf1	6.26272	6.74559	17.9452	14.4776	-1.31758	0.00075	0.00474056	9.90658	3.41191	1.53781	0.00015	0.001577	#N/A	#N/A	#N/A	#N/A	#N/A
Pms1	12.2103	9.3381	3.83771	3.48209	1.5577	0.00025	0.00183928	5.00304	11.5642	-1.20879	0.00015	0.001577	#N/A	#N/A	#N/A	#N/A	#N/A
Polq	5.56518	4.05892	0.531606	0.605607	3.08115	5e-05	0.00044076	1.80262	4.37322	-1.2786	0.00015	0.001577	#N/A	#N/A	#N/A	#N/A	#N/A
Prim2	42.7162	36.0494	12.1234	11.0888	1.76268	5e-05	0.00044076	16.7628	32.7513	-0.966289	0.00015	0.001577	#N/A	#N/A	#N/A	#N/A	#N/A
Prps2	16.7207	17.2679	1.6101	3.39929	2.76234	5e-05	0.00044076	7.83163	15.7464	-1.00764	0.00015	0.001577	#N/A	#N/A	#N/A	#N/A	#N/A
Prr11	35.526	34.5854	3.20451	4.68399	3.15183	5e-05	0.00044076	9.95623	4.75536	1.06604	0.00015	0.001577	#N/A	#N/A	#N/A	#N/A	#N/A
Pvr	0.713032	0.605989	3.04755	3.09627	-2.21967	0.0019	0.0102322	3.23417	0.82026	1.97924	0.00015	0.001577	#N/A	#N/A	#N/A	#N/A	#N/A
Rnaseh2a	23.1756	23.9094	8.4953	9.49652	1.38793	0.0002	0.0015151	14.7191	29.5874	-1.00729	0.00015	0.001577	#N/A	#N/A	#N/A	#N/A	#N/A
Slc18b1	7.90524	9.03816	17.4091	12.9105	-0.839527	0.01005	0.0403106	8.76819	3.55952	1.3006	0.00015	0.001577	#N/A	#N/A	#N/A	#N/A	#N/A
Slc25a13	10.1945	9.61601	0.655022	2.04011	2.87784	0.0001	0.000821569	5.64391	12.1038	-1.10069	0.00015	0.001577	#N/A	#N/A	#N/A	#N/A	#N/A
Sstr1	0.0283072	0.0171219	1.54961	1.34952	-5.99586	0.01205	0.0469043	0.725561	0.118444	2.61489	0.00015	0.001577	#N/A	#N/A	#N/A	#N/A	#N/A
St14	0.959391	0.79433	0.132437	0.16166	2.57606	0.0044	0.0204672	1.92547	0.540115	1.83387	0.00015	0.001577	#N/A	#N/A	#N/A	#N/A	#N/A
Stag1	41.2134	36.7253	19.0144	18.2268	1.06544	5e-05	0.00044076	20.232	35.7354	-0.820715	0.00015	0.001577	#N/A	#N/A	#N/A	#N/A	#N/A
Tacc3	87.7063	86.8265	5.7542	12.86	3.22902	5e-05	0.00044076	31.3994	58.7242	-0.903218	0.00015	0.001577	#N/A	#N/A	#N/A	#N/A	#N/A
Tbc1d2b	7.30832	7.3299	3.66677	4.18376	0.898878	0.01205	0.0469043	10.5215	5.41602	0.958035	0.00015	0.001577	#N/A	#N/A	#N/A	#N/A	#N/A
Tbr1	0.158184	0.0707211	1.01515	0.247206	-2.4633	0.0039	0.0185514	16.2812	0.037735	8.7531	0.00015	0.001577	#N/A	#N/A	#N/A	#N/A	#N/A
Tulp3	23.2569	23.7774	7.50203	14.2639	1.11164	0.001	0.00597483	14.3888	7.29556	0.979856	0.00015	0.001577	#N/A	#N/A	#N/A	#N/A	#N/A
Zbtb44	8.54247	8.17028	3.33014	3.83694	1.22149	0.0004	0.00277297	2.77084	6.13145	-1.1459	0.00015	0.001577	#N/A	#N/A	#N/A	#N/A	#N/A
Zfp191	60.5245	52.7282	24.5817	19.9129	1.34784	5e-05	0.00044076	27.7242	49.9649	-0.849769	0.00015	0.001577	#N/A	#N/A	#N/A	#N/A	#N/A
Zfp26	8.53954	8.19138	5.17793	4.40627	0.803787	0.00595	0.026282	6.34064	11.9481	-0.914081	0.00015	0.001577	#N/A	#N/A	#N/A	#N/A	#N/A
Zfp646	20.7737	19.3923	12.327	11.8737	0.730926	0.0107	0.0424177	11.7067	22.4961	-0.94234	0.00015	0.001577	#N/A	#N/A	#N/A	#N/A	#N/A
Nfya	1.38756	2.09066	19.9408	16.8985	-3.40482	0.00445	0.0206668	11.9093	2.37782	2.32438	0.0002	0.002021	25.1431	15.2515	0.721211	0.00465	0.453586
Ezr	20.0372	25.3655	3.88854	96.3794	-1.14301	0.0005	0.00336454	42.9402	74.9497	-0.803594	0.0002	0.002021	23.8228	16.2255	0.55408	0.02195	0.842828
Gins1	48.0716	44.1458	6.87861	8.29876	2.60312	5e-05	0.00044076	18.0234	37.8908	-1.07198	0.0002	0.002021	31.1221	48.4838	-0.639563	0.02225	0.850963
4931428F04Rik	4.28163	7.39185	41.9436	40.2464	-2.81573	5e-05	0.00044076	10.804	4.03147	1.42219	0.0002	0.002021	#N/A	#N/A	#N/A	#N/A	#N/A
4931428F04Rik	4.28163	7.39185	41.9436	40.2464	-2.81573	5e-05	0.00044076	10.804	4.03147	1.42219	0.0002	0.002021	#N/A	#N/A	#N/A	#N/A	#N/A
Arf3	44.099	54.6444	91.2088	81.8912	-0.809849	0.00105	0.00620637	56.4572	31.7936	0.828421	0.0002	0.002021	#N/A	#N/A	#N/A	#N/A	#N/A
Arhgap33	2.47136	5.56658	42.2555	35.5164	-3.27435	0.00995	0.0399802	9.09683	2.33687	1.96079	0.0002	0.002021	#N/A	#N/A	#N/A	#N/A	#N/A
Arhgap33	2.47136	5.56658	42.2555	35.5164	-3.27435	0.00995	0.0399802	9.09683	2.33687	1.96079	0.0002	0.002021	#N/A	#N/A	#N/A	#N/A	#N/A
Axl	10.3733	10.7753	1.40432	3.30813	2.16601	5e-05	0.00044076	19.5121	9.77871	0.996653	0.0002	0.002021	#N/A	#N/A	#N/A	#N/A	#N/A
Baz1a	17.2509	16.3168	5.5653	4.70723	1.70828	5e-05	0.00044076	8.71655	16.0258	-0.878567	0.0002	0.002021	#N/A	#N/A	#N/A	#N/A	#N/A
C1qtnf2	0.0756927	0.121886	0.736496	1.29873	-3.36469	0.00455	0.0210641	3.82331	0.275828	3.79298	0.0002	0.002021	#N/A	#N/A	#N/A	#N/A	#N/A
Cnnm4	8.64869	8.16349	3.48784	3.72471	1.22093	0.0011	0.00645519	4.00169	8.57443	-1.09943	0.0002	0.002021	#N/A	#N/A	#N/A	#N/A	#N/A
Dact1	3.05938	2.41465	13.1065	8.68677	-1.99321	5e-05	0.00044076	8.86791	2.15076	2.04375	0.0002	0.002021	#N/A	#N/A	#N/A	#N/A	#N/A
Dnajb4	1.87877	2.11059	6.55303	6.3941	-1.6984	0.0086	0.0354846	9.48733	2.5279	1.90806	0.0002	0.002021	#N/A	#N/A	#N/A	#N/A	#N/A
Dock6	7.25099	6.97321	0.866672	5.26084	1.21497	0.0015	0.00838325	7.69289	3.75221	1.03578	0.0002	0.002021	#N/A	#N/A	#N/A	#N/A	#N/A
Gm20554	0.0955634	0.189495	3.49627	3.22307	-4.55899	5e-05	0.00044076	1.13222	0.273411	2.05001	0.0002	0.002021	#N/A	#N/A	#N/A	#N/A	#N/A
Igsf9b	1.41779	1.26181	4.96188	2.62872	-1.5022	0.0031	0.0153727	1.62088	4.56961	-1.49529	0.0002	0.002021	#N/A	#N/A	#N/A	#N/A	#N/A
Itgb8	9.89811	12.5564	0.834656	1.93133	3.02114	5e-05	0.00044076	6.65401	14.8855	-1.16161	0.0002	0.002021	#N/A	#N/A	#N/A	#N/A	#N/A
Jade1	9.12638	8.07747	1.02419	0.87237	3.18127	0.0003	0.00216271	2.25124	7.50224	-1.7366	0.0002	0.002021	#N/A	#N/A	#N/A	#N/A	#N/A
Kctd8	13.5426	12.4415	28.2459	20.7732	-0.915715	0.00255	0.0130413	4.79224	11.04	-1.20397	0.0002	0.002021	#N/A	#N/A	#N/A	#N/A	#N/A
Mark4	18.4517	20.6722	49.895	40.9877	-1.21596	5e-05	0.00044076	22.4418	11.5411	0.959408	0.0002	0.002021	#N/A	#N/A	#N/A	#N/A	#N/A
Mpdz	21.4337	20.4334	4.71992	9.71041	1.53671	5e-05	0.00044076	14.8271	25.6745	-0.7921	0.0002	0.002021	#N/A	#N/A	#N/A	#N/A	#N/A
Mpo	0.0001	0.0001	0	0.867611	-12.0828	5e-05	0.00044076	1.36035	0.157642	3.10925	0.0002	0.002021	#N/A	#N/A	#N/A	#N/A	#N/A
Mpp5	18.0873	17.3025	5.12667	7.45871	1.49158	5e-05	0.00044076	10.0896	18.244	-0.854553	0.0002	0.002021	#N/A	#N/A	#N/A	#N/A	#N/A
Myog	0.0001	0.0001	0	0.673973	-11.7185	5e-05	0.00044076	40.5399	0.122501	8.3704	0.0002	0.002021	#N/A	#N/A	#N/A	#N/A	#N/A
Ncapg	53.4337	46.4823	1.31783	4.04377	4.21998	0.0048	0.0220218	14.5243	34.828	-1.26178	0.0002	0.002021	#N/A	#N/A	#N/A	#N/A	#N/A
Nipal2	0.100269	0.116965	1.72511	1.47492	-3.88076	0.0003	0.00216271	1.13438	0.199479	2.50759	0.0002	0.002021	#N/A	#N/A	#N/A	#N/A	#N/A
Nlgn1	22.5674	21.9295	5.34021	3.8429	2.27665	5e-05	0.00044076	4.75205	14.8742	-1.64619	0.0002	0.002021	#N/A	#N/A	#N/A	#N/A	#N/A
Nlgn1	22.5674	21.9295	5.34021	3.8429	2.27665	5e-05	0.00044076	4.75205	14.8742	-1.64619	0.0002	0.002021	#N/A	#N/A	#N/A	#N/A	#N/A
Npy1r	0.0461535	0.0111644	0.950713	0.343289	-4.49671	0.0066	0.0285963	1.14561	0.104504	3.45449	0.0002	0.002021	#N/A	#N/A	#N/A	#N/A	#N/A
Nrn1	0.686473	0.960594	93.2851	79.0249	-6.70896	5e-05	0.00044076	32.8758	16.656	0.980984	0.0002	0.002021	#N/A	#N/A	#N/A	#N/A	#N/A
Plxnd1	16.333	14.0455	1.3763	6.11673	2.01943	5e-05	0.00044076	18.6582	9.92668	0.910427	0.0002	0.002021	#N/A	#N/A	#N/A	#N/A	#N/A
Prdx6	105.363	106.268	47.9265	51.0477	1.09643	5e-05	0.00044076	57.9281	104.882	-0.856432	0.0002	0.002021	#N/A	#N/A	#N/A	#N/A	#N/A
Prkd1	12.8894	11.9093	1.87759	2.77698	2.41354	5e-05	0.00044076	3.85796	8.67806	-1.16953	0.0002	0.002021	#N/A	#N/A	#N/A	#N/A	#N/A
Rasef	4.04552	3.69163	0.211677	0.479947	3.48374	5e-05	0.00044076	1.222	3.48994	-1.51396	0.0002	0.002021	#N/A	#N/A	#N/A	#N/A	#N/A
Rfwd3	22.3687	21.8048	5.78215	7.18886	1.76789	5e-05	0.00044076	24.1649	44.0273	-0.865485	0.0002	0.002021	#N/A	#N/A	#N/A	#N/A	#N/A
Robo2	12.4733	14.3912	62.276	45.2311	-2.00066	5e-05	0.00044076	11.6713	21.4034	-0.874875	0.0002	0.002021	#N/A	#N/A	#N/A	#N/A	#N/A
Sh2d3c	18.9271	9.93499	36.8655	22.9668	-1.05175	0.00155	0.00862021	13.642	6.07527	1.16704	0.0002	0.002021	#N/A	#N/A	#N/A	#N/A	#N/A
Sptbn1	31.5072	32.5585	98.4002	74.6795	-1.43381	5e-05	0.00044076	41.8359	80.0665	-0.936457	0.0002	0.002021	#N/A	#N/A	#N/A	#N/A	#N/A
Tanc2	5.81736	5.16937	12.4831	9.05666	-0.97124	0.0002	0.0015151	5.71921	2.91966	0.970016	0.0002	0.002021	#N/A	#N/A	#N/A	#N/A	#N/A
Thop1	29.2217	28.4579	12.4647	17.3748	0.950838	0.00295	0.0147652	21.8909	40.4058	-0.884231	0.0002	0.002021	#N/A	#N/A	#N/A	#N/A	#N/A
Thsd7a	3.18054	4.83565	13.5872	11.6006	-1.65174	5e-05	0.00044076	5.85059	10.1876	-0.80016	0.0002	0.002021	#N/A	#N/A	#N/A	#N/A	#N/A
Zhx2	37.7839	34.1312	3.10015	8.80128	2.59516	5e-05	0.00044076	9.20468	17.5286	-0.929271	0.0002	0.002021	#N/A	#N/A	#N/A	#N/A	#N/A
Mybl1	21.1213	24.2366	0.960368	1.188	4.40004	5e-05	0.00044076	4.26708	13.1982	-1.62902	0.00025	0.002439	90.8878	58.194	0.643216	0.03275	0.948326
Mybl1	21.1213	24.2366	0.960368	1.188	4.40004	5e-05	0.00044076	4.26708	13.1982	-1.62902	0.00025	0.002439	90.8878	58.194	0.643216	0.03275	0.948326
Ankle2	15.8836	14.8851	8.41153	8.41274	0.87092	0.00555	0.0248321	11.4011	21.1253	-0.889799	0.00025	0.002439	#N/A	#N/A	#N/A	#N/A	#N/A
Arhgap11a	48.6603	47.5779	2.28613	4.74171	3.77546	5e-05	0.00044076	13.6085	23.9913	-0.818003	0.00025	0.002439	#N/A	#N/A	#N/A	#N/A	#N/A
Bcar3	2.25862	1.75555	1.19401	13.8786	-1.90876	0.0003	0.00216271	4.53295	10.278	-1.18104	0.00025	0.002439	#N/A	#N/A	#N/A	#N/A	#N/A
Cdca5	49.7743	46.0119	1.40831	5.15626	3.86705	5e-05	0.00044076	14.3161	27.9621	-0.965834	0.00025	0.002439	#N/A	#N/A	#N/A	#N/A	#N/A
Cdh15	0.117577	0.112575	1.04887	0.800607	-3.00646	0.00205	0.010885	8.32283	0.065797	6.9829	0.00025	0.002439	#N/A	#N/A	#N/A	#N/A	#N/A
Cecr2	16.0475	17.4042	5.2478	5.43815	1.64636	5e-05	0.00044076	5.5401	10.3462	-0.901117	0.00025	0.002439	#N/A	#N/A	#N/A	#N/A	#N/A
Col11a2	1.15545	1.73884	9.91363	6.89387	-2.53782	5e-05	0.00044076	4.62012	1.76459	1.3886	0.00025	0.002439	#N/A	#N/A	#N/A	#N/A	#N/A
Dctpp1	78.29	90.0634	36.5133	48.8607	0.979624	0.00925	0.0377168	69.6508	131.377	-0.915501	0.00025	0.002439	#N/A	#N/A	#N/A	#N/A	#N/A
Elovl6	12.7269	13.8438	26.0781	23.8328	-0.909519	0.0007	0.00446182	12.3622	21.4863	-0.797482	0.00025	0.002439	#N/A	#N/A	#N/A	#N/A	#N/A
Fam184b	13.2075	9.3298	3.91997	1.67394	2.01039	5e-05	0.00044076	1.03692	3.1231	-1.59067	0.00025	0.002439	#N/A	#N/A	#N/A	#N/A	#N/A
Gm15663	0.975234	1.05433	5.24235	3.84557	-2.16278	0.0008	0.00498864	1.64381	0.455273	1.85224	0.00025	0.002439	#N/A	#N/A	#N/A	#N/A	#N/A
Irak3	0.130987	0.0678966	1.47961	1.19223	-3.74784	0.0003	0.00216271	1.29741	0.271705	2.25552	0.00025	0.002439	#N/A	#N/A	#N/A	#N/A	#N/A
Kif22	98.6125	94.9524	3.7033	10.3418	3.78468	5e-05	0.00044076	30.3509	53.2405	-0.810785	0.00025	0.002439	#N/A	#N/A	#N/A	#N/A	#N/A
Lfng	58.5785	70.7242	1.44745	9.07732	3.61889	5e-05	0.00044076	10.6909	21.7327	-1.02348	0.00025	0.002439	#N/A	#N/A	#N/A	#N/A	#N/A
Lypd1	0.440291	0.980723	10.1038	8.08036	-3.67769	5e-05	0.00044076	10.1811	3.82072	1.41398	0.00025	0.002439	#N/A	#N/A	#N/A	#N/A	#N/A
Mastl	11.4505	9.2263	0.70087	1.24464	3.40979	5e-05	0.00044076	3.29956	7.1081	-1.10719	0.00025	0.002439	#N/A	#N/A	#N/A	#N/A	#N/A
Mmd2	0.331568	0.376825	2.8179	1.61925	-2.64701	0.0005	0.00336454	4.55218	1.0718	2.08652	0.00025	0.002439	#N/A	#N/A	#N/A	#N/A	#N/A
Neurod4	23.9644	22.1643	9.95153	5.93582	1.53779	5e-05	0.00044076	7.43621	16.3312	-1.13499	0.00025	0.002439	#N/A	#N/A	#N/A	#N/A	#N/A
Pou4f2	18.3946	37.705	106.777	89.1536	-1.80428	5e-05	0.00044076	21.6185	42.2745	-0.967521	0.00025	0.002439	#N/A	#N/A	#N/A	#N/A	#N/A
Racgap1	114.323	106.594	7.41275	13.8097	3.37984	5e-05	0.00044076	35.0643	69.7925	-0.993069	0.00025	0.002439	#N/A	#N/A	#N/A	#N/A	#N/A
Rgs7bp	0.0693667	0.123102	1.32019	0.934671	-3.55034	0.0001	0.000821569	1.17142	0.29902	1.96995	0.00025	0.002439	#N/A	#N/A	#N/A	#N/A	#N/A
Shank3	4.52929	5.12609	9.76116	6.8972	-0.786841	0.00705	0.030143	4.46618	2.19126	1.02728	0.00025	0.002439	#N/A	#N/A	#N/A	#N/A	#N/A
Slc37a1	6.75163	8.28431	20.147	16.1196	-1.27023	0.00045	0.00307059	2.30073	6.43168	-1.4831	0.00025	0.002439	#N/A	#N/A	#N/A	#N/A	#N/A
Slc6a17	3.6804	5.97921	22.4049	18.4152	-2.07924	5e-05	0.00044076	9.17765	4.30822	1.09103	0.00025	0.002439	#N/A	#N/A	#N/A	#N/A	#N/A
Tceal5	5.71876	6.67777	28.9542	22.8399	-2.06285	0.0001	0.000821569	14.1822	3.61145	1.97343	0.00025	0.002439	#N/A	#N/A	#N/A	#N/A	#N/A
Tgfb1i1	0.978755	1.23781	11.6057	9.69092	-3.26423	0.00085	0.00524912	4.36947	0.641258	2.76848	0.00025	0.002439	#N/A	#N/A	#N/A	#N/A	#N/A
Ttk	37.7708	35.4679	1.68573	3.33506	3.86662	5e-05	0.00044076	10.5546	20.3822	-0.949438	0.00025	0.002439	#N/A	#N/A	#N/A	#N/A	#N/A
Wdr90	25.2659	26.3477	6.55518	6.84837	1.94514	5e-05	0.00044076	7.8822	17.7956	-1.17485	0.00025	0.002439	#N/A	#N/A	#N/A	#N/A	#N/A
Wnt7b	2.02867	1.84847	0.954069	35.3242	-3.22604	5e-05	0.00044076	30.1764	16.184	0.898852	0.0003	0.002839	5.0359	1.10835	2.18384	0.0018	0.230233
Lman1	124.118	120.786	19.9923	29.482	2.30747	5e-05	0.00044076	48.1207	89.331	-0.892503	0.0003	0.002839	59.2212	81.6558	-0.463442	0.0238	0.88229
Aldh1a7	0.943008	4.9375	0.483575	81.895	-3.80826	5e-05	0.00044076	7.18869	18.508	-1.36435	0.0003	0.002839	#N/A	#N/A	#N/A	#N/A	#N/A
BC052040	17.264	17.0091	9.73202	8.7021	0.894698	0.00875	0.0360089	8.27535	3.38552	1.28944	0.0003	0.002839	#N/A	#N/A	#N/A	#N/A	#N/A
Cdc73	39.4677	39.9941	12.9418	14.657	1.52566	0.0013	0.00740949	19.425	7.2914	1.41365	0.0003	0.002839	#N/A	#N/A	#N/A	#N/A	#N/A
Epb4.1l4b	22.2731	18.2102	2.49145	1.78171	3.24395	5e-05	0.00044076	3.09658	7.18137	-1.21358	0.0003	0.002839	#N/A	#N/A	#N/A	#N/A	#N/A
Esco2	28.8956	24.7801	0.614832	1.90758	4.41139	5e-05	0.00044076	7.70356	15.501	-1.00876	0.0003	0.002839	#N/A	#N/A	#N/A	#N/A	#N/A
Gfra4	0.333955	0.344574	3.67629	2.10028	-3.08973	0.00135	0.00763268	2.68906	0.603012	2.15684	0.0003	0.002839	#N/A	#N/A	#N/A	#N/A	#N/A
Herc2	6.48777	6.24637	15.8039	12.0225	-1.12775	5e-05	0.00044076	8.39563	14.8569	-0.823423	0.0003	0.002839	#N/A	#N/A	#N/A	#N/A	#N/A
Ide	26.3821	28.1221	7.69432	17.4679	1.11511	0.0003	0.00216271	16.3668	29.6257	-0.856077	0.0003	0.002839	#N/A	#N/A	#N/A	#N/A	#N/A
Idh1	64.0174	84.0845	296.008	235.827	-1.84439	5e-05	0.00044076	106.691	187.138	-0.810664	0.0003	0.002839	#N/A	#N/A	#N/A	#N/A	#N/A
Igdcc3	1.69052	3.00321	6.26227	8.05631	-1.60908	0.0017	0.00932488	8.77045	3.64114	1.26826	0.0003	0.002839	#N/A	#N/A	#N/A	#N/A	#N/A
Kcnk1	50.2427	51.0811	7.89986	6.31966	2.83303	5e-05	0.00044076	10.8531	21.7705	-1.00427	0.0003	0.002839	#N/A	#N/A	#N/A	#N/A	#N/A
Mecom	1.09385	4.85483	0.318965	0.60635	2.68455	0.0003	0.00216271	3.869	8.04036	-1.0553	0.0003	0.002839	#N/A	#N/A	#N/A	#N/A	#N/A
Mpp6	22.5543	21.2226	5.52488	7.06683	1.7977	5e-05	0.00044076	14.4703	28.6902	-0.987463	0.0003	0.002839	#N/A	#N/A	#N/A	#N/A	#N/A
Ndufa1	54.3861	65.3909	163.425	368.067	-2.1497	5e-05	0.00044076	121.148	224.036	-0.88696	0.0003	0.002839	#N/A	#N/A	#N/A	#N/A	#N/A
Nhlh2	6.07062	9.13894	55.9432	42.2831	-2.69113	5e-05	0.00044076	39.439	22.2781	0.823997	0.0003	0.002839	#N/A	#N/A	#N/A	#N/A	#N/A
Npr2	10.0181	12.4139	21.9621	17.8281	-0.826855	0.0042	0.0197029	15.6906	8.40879	0.89993	0.0003	0.002839	#N/A	#N/A	#N/A	#N/A	#N/A
Nrsn2	0.843651	1.39719	34.4555	28.1449	-4.80406	5e-05	0.00044076	7.60842	1.90285	1.99944	0.0003	0.002839	#N/A	#N/A	#N/A	#N/A	#N/A
Nudt5	39.5245	38.9391	10.7034	15.3508	1.59051	5e-05	0.00044076	26.666	50.117	-0.910299	0.0003	0.002839	#N/A	#N/A	#N/A	#N/A	#N/A
Paics	169.897	166.596	57.8407	72.0284	1.37352	5e-05	0.00044076	115.987	218.895	-0.916276	0.0003	0.002839	#N/A	#N/A	#N/A	#N/A	#N/A
Pcdh7	1.68712	3.25236	9.19621	6.83436	-1.69839	0.0062	0.0271629	3.71366	7.71799	-1.05538	0.0003	0.002839	#N/A	#N/A	#N/A	#N/A	#N/A
Pla2g5	3.23649	4.46507	0.14662	0.775309	3.06242	0.0025	0.0128273	5.70622	1.8312	1.63975	0.0003	0.002839	#N/A	#N/A	#N/A	#N/A	#N/A
Plxna1	12.3476	15.4396	41.6286	36.679	-1.49473	5e-05	0.00044076	32.3623	18.1745	0.832398	0.0003	0.002839	#N/A	#N/A	#N/A	#N/A	#N/A
Ptprz1	15.2786	15.6355	4.59877	3.66012	1.90425	5e-05	0.00044076	8.84703	4.90925	0.849691	0.0003	0.002839	#N/A	#N/A	#N/A	#N/A	#N/A
Rgs4	1.41764	1.646	103.05	47.505	-5.6189	5e-05	0.00044076	4.24545	1.55701	1.44714	0.0003	0.002839	#N/A	#N/A	#N/A	#N/A	#N/A
Rhobtb3	23.2872	30.201	7.69342	12.0045	1.44118	5e-05	0.00044076	20.8915	36.2945	-0.796835	0.0003	0.002839	#N/A	#N/A	#N/A	#N/A	#N/A
Smc1a	124.447	117.62	64.6755	58.7226	0.972086	0.00035	0.00247082	53.451	98.9868	-0.889019	0.0003	0.002839	#N/A	#N/A	#N/A	#N/A	#N/A
Smtn	26.1853	23.8001	1.15153	4.41039	3.16785	5e-05	0.00044076	12.708	6.48824	0.969838	0.0003	0.002839	#N/A	#N/A	#N/A	#N/A	#N/A
Sox4	118.972	112.378	295.321	186.414	-1.05816	0.00025	0.00183928	145.054	80.6147	0.847475	0.0003	0.002839	#N/A	#N/A	#N/A	#N/A	#N/A
Taf1	21.6936	22.0508	13.9027	11.2778	0.796791	0.00325	0.0159577	10.9773	19.307	-0.814601	0.0003	0.002839	#N/A	#N/A	#N/A	#N/A	#N/A
Tmem229b	0.40385	0.57537	13.1651	11.4937	-4.65433	0.00025	0.00183928	8.00735	3.31373	1.27287	0.0003	0.002839	#N/A	#N/A	#N/A	#N/A	#N/A
Zfp143	24.3912	17.9144	10.4507	8.88975	1.12923	0.001	0.00597483	10.4295	19.5865	-0.90919	0.0003	0.002839	#N/A	#N/A	#N/A	#N/A	#N/A
Zfp518a	6.74242	6.81801	3.49602	3.81011	0.892224	0.0089	0.0365525	6.11681	11.1374	-0.864561	0.0003	0.002839	#N/A	#N/A	#N/A	#N/A	#N/A
H2-D1	8.03801	8.83471	44.3235	28.8903	-2.11742	5e-05	0.00044076	22.4671	11.458	0.971459	0.00035	0.003203	46.9084	27.7751	0.756054	0.0027	0.303185
#N/A	100.038	82.167	3.06083	1.6447	5.27506	5e-05	0.00044076	2.72189	28.3239	-3.37934	0.00035	0.003203	18.3043	36.9711	-1.01422	0.00855	0.630285
Tgfb2	27.4978	32.4381	4.69225	26.1723	0.95747	0.00225	0.0117483	32.583	17.8831	0.865523	0.00035	0.003203	52.0675	73.2968	-0.493367	0.01115	0.706305
Gm7694	7.58236	7.78064	0.510026	2.30331	2.44911	5e-05	0.00044076	4.08244	1.57043	1.37827	0.00035	0.003203	3.69558	6.82809	-0.885681	0.0124	0.7192
Ptges3	66.314	67.8111	33.3644	41.6486	0.838367	0.00375	0.0179381	108.134	193.662	-0.840721	0.00035	0.003203	125.183	175.197	-0.484939	0.0133	0.746733
Abcc8	0.0711418	0.052969	2.6585	5.88505	-6.10514	5e-05	0.00044076	0.303846	1.12878	-1.89335	0.00035	0.003203	#N/A	#N/A	#N/A	#N/A	#N/A
Adsl	23.843	23.8269	8.58941	11.6142	1.23847	5e-05	0.00044076	15.4998	28.0798	-0.857283	0.00035	0.003203	#N/A	#N/A	#N/A	#N/A	#N/A
Cacna1h	5.18687	5.94959	32.3229	20.5419	-2.24702	5e-05	0.00044076	8.7837	4.95021	0.827339	0.00035	0.003203	#N/A	#N/A	#N/A	#N/A	#N/A
D430041D05Rik	0.360057	0.39758	7.77585	8.61039	-4.43483	5e-05	0.00044076	2.08957	0.92357	1.17791	0.00035	0.003203	#N/A	#N/A	#N/A	#N/A	#N/A
Depdc1b	19.1147	18.061	0.360077	0.799039	5.00326	5e-05	0.00044076	4.58948	10.7435	-1.22706	0.00035	0.003203	#N/A	#N/A	#N/A	#N/A	#N/A
Fah	19.9622	21.8365	42.755	33.6359	-0.869943	0.0044	0.0204672	4.74874	11.6187	-1.29083	0.00035	0.003203	#N/A	#N/A	#N/A	#N/A	#N/A
Faxc	8.48973	10.628	53.9252	40.1527	-2.29894	5e-05	0.00044076	16.7058	9.52991	0.809815	0.00035	0.003203	#N/A	#N/A	#N/A	#N/A	#N/A
Gm996	0.0869655	0.112231	5.64711	3.78859	-5.56587	5e-05	0.00044076	0.770514	0.156357	2.30098	0.00035	0.003203	#N/A	#N/A	#N/A	#N/A	#N/A
Haus6	22.0198	19.3961	3.05966	4.222	2.50785	5e-05	0.00044076	7.85643	15.0265	-0.935563	0.00035	0.003203	#N/A	#N/A	#N/A	#N/A	#N/A
Klhl18	5.01226	5.14537	20.471	16.3749	-1.85894	5e-05	0.00044076	7.66865	3.66015	1.06707	0.00035	0.003203	#N/A	#N/A	#N/A	#N/A	#N/A
Lcor	2.95319	3.36506	7.98829	6.00574	-1.14721	0.00195	0.0104546	3.93057	8.2362	-1.06724	0.00035	0.003203	#N/A	#N/A	#N/A	#N/A	#N/A
Lppr2	6.32537	7.47743	53.8486	36.6023	-2.71217	5e-05	0.00044076	13.0287	6.38087	1.02987	0.00035	0.003203	#N/A	#N/A	#N/A	#N/A	#N/A
Nfatc2ip	12.7494	11.9526	5.82635	4.54213	1.25242	0.00105	0.00620637	4.68431	1.75906	1.41303	0.00035	0.003203	#N/A	#N/A	#N/A	#N/A	#N/A
Pawr	43.9945	35.1528	1.69276	7.96107	3.03537	5e-05	0.00044076	9.19387	19.7121	-1.10034	0.00035	0.003203	#N/A	#N/A	#N/A	#N/A	#N/A
Prrg3	8.90737	10.6923	19.0382	15.781	-0.829054	0.0022	0.0115463	10.0078	5.29962	0.917164	0.00035	0.003203	#N/A	#N/A	#N/A	#N/A	#N/A
Ptar1	12.759	10.5986	3.52375	3.12621	1.81247	0.001	0.00597483	4.56899	10.8856	-1.25247	0.00035	0.003203	#N/A	#N/A	#N/A	#N/A	#N/A
Sclt1	24.322	22.9159	6.15513	5.35542	2.03699	5e-05	0.00044076	8.00255	15.2269	-0.928091	0.00035	0.003203	#N/A	#N/A	#N/A	#N/A	#N/A
Slc22a23	2.78372	2.8712	4.65142	9.75584	-1.34922	0.0004	0.00277297	8.2309	4.30742	0.934226	0.00035	0.003203	#N/A	#N/A	#N/A	#N/A	#N/A
Snrpb	292.695	307.538	108.322	131.627	1.32279	5e-05	0.00044076	189.151	328.474	-0.796241	0.00035	0.003203	#N/A	#N/A	#N/A	#N/A	#N/A
Thy1	0.20108	0.192402	27.8694	9.92303	-6.58566	5e-05	0.00044076	1.34872	0.093007	3.85811	0.00035	0.003203	#N/A	#N/A	#N/A	#N/A	#N/A
Tspo2	0.0001	0.0001	0.669208	1.41615	-13.348	5e-05	0.00044076	4.15193	0.561813	2.88562	0.00035	0.003203	#N/A	#N/A	#N/A	#N/A	#N/A
Brca2	5.53001	5.81491	0.841401	1.15055	2.50979	5e-05	0.00044076	2.44157	4.97396	-1.02659	0.0004	0.003597	1.48743	3.94677	-1.40785	0.02395	0.884456
Bhlhe22	16.6906	10.4401	6.32846	3.03898	1.5342	0.0003	0.00216271	12.6248	6.35503	0.99029	0.0004	0.003597	#N/A	#N/A	#N/A	#N/A	#N/A
Crybg3	6.93735	7.93409	2.62736	2.08936	1.65669	0.00055	0.00364808	3.19805	7.06966	-1.14445	0.0004	0.003597	#N/A	#N/A	#N/A	#N/A	#N/A
Dagla	0.670429	1.03429	5.20818	4.41985	-2.49771	0.0001	0.000821569	2.62822	0.900276	1.54565	0.0004	0.003597	#N/A	#N/A	#N/A	#N/A	#N/A
Dlg2	1.12523	1.30572	25.7297	14.291	-4.04115	5e-05	0.00044076	2.99812	0.983024	1.60876	0.0004	0.003597	#N/A	#N/A	#N/A	#N/A	#N/A
Dlg2	1.12523	1.30572	25.7297	14.291	-4.04115	5e-05	0.00044076	2.99812	0.983024	1.60876	0.0004	0.003597	#N/A	#N/A	#N/A	#N/A	#N/A
Dna2	15.8493	14.2023	1.39657	2.913	2.80183	5e-05	0.00044076	5.40965	10.5374	-0.961912	0.0004	0.003597	#N/A	#N/A	#N/A	#N/A	#N/A
Dusp6	85.8415	72.3462	17.6828	16.9202	2.19267	5e-05	0.00044076	17.31	31.9531	-0.88435	0.0004	0.003597	#N/A	#N/A	#N/A	#N/A	#N/A
Fbxo5	83.8673	65.6716	4.50714	6.03823	3.82584	5e-05	0.00044076	21.6294	39.8693	-0.882285	0.0004	0.003597	#N/A	#N/A	#N/A	#N/A	#N/A
Lmln	7.44534	7.66533	2.72554	3.14368	1.36433	0.0007	0.00446182	2.67065	5.95596	-1.15714	0.0004	0.003597	#N/A	#N/A	#N/A	#N/A	#N/A
Pbxip1	16.0821	16.1662	1.0192	6.41536	2.1169	5e-05	0.00044076	14.4113	8.04551	0.840945	0.0004	0.003597	#N/A	#N/A	#N/A	#N/A	#N/A
Peg12	42.038	37.8847	2.29628	2.41269	4.08512	5e-05	0.00044076	14.5681	27.7958	-0.932054	0.0004	0.003597	#N/A	#N/A	#N/A	#N/A	#N/A
Rgs8	13.9464	15.9057	4.05654	4.09958	1.87188	5e-05	0.00044076	6.52829	12.3181	-0.916003	0.0004	0.003597	#N/A	#N/A	#N/A	#N/A	#N/A
Shisa9	0.0565686	0.0577726	1.82577	0.936203	-4.59428	0.00015	0.00117604	0.59563	0.043336	3.78078	0.0004	0.003597	#N/A	#N/A	#N/A	#N/A	#N/A
Trim28	313.604	308.62	176.274	183.676	0.789638	0.01105	0.0435515	180.098	351.626	-0.96526	0.0004	0.003597	#N/A	#N/A	#N/A	#N/A	#N/A
Trim62	4.46212	5.83645	17.7289	16.4249	-1.7296	5e-05	0.00044076	9.81338	4.34599	1.17507	0.0004	0.003597	#N/A	#N/A	#N/A	#N/A	#N/A
Ulk4	5.66638	5.03591	1.40145	1.21182	2.03399	0.0002	0.0015151	1.63413	4.06039	-1.3131	0.0004	0.003597	#N/A	#N/A	#N/A	#N/A	#N/A
Zranb3	13.7864	11.3367	1.36588	1.92979	2.93037	5e-05	0.00044076	4.39996	9.10751	-1.04957	0.0004	0.003597	#N/A	#N/A	#N/A	#N/A	#N/A
Arhgef39	34.974	34.5814	1.11333	3.11461	4.04014	5e-05	0.00044076	7.32591	16.292	-1.15308	0.00045	0.003971	#N/A	#N/A	#N/A	#N/A	#N/A
Bmpr1b	5.33213	7.03717	0.127356	0.321756	4.78354	0.0012	0.00692459	3.0004	9.14343	-1.60758	0.00045	0.003971	#N/A	#N/A	#N/A	#N/A	#N/A
Cyp46a1	33.9844	38.2167	3.48039	2.49688	3.59446	5e-05	0.00044076	4.6393	10.557	-1.18622	0.00045	0.003971	#N/A	#N/A	#N/A	#N/A	#N/A
Fam46c	2.65073	3.29833	1.26917	18.295	-1.71748	0.00085	0.00524912	15.8124	29.0067	-0.87533	0.00045	0.003971	#N/A	#N/A	#N/A	#N/A	#N/A
Lamp5	0.0440573	0.0532598	1.1671	0.574016	-4.16118	0.0032	0.01575	1.83679	0.082639	4.47422	0.00045	0.003971	#N/A	#N/A	#N/A	#N/A	#N/A
Mcph1	9.25317	9.56166	4.4559	4.18804	1.12211	0.0096	0.0389185	4.28629	9.1096	-1.08766	0.00045	0.003971	#N/A	#N/A	#N/A	#N/A	#N/A
Melk	35.8095	35.2354	1.02943	3.27047	4.04636	5e-05	0.00044076	12.4037	23.2373	-0.905672	0.00045	0.003971	#N/A	#N/A	#N/A	#N/A	#N/A
Nsmce4a	126.177	120.677	43.8056	44.1516	1.48878	5e-05	0.00044076	61.8468	108.029	-0.804648	0.00045	0.003971	#N/A	#N/A	#N/A	#N/A	#N/A
Nup37	37.5221	36.6734	5.76737	8.00187	2.42988	5e-05	0.00044076	17.2583	34.6182	-1.00424	0.00045	0.003971	#N/A	#N/A	#N/A	#N/A	#N/A
Rac2	0.0001	0.0001	0.111151	0.428927	-11.399	5e-05	0.00044076	2.03444	0.569353	1.83724	0.00045	0.003971	#N/A	#N/A	#N/A	#N/A	#N/A
Rcor2	144.506	153.337	74.454	64.0408	1.10472	5e-05	0.00044076	57.5865	103.76	-0.849448	0.00045	0.003971	#N/A	#N/A	#N/A	#N/A	#N/A
Sgol1	34.995	31.8067	0.753199	2.18951	4.50467	5e-05	0.00044076	7.9855	14.7066	-0.881009	0.00045	0.003971	#N/A	#N/A	#N/A	#N/A	#N/A
Tmeff2	1.67722	1.4641	8.29526	6.2996	-2.21602	5e-05	0.00044076	4.11721	1.62019	1.3455	0.00045	0.003971	#N/A	#N/A	#N/A	#N/A	#N/A
Tmem51	0.415418	0.446361	0.399257	3.69367	-2.24774	0.0083	0.0344416	3.47855	0.920539	1.91793	0.00045	0.003971	#N/A	#N/A	#N/A	#N/A	#N/A
Vat1l	3.53062	3.95286	9.90587	9.96483	-1.40886	0.0004	0.00277297	14.0609	7.52024	0.902838	0.00045	0.003971	#N/A	#N/A	#N/A	#N/A	#N/A
Zfp62	32.7578	26.5568	14.4782	13.8439	1.06646	0.00125	0.00717055	16.893	30.2304	-0.839575	0.00045	0.003971	#N/A	#N/A	#N/A	#N/A	#N/A
Dlx1	21.6441	30.7047	3.99447	3.37876	2.82779	5e-05	0.00044076	3.86943	10.8857	-1.49224	0.0005	0.004329	5.35425	2.07096	1.37038	0.0065	0.55796
Trak1	2.51428	3.07559	20.3327	20.0563	-2.85308	5e-05	0.00044076	14.1867	7.89348	0.845806	0.0005	0.004329	16.5899	10.9306	0.601933	0.0124	0.7192
Gadd45g	53.1151	23.3977	6.88495	7.01686	2.46043	5e-05	0.00044076	22.2111	9.75953	1.1864	0.0005	0.004329	190.189	139.263	0.449622	0.0319	0.939202
Chd1	23.8396	21.9811	10.0411	10.0448	1.18982	0.0001	0.000821569	11.7422	20.0133	-0.769256	0.0005	0.004329	36.8514	27.6192	0.416048	0.0341	0.958672
Rrp12	13.9065	12.6888	6.95112	7.902	0.840405	0.00995	0.0399802	7.29307	13.9783	-0.938591	0.0005	0.004329	4.94979	2.97642	0.733789	0.03845	0.993581
Cyp51	50.6129	46.6793	98.0592	74.8808	-0.829876	0.0009	0.00550296	31.7502	54.8265	-0.788108	0.0005	0.004329	#N/A	#N/A	#N/A	#N/A	#N/A
Fnbp1	4.90733	4.23779	10.1944	7.89151	-0.983792	0.0144	0.0542018	5.44073	2.28033	1.25456	0.0005	0.004329	#N/A	#N/A	#N/A	#N/A	#N/A
Foxn3	24.0271	25.7342	16.535	11.0817	0.849483	0.0072	0.0306623	11.683	21.0738	-0.85104	0.0005	0.004329	#N/A	#N/A	#N/A	#N/A	#N/A
Gm16551	4.68725	7.2418	30.1921	22.9071	-2.15421	5e-05	0.00044076	5.25052	11.6646	-1.1516	0.0005	0.004329	#N/A	#N/A	#N/A	#N/A	#N/A
Hs3st4	19.5431	12.7892	8.42665	4.99078	1.26887	0.0012	0.00692459	0.96436	3.06069	-1.66621	0.0005	0.004329	#N/A	#N/A	#N/A	#N/A	#N/A
Mxd4	10.388	12.8748	35.507	32.155	-1.54032	0.0001	0.000821569	38.329	18.7607	1.03072	0.0005	0.004329	#N/A	#N/A	#N/A	#N/A	#N/A
Nxph1	0.0487695	0.216142	3.86253	2.45351	-4.57544	0.00105	0.00620637	1.91218	0.280044	2.77149	0.0005	0.004329	#N/A	#N/A	#N/A	#N/A	#N/A
Rgmb	5.76425	6.37281	36.0429	33.2515	-2.51332	5e-05	0.00044076	32.4911	17.8421	0.864759	0.0005	0.004329	#N/A	#N/A	#N/A	#N/A	#N/A
Shcbp1	33.8214	30.8378	1.23488	3.57979	3.74735	5e-05	0.00044076	14.2056	26.4631	-0.897522	0.0005	0.004329	#N/A	#N/A	#N/A	#N/A	#N/A
Smap2	18.3564	18.3156	42.7262	34.2667	-1.07005	0.00015	0.00117604	17.0284	9.18723	0.890241	0.0005	0.004329	#N/A	#N/A	#N/A	#N/A	#N/A
St3gal5	10.4101	12.7392	25.7933	23.8636	-1.10103	0.00135	0.00763268	18.9197	9.40213	1.00883	0.0005	0.004329	#N/A	#N/A	#N/A	#N/A	#N/A
Stfa2l1	0.0001	0.0001	0.0884364	0.412218	-11.2896	0.0095	0.0385514	0.871681	0	26.3773	0.0005	0.004329	#N/A	#N/A	#N/A	#N/A	#N/A
Vprbp	25.0095	22.3239	10.1152	10.6599	1.188	5e-05	0.00044076	12.1613	21.4289	-0.81726	0.0005	0.004329	#N/A	#N/A	#N/A	#N/A	#N/A
0610030E20Rik	13.7129	14.7003	5.81503	6.32694	1.22656	0.0002	0.0015151	8.61484	4.48906	0.940411	0.00055	0.004699	#N/A	#N/A	#N/A	#N/A	#N/A
Aurka	57.4797	56.0919	2.95982	7.13969	3.49124	5e-05	0.00044076	21.4217	39.528	-0.883802	0.00055	0.004699	#N/A	#N/A	#N/A	#N/A	#N/A
Ccdc14	10.345	9.45065	3.22437	3.09424	1.6475	0.00025	0.00183928	3.69998	7.49011	-1.01747	0.00055	0.004699	#N/A	#N/A	#N/A	#N/A	#N/A
Cma1	0.0001	0.0001	0.917363	2.18924	-13.9231	5e-05	0.00044076	2.50164	0.179334	3.80215	0.00055	0.004699	#N/A	#N/A	#N/A	#N/A	#N/A
Cpne4	0.180339	0.0818067	31.0729	12.2295	-7.36793	5e-05	0.00044076	0.592341	0.058034	3.35145	0.00055	0.004699	#N/A	#N/A	#N/A	#N/A	#N/A
Galnt10	10.1194	10.6569	1.5271	9.49388	0.914686	0.0136	0.0517728	14.0713	7.70202	0.869447	0.00055	0.004699	#N/A	#N/A	#N/A	#N/A	#N/A
Gfod1	0.476117	0.441864	3.04661	2.3896	-2.56606	0.0001	0.000821569	2.10469	0.779962	1.43213	0.00055	0.004699	#N/A	#N/A	#N/A	#N/A	#N/A
Htr2a	0.0747964	0.0565401	0.348786	0.364823	-2.44187	0.00835	0.034621	0.833458	0.17236	2.27368	0.00055	0.004699	#N/A	#N/A	#N/A	#N/A	#N/A
Kif26a	4.15218	6.41312	19.5387	12.2064	-1.5872	5e-05	0.00044076	12.6227	7.10094	0.829939	0.00055	0.004699	#N/A	#N/A	#N/A	#N/A	#N/A
Nr3c2	0.681609	1.24092	0.21136	0.146549	2.42534	0.00055	0.00364808	0.617396	1.86588	-1.59559	0.00055	0.004699	#N/A	#N/A	#N/A	#N/A	#N/A
Pip5k1b	30.3553	34.2338	1.89362	2.43513	3.89927	5e-05	0.00044076	7.57525	19.0877	-1.33328	0.00055	0.004699	#N/A	#N/A	#N/A	#N/A	#N/A
Rnf113a1	8.43724	7.00808	39.8839	31.1796	-2.20194	5e-05	0.00044076	7.23603	16.9571	-1.22862	0.00055	0.004699	#N/A	#N/A	#N/A	#N/A	#N/A
Scn1b	0.0780298	0.0353575	2.19876	1.4915	-5.02439	0.01415	0.0534282	1.76677	0.243699	2.85794	0.00055	0.004699	#N/A	#N/A	#N/A	#N/A	#N/A
Slc8a2	4.5072	6.1188	24.987	16.1552	-1.95302	5e-05	0.00044076	6.90039	3.11881	1.14568	0.00055	0.004699	#N/A	#N/A	#N/A	#N/A	#N/A
Tbcd	21.6362	22.1195	40.913	35.7085	-0.808278	0.0024	0.0124078	21.0488	37.2143	-0.822119	0.00055	0.004699	#N/A	#N/A	#N/A	#N/A	#N/A
Tcp11l2	2.8432	3.13967	7.17442	8.29408	-1.37042	0.0026	0.0132638	8.13038	3.50755	1.21286	0.00055	0.004699	#N/A	#N/A	#N/A	#N/A	#N/A
Tgm2	3.04494	2.9429	0.131954	0.377718	3.55439	0.0004	0.00277297	6.34672	2.73279	1.21564	0.00055	0.004699	#N/A	#N/A	#N/A	#N/A	#N/A
Dtl	51.9134	46.1157	1.21615	5.24737	3.92282	5e-05	0.00044076	16.1667	28.3913	-0.812424	0.0006	0.005024	27.0408	37.3713	-0.466793	0.0259	0.90458
C1qc	0.0001	0.0001	0.554543	1.16789	-13.0722	5e-05	0.00044076	18.5035	7.01048	1.40021	0.0006	0.005024	#N/A	#N/A	#N/A	#N/A	#N/A
Ccna2	162.956	160.005	4.97726	17.3725	3.85303	5e-05	0.00044076	55.4899	101.226	-0.867283	0.0006	0.005024	#N/A	#N/A	#N/A	#N/A	#N/A
Efna3	0.846415	1.56344	16.8953	14.5516	-3.7059	5e-05	0.00044076	7.5962	2.46162	1.62567	0.0006	0.005024	#N/A	#N/A	#N/A	#N/A	#N/A
Fam64a	86.3163	89.8094	7.71674	14.1468	3.01001	5e-05	0.00044076	34.1193	62.1148	-0.864349	0.0006	0.005024	#N/A	#N/A	#N/A	#N/A	#N/A
Grm5	0.0188235	0.0324017	0.434115	0.267894	-3.77656	0.0005	0.00336454	0.471648	0.112175	2.07196	0.0006	0.005024	#N/A	#N/A	#N/A	#N/A	#N/A
Ncam2	0.244797	0.31976	4.62412	2.62019	-3.68166	0.00045	0.00307059	2.28491	0.722229	1.66161	0.0006	0.005024	#N/A	#N/A	#N/A	#N/A	#N/A
Paqr8	1.01611	1.34107	4.07043	3.61582	-1.70522	0.00295	0.0147652	5.32588	2.3056	1.20788	0.0006	0.005024	#N/A	#N/A	#N/A	#N/A	#N/A
Pms2	19.4394	16.0683	8.15293	6.72698	1.25477	0.0002	0.0015151	7.94069	15.029	-0.920413	0.0006	0.005024	#N/A	#N/A	#N/A	#N/A	#N/A
Pou2f2	3.03428	4.75343	20.9766	16.0134	-2.24786	5e-05	0.00044076	5.70544	1.23476	2.20811	0.0006	0.005024	#N/A	#N/A	#N/A	#N/A	#N/A
Rab6b	5.01735	7.88453	209.563	151.237	-4.80555	5e-05	0.00044076	26.3731	15.592	0.758261	0.0006	0.005024	#N/A	#N/A	#N/A	#N/A	#N/A
Rad50	15.1715	12.1201	3.76074	5.36884	1.57984	0.0001	0.000821569	6.60638	11.9147	-0.850811	0.0006	0.005024	#N/A	#N/A	#N/A	#N/A	#N/A
Ran	155.72	133.38	70.4095	70.3439	1.0384	0.00025	0.00183928	222.412	415.008	-0.899905	0.0006	0.005024	#N/A	#N/A	#N/A	#N/A	#N/A
Rrh	12.373	11.36	0.486865	0.459353	4.64858	5e-05	0.00044076	1.04867	4.16921	-1.99121	0.0006	0.005024	#N/A	#N/A	#N/A	#N/A	#N/A
Ruvbl1	14.8364	11.9109	4.81236	6.35948	1.25953	0.00965	0.0390669	48.948	84.7538	-0.792028	0.0006	0.005024	#N/A	#N/A	#N/A	#N/A	#N/A
Sptan1	12.7976	13.0004	110.161	75.8699	-2.85021	5e-05	0.00044076	25.3979	63.8077	-1.32902	0.0006	0.005024	#N/A	#N/A	#N/A	#N/A	#N/A
Tmem107	38.4696	43.0027	4.67002	7.18754	2.7805	5e-05	0.00044076	10.7679	24.3899	-1.17955	0.0006	0.005024	#N/A	#N/A	#N/A	#N/A	#N/A
Vwc2	0.59919	0.957126	0.15575	0.191927	2.16232	0.01235	0.0478077	1.9243	0.544485	1.82137	0.0006	0.005024	#N/A	#N/A	#N/A	#N/A	#N/A
Wapal	30.5703	29.9715	11.6204	12.4724	1.32933	5e-05	0.00044076	15.9836	30.1745	-0.916737	0.0006	0.005024	#N/A	#N/A	#N/A	#N/A	#N/A
Wdhd1	31.038	28.3122	7.70322	7.73315	1.94292	5e-05	0.00044076	12.4268	21.7209	-0.805629	0.0006	0.005024	#N/A	#N/A	#N/A	#N/A	#N/A
March2	8.75484	10.5889	27.1359	25.9306	-1.45593	0.0011	0.00645519	35.7413	18.8096	0.926123	0.0006	0.005024	#N/A	#N/A	#N/A	#N/A	#N/A
1700016K19Rik	7.81335	6.70087	0.312473	0.279989	4.6146	5e-05	0.00044076	0.744762	3.7508	-2.33235	0.00065	0.005362	#N/A	#N/A	#N/A	#N/A	#N/A
9630028B13Rik	7.13612	6.99265	0.380573	0.498028	4.00728	5e-05	0.00044076	1.22879	3.56333	-1.53599	0.00065	0.005362	#N/A	#N/A	#N/A	#N/A	#N/A
Chd5	0.399764	0.279948	14.8769	8.49588	-5.10376	5e-05	0.00044076	1.0792	0.422365	1.3534	0.00065	0.005362	#N/A	#N/A	#N/A	#N/A	#N/A
Fhod1	9.2012	9.52176	1.65202	3.62592	1.82676	5e-05	0.00044076	5.23739	2.37687	1.13979	0.00065	0.005362	#N/A	#N/A	#N/A	#N/A	#N/A
Gaa	11.9746	16.2113	20.0616	27.0637	-0.741528	0.0103	0.0411194	28.8433	15.7809	0.870057	0.00065	0.005362	#N/A	#N/A	#N/A	#N/A	#N/A
Itpka	9.71663	9.13268	1.38896	1.47684	2.7175	5e-05	0.00044076	1.21876	4.7394	-1.95929	0.00065	0.005362	#N/A	#N/A	#N/A	#N/A	#N/A
Kpna2	16.8238	14.5292	4.05082	3.08436	2.13558	5e-05	0.00044076	164.112	290.26	-0.822665	0.00065	0.005362	#N/A	#N/A	#N/A	#N/A	#N/A
Nlgn3	3.00333	3.41573	18.628	13.8651	-2.3397	5e-05	0.00044076	8.28695	4.05536	1.03101	0.00065	0.005362	#N/A	#N/A	#N/A	#N/A	#N/A
Pak1ip1	60.6961	55.8219	24.7709	27.9498	1.14411	5e-05	0.00044076	31.1183	54.103	-0.797945	0.00065	0.005362	#N/A	#N/A	#N/A	#N/A	#N/A
Pik3c2a	9.52708	9.62503	4.74064	5.69843	0.87551	0.0048	0.0220218	9.14603	15.7189	-0.781283	0.00065	0.005362	#N/A	#N/A	#N/A	#N/A	#N/A
Pmp22	12.5719	8.54039	2.0207	43.8978	-1.12099	0.004	0.0189476	28.1891	14.8932	0.920484	0.00065	0.005362	#N/A	#N/A	#N/A	#N/A	#N/A
Rfc2	78.965	75.2729	35.7487	41.6682	0.994437	0.0012	0.00692459	47.7618	81.9029	-0.778057	0.00065	0.005362	#N/A	#N/A	#N/A	#N/A	#N/A
Rgs9	4.23538	4.33715	17.5875	9.77981	-1.67466	5e-05	0.00044076	3.416	1.6618	1.03956	0.00065	0.005362	#N/A	#N/A	#N/A	#N/A	#N/A
Rhob	95.4678	51.13	137.07	117.323	-0.795196	0.00245	0.0126215	67.9535	39.8978	0.768239	0.00065	0.005362	#N/A	#N/A	#N/A	#N/A	#N/A
Slc2a1	321.709	409.412	21.9602	311.502	1.13259	0.0027	0.0136918	144.401	260.837	-0.853068	0.00065	0.005362	#N/A	#N/A	#N/A	#N/A	#N/A
Stau2	9.04859	9.57183	31.8805	22.7957	-1.55403	5e-05	0.00044076	11.2607	4.33555	1.37701	0.00065	0.005362	#N/A	#N/A	#N/A	#N/A	#N/A
Stoml2	71.3759	69.191	27.0479	28.1308	1.34907	5e-05	0.00044076	57.5095	97.5715	-0.76266	0.00065	0.005362	#N/A	#N/A	#N/A	#N/A	#N/A
Vwa1	0.326217	0.346581	2.01635	1.73061	-2.47748	0.0006	0.00391987	3.39239	1.19854	1.50102	0.00065	0.005362	#N/A	#N/A	#N/A	#N/A	#N/A
Wnt3	0.337882	0.349525	3.37474	2.09227	-2.99152	0.00015	0.00117604	2.26453	0.608376	1.89618	0.00065	0.005362	#N/A	#N/A	#N/A	#N/A	#N/A
Cd24a	179.415	208.923	1033.27	778.891	-2.22233	5e-05	0.00044076	335.574	634.86	-0.919808	0.0007	0.005704	#N/A	#N/A	#N/A	#N/A	#N/A
Cdk5rap2	25.4484	20.8388	8.03851	6.96385	1.62542	5e-05	0.00044076	11.5082	19.9586	-0.794348	0.0007	0.005704	#N/A	#N/A	#N/A	#N/A	#N/A
Dyrk3	20.0362	15.6519	9.0516	7.36176	1.12057	0.00305	0.0151727	5.82311	12.2942	-1.07812	0.0007	0.005704	#N/A	#N/A	#N/A	#N/A	#N/A
Itgb5	32.334	27.4757	2.28585	21.5534	1.32704	0.00025	0.00183928	42.1093	24.4066	0.786868	0.0007	0.005704	#N/A	#N/A	#N/A	#N/A	#N/A
Mre11a	28.2667	23.1515	7.85358	6.90125	1.80109	5e-05	0.00044076	10.5798	18.8308	-0.831782	0.0007	0.005704	#N/A	#N/A	#N/A	#N/A	#N/A
Pnrc1	70.9829	56.221	34.8741	29.9797	0.97188	0.00085	0.00524912	29.1927	49.7461	-0.768976	0.0007	0.005704	#N/A	#N/A	#N/A	#N/A	#N/A
Rapgefl1	1.74366	2.40286	10.6377	7.37518	-2.11906	5e-05	0.00044076	4.8238	2.2043	1.12985	0.0007	0.005704	#N/A	#N/A	#N/A	#N/A	#N/A
Spint2	41.7253	48.1194	19.8152	20.3156	1.16272	0.00055	0.00364808	35.8524	18.6806	0.940529	0.0007	0.005704	#N/A	#N/A	#N/A	#N/A	#N/A
Xrcc2	14.094	12.835	2.57334	2.57887	2.3859	5e-05	0.00044076	4.85535	9.61654	-0.985943	0.0007	0.005704	#N/A	#N/A	#N/A	#N/A	#N/A
Zbtbd6	3.69723	2.75962	0.309656	0.352034	3.2866	5e-05	0.00044076	1.043	3.13306	-1.58683	0.0007	0.005704	#N/A	#N/A	#N/A	#N/A	#N/A
Cbx5	61.9445	74.8585	37.1391	34.5816	0.931638	0.00615	0.0270076	42.3286	85.8531	-1.02024	0.00075	0.006058	#N/A	#N/A	#N/A	#N/A	#N/A
Cdc42ep4	125.198	124.809	38.2737	43.6664	1.60933	5e-05	0.00044076	49.3796	83.143	-0.75168	0.00075	0.006058	#N/A	#N/A	#N/A	#N/A	#N/A
Cdh13	0.926984	1.48699	13.3008	8.92324	-3.20264	5e-05	0.00044076	5.07652	1.98441	1.35513	0.00075	0.006058	#N/A	#N/A	#N/A	#N/A	#N/A
Fam183b	20.0911	22.1269	0.711422	0.671098	4.93249	0.00015	0.00117604	2.00998	13.0018	-2.69346	0.00075	0.006058	#N/A	#N/A	#N/A	#N/A	#N/A
Phyhipl	6.60574	5.53652	46.2471	31.1568	-2.67237	5e-05	0.00044076	9.22558	3.98338	1.21165	0.00075	0.006058	#N/A	#N/A	#N/A	#N/A	#N/A
Sox1	2.01038	3.03804	0.109793	15.5213	-1.63051	0.0011	0.00645519	5.83654	11.5045	-0.979013	0.00075	0.006058	#N/A	#N/A	#N/A	#N/A	#N/A
Vax1	4.00458	3.09137	0.981611	1.04819	1.80566	0.01215	0.0471855	3.75324	0.97278	1.94795	0.00075	0.006058	#N/A	#N/A	#N/A	#N/A	#N/A
Onecut2	1.56269	2.61192	11.2174	9.89039	-2.33806	5e-05	0.00044076	3.69191	6.45237	-0.805462	0.0008	0.006378	10.3991	7.53529	0.464724	0.0273	0.913996
AI662270	0.0001	0.0001	0.0859533	0.363282	-11.1333	0.00015	0.00117604	1.81327	0.407679	2.15309	0.0008	0.006378	#N/A	#N/A	#N/A	#N/A	#N/A
Anln	34.2995	32.2366	1.13566	3.32833	3.89773	5e-05	0.00044076	11.3446	19.6622	-0.793419	0.0008	0.006378	#N/A	#N/A	#N/A	#N/A	#N/A
Arnt2	22.0598	24.6762	73.8324	57.4979	-1.49059	5e-05	0.00044076	25.0929	15.0059	0.741749	0.0008	0.006378	#N/A	#N/A	#N/A	#N/A	#N/A
D130017N08Rik	4.0321	4.65642	11.8595	9.54431	-1.30069	0.0088	0.0361782	5.27521	1.76076	1.58303	0.0008	0.006378	#N/A	#N/A	#N/A	#N/A	#N/A
Elfn2	0.150625	0.0573719	2.16719	1.20602	-4.01949	0.00015	0.00117604	0.32919	0.071082	2.21136	0.0008	0.006378	#N/A	#N/A	#N/A	#N/A	#N/A
Fam110b	8.58908	8.14354	23.5279	23.2782	-1.48403	0.0003	0.00216271	17.6955	9.12764	0.955069	0.0008	0.006378	#N/A	#N/A	#N/A	#N/A	#N/A
Grin3a	0.0520273	0.0757508	2.35407	1.95902	-5.07701	5e-05	0.00044076	0.852211	0.159042	2.4218	0.0008	0.006378	#N/A	#N/A	#N/A	#N/A	#N/A
Il17rd	3.217	4.00316	1.43896	2.01296	1.06463	0.00755	0.0318736	6.993	3.82805	0.869302	0.0008	0.006378	#N/A	#N/A	#N/A	#N/A	#N/A
Ptms	426.333	553.627	1317.16	1222.42	-1.3738	5e-05	0.00044076	507.473	294.603	0.784559	0.0008	0.006378	#N/A	#N/A	#N/A	#N/A	#N/A
Ptpn13	19.8154	19.6969	5.22013	5.90043	1.82907	5e-05	0.00044076	11.8609	19.9424	-0.749626	0.0008	0.006378	#N/A	#N/A	#N/A	#N/A	#N/A
Sapcd2	19.6945	17.4358	0.577225	1.2801	4.3213	5e-05	0.00044076	4.28419	9.35941	-1.12739	0.0008	0.006378	#N/A	#N/A	#N/A	#N/A	#N/A
Fam181b	4.95228	4.11074	1.72837	1.49357	1.49206	0.01425	0.0537263	6.44461	2.49532	1.36887	0.00085	0.006726	0.803786	3.17083	-1.97998	0.026	0.9048
Adcy5	3.74067	2.38921	15.7546	10.6752	-2.10823	5e-05	0.00044076	4.7816	2.19389	1.124	0.00085	0.006726	#N/A	#N/A	#N/A	#N/A	#N/A
Grb10	334.067	342.993	25.9202	55.4693	3.05637	5e-05	0.00044076	192.779	403.273	-1.06481	0.00085	0.006726	#N/A	#N/A	#N/A	#N/A	#N/A
Ints7	36.7017	33.7419	11.272	12.7596	1.55154	5e-05	0.00044076	20.5525	34.6597	-0.753945	0.00085	0.006726	#N/A	#N/A	#N/A	#N/A	#N/A
Parpbp	11.143	11.3027	0.790418	1.64108	3.20652	5e-05	0.00044076	3.43291	7.05579	-1.03938	0.00085	0.006726	#N/A	#N/A	#N/A	#N/A	#N/A
Slc9a3r2	2.56968	3.53777	8.80421	10.272	-1.64313	0.00135	0.00763268	13.8597	6.74942	1.03806	0.00085	0.006726	#N/A	#N/A	#N/A	#N/A	#N/A
Abr	4.99129	3.50351	46.0453	36.6344	-3.28288	0.00015	0.00117604	15.6425	3.05206	2.35762	0.0009	0.007052	6.77401	11.8941	-0.812164	0.02005	0.824528
Actl6a	99.5501	97.8597	32.5656	37.944	1.4853	5e-05	0.00044076	50.8364	86.5625	-0.76788	0.0009	0.007052	#N/A	#N/A	#N/A	#N/A	#N/A
Atat1	17.332	16.7078	137.629	98.7032	-2.79552	5e-05	0.00044076	26.5428	12.0367	1.14088	0.0009	0.007052	#N/A	#N/A	#N/A	#N/A	#N/A
Atp6v1g2	3.92397	4.78925	21.0841	14.3902	-2.0255	5e-05	0.00044076	5.48037	1.9158	1.51633	0.0009	0.007052	#N/A	#N/A	#N/A	#N/A	#N/A
Cemip	0.0339067	0.0410303	0.769983	0.552591	-4.14153	0.0005	0.00336454	0.278981	0.062477	2.15877	0.0009	0.007052	#N/A	#N/A	#N/A	#N/A	#N/A
Cenpv	44.9741	42.4068	17.7389	16.436	1.35438	0.00085	0.00524912	21.9084	42.0319	-0.940001	0.0009	0.007052	#N/A	#N/A	#N/A	#N/A	#N/A
Cnot6	31.0101	43.2546	14.557	17.9941	1.18997	0.00435	0.0202854	33.5752	16.0853	1.06165	0.0009	0.007052	#N/A	#N/A	#N/A	#N/A	#N/A
Fzd10	2.08164	2.29853	0.203485	0.35128	2.98104	0.00105	0.00620637	4.69235	1.94043	1.27393	0.0009	0.007052	#N/A	#N/A	#N/A	#N/A	#N/A
Gria4	0.829254	0.717957	12.8284	8.55896	-3.78902	0.00055	0.00364808	2.79456	6.51715	-1.22162	0.0009	0.007052	#N/A	#N/A	#N/A	#N/A	#N/A
Hist1h2bb	3.89793	2.29159	0.0672001	0.36239	3.84879	0.01485	0.0555983	0.427484	1737.21	-11.9886	0.0009	0.007052	#N/A	#N/A	#N/A	#N/A	#N/A
Jade3	9.86769	8.82119	4.19774	4.19832	1.1544	0.00535	0.0240957	4.55779	8.42495	-0.886334	0.0009	0.007052	#N/A	#N/A	#N/A	#N/A	#N/A
Mgat3	4.98965	7.96336	25.6494	25.4305	-1.97947	5e-05	0.00044076	16.3358	9.33517	0.807289	0.0009	0.007052	#N/A	#N/A	#N/A	#N/A	#N/A
Pmepa1	59.9413	54.3461	7.84096	7.13474	2.93197	5e-05	0.00044076	9.93146	17.3478	-0.804675	0.0009	0.007052	#N/A	#N/A	#N/A	#N/A	#N/A
Rnasek	48.0598	53.3599	136.575	111.856	-1.29251	0.00025	0.00183928	63.9303	32.3302	0.983617	0.0009	0.007052	#N/A	#N/A	#N/A	#N/A	#N/A
Sel1l3	21.4101	23.7844	3.70545	3.12781	2.7255	5e-05	0.00044076	7.98136	14.1335	-0.824412	0.0009	0.007052	#N/A	#N/A	#N/A	#N/A	#N/A
Sema5b	7.1605	6.50817	0.677512	0.933988	3.0844	5e-05	0.00044076	7.23095	3.45757	1.06443	0.0009	0.007052	#N/A	#N/A	#N/A	#N/A	#N/A
Syde1	18.7601	16.6023	0.789994	6.48497	2.2812	5e-05	0.00044076	12.6211	6.90133	0.870891	0.0009	0.007052	#N/A	#N/A	#N/A	#N/A	#N/A
Xab2	43.2031	40.7953	25.467	25.238	0.728234	0.0126	0.0486279	23.4779	39.4465	-0.748594	0.0009	0.007052	#N/A	#N/A	#N/A	#N/A	#N/A
Npdc1	22.3889	29.6872	170.688	136.794	-2.56181	5e-05	0.00044076	50.37	29.4658	0.773523	0.00095	0.00738	30.8195	19.3437	0.67198	0.0174	0.793415
Zbtb4	1.16202	1.2904	3.25696	2.81819	-1.30871	0.00295	0.0147652	3.58976	1.75464	1.03271	0.00095	0.00738	5.17437	3.23701	0.676721	0.0184	0.805472
Cpne8	2.16852	4.1618	23.2887	20.1751	-2.77946	5e-05	0.00044076	7.23265	3.17107	1.18955	0.00095	0.00738	#N/A	#N/A	#N/A	#N/A	#N/A
Dcun1d4	9.1577	10.8642	19.4161	19.7027	-0.966283	0.001	0.00597483	15.991	9.15413	0.804765	0.00095	0.00738	#N/A	#N/A	#N/A	#N/A	#N/A
Dzip1l	17.6646	16.0145	3.18607	6.01748	1.87159	5e-05	0.00044076	6.13404	11.6482	-0.925198	0.00095	0.00738	#N/A	#N/A	#N/A	#N/A	#N/A
Fam198b	0.00810355	0.122572	0.0690081	23.2217	-7.47762	5e-05	0.00044076	3.84403	7.07532	-0.880176	0.00095	0.00738	#N/A	#N/A	#N/A	#N/A	#N/A
Grin2c	2.69173	3.33712	0.646823	0.236091	2.77154	5e-05	0.00044076	0.379241	1.39027	-1.87418	0.00095	0.00738	#N/A	#N/A	#N/A	#N/A	#N/A
Kirrel2	4.87878	5.77762	0.791324	0.757047	2.7829	0.0001	0.000821569	0.72093	2.47234	-1.77795	0.00095	0.00738	#N/A	#N/A	#N/A	#N/A	#N/A
Sdf2l1	24.8221	25.4036	5.29276	8.02441	1.91514	0.0003	0.00216271	15.3292	29.0304	-0.921282	0.00095	0.00738	#N/A	#N/A	#N/A	#N/A	#N/A
Spdl1	22.3571	21.9588	0.708163	2.78653	3.66459	5e-05	0.00044076	6.96465	13.234	-0.926126	0.00095	0.00738	#N/A	#N/A	#N/A	#N/A	#N/A
Ube2ql1	2.85708	2.2131	70.7871	48.0279	-4.55054	5e-05	0.00044076	9.57142	4.71295	1.0221	0.00095	0.00738	#N/A	#N/A	#N/A	#N/A	#N/A
Lrp4	3.95955	4.19862	0.89322	2.21484	1.39223	0.0009	0.00550296	8.39453	4.87999	0.782571	0.001	0.007683	10.2728	6.26844	0.712651	0.0029	0.309451
A430105I19Rik	0.725362	0.665161	0.891754	3.25349	-1.57583	0.009	0.0368964	0.76837	2.10194	-1.45185	0.001	0.007683	#N/A	#N/A	#N/A	#N/A	#N/A
Akap6	0.82148	1.04122	22.6043	18.2112	-4.45365	5e-05	0.00044076	6.64781	11.1435	-0.745251	0.001	0.007683	#N/A	#N/A	#N/A	#N/A	#N/A
Car11	0.37195	0.62416	12.3156	7.87724	-4.34139	0.0001	0.000821569	3.5251	0.88313	1.99697	0.001	0.007683	#N/A	#N/A	#N/A	#N/A	#N/A
Cmtm6	10.5241	9.51506	4.23743	4.78932	1.15054	0.004	0.0189476	10.8057	5.75589	0.908682	0.001	0.007683	#N/A	#N/A	#N/A	#N/A	#N/A
Dgkg	0.014714	0.00890174	0.115356	1.03619	-5.60768	0.00945	0.0383943	0.238051	0.950674	-1.99768	0.001	0.007683	#N/A	#N/A	#N/A	#N/A	#N/A
Ing5	19.0656	17.4774	4.31509	5.72562	1.86373	5e-05	0.00044076	8.10214	14.2512	-0.814708	0.001	0.007683	#N/A	#N/A	#N/A	#N/A	#N/A
Lrrc55	0.0863383	0.0812166	9.00904	7.07184	-6.58457	5e-05	0.00044076	1.75541	0.546148	1.68444	0.001	0.007683	#N/A	#N/A	#N/A	#N/A	#N/A
Slc35g1	10.1124	9.50757	2.25771	2.90492	1.92614	5e-05	0.00044076	3.54113	7.24944	-1.03366	0.001	0.007683	#N/A	#N/A	#N/A	#N/A	#N/A
Sv2a	2.17265	3.08047	82.8264	65.2806	-4.81732	5e-05	0.00044076	12.4173	6.67549	0.895406	0.001	0.007683	#N/A	#N/A	#N/A	#N/A	#N/A
Tcf4	18.4498	19.8597	3.52449	6.25272	1.97021	5e-05	0.00044076	23.4716	11.7862	0.993818	0.001	0.007683	#N/A	#N/A	#N/A	#N/A	#N/A
Tcf4	18.4498	19.8597	3.52449	6.25272	1.97021	5e-05	0.00044076	23.4716	11.7862	0.993818	0.001	0.007683	#N/A	#N/A	#N/A	#N/A	#N/A
Tom1l2	11.1884	11.1837	42.3479	34.4053	-1.77853	5e-05	0.00044076	14.3747	8.41807	0.77197	0.001	0.007683	#N/A	#N/A	#N/A	#N/A	#N/A
Atoh8	21.0064	22.782	0.535088	1.25913	4.60912	5e-05	0.00044076	6.27925	12.4914	-0.992271	0.00105	0.007986	3.78862	7.31645	-0.949471	0.02375	0.88213
Cep128	20.0692	16.1352	2.51744	2.71173	2.79151	5e-05	0.00044076	4.61689	9.22811	-0.999114	0.00105	0.007986	#N/A	#N/A	#N/A	#N/A	#N/A
Chpf	8.11818	9.48656	17.6901	20.846	-1.13025	0.00055	0.00364808	22.7173	12.9822	0.807256	0.00105	0.007986	#N/A	#N/A	#N/A	#N/A	#N/A
Dnajb5	10.1673	10.109	32.2855	24.5046	-1.48585	5e-05	0.00044076	16.811	8.75497	0.941231	0.00105	0.007986	#N/A	#N/A	#N/A	#N/A	#N/A
Fgf12	0.527166	0.593908	28.8198	15.5968	-5.30815	5e-05	0.00044076	3.87228	1.42394	1.44329	0.00105	0.007986	#N/A	#N/A	#N/A	#N/A	#N/A
Limd1	28.1201	26.8114	8.05816	10.6856	1.55122	5e-05	0.00044076	18.6924	30.8356	-0.722145	0.00105	0.007986	#N/A	#N/A	#N/A	#N/A	#N/A
Rab3c	0.70349	1.14398	29.488	22.724	-4.82076	5e-05	0.00044076	6.06352	3.49471	0.794983	0.00105	0.007986	#N/A	#N/A	#N/A	#N/A	#N/A
Snca	8.52654	16.4546	269.533	201.139	-4.23581	5e-05	0.00044076	101.019	58.9231	0.777721	0.00105	0.007986	#N/A	#N/A	#N/A	#N/A	#N/A
Mast4	3.00157	3.03721	14.8286	16.4391	-2.37234	5e-05	0.00044076	4.95774	2.76168	0.844136	0.0011	0.008291	8.62015	5.53518	0.639083	0.00555	0.507786
Ap3s2	20.0303	23.1323	37.8723	32.1887	-0.69883	0.00405	0.0191533	21.3786	12.9182	0.726762	0.0011	0.008291	#N/A	#N/A	#N/A	#N/A	#N/A
Cetn2	77.254	69.6276	43.6049	38.3643	0.8415	0.00545	0.0244705	38.9863	66.493	-0.770235	0.0011	0.008291	#N/A	#N/A	#N/A	#N/A	#N/A
Hdc	0.0705244	0.206089	0.476603	0.860622	-2.2733	0.0061	0.02684	1.0319	0.172463	2.58094	0.0011	0.008291	#N/A	#N/A	#N/A	#N/A	#N/A
Kdr	86.92	67.6292	8.42515	6.92871	3.33139	5e-05	0.00044076	19.4603	32.8815	-0.756742	0.0011	0.008291	#N/A	#N/A	#N/A	#N/A	#N/A
Myo6	2.18842	2.48174	3.48362	13.2989	-1.84542	5e-05	0.00044076	9.05473	5.31918	0.767468	0.0011	0.008291	#N/A	#N/A	#N/A	#N/A	#N/A
Nsun2	38.9196	37.6834	22.4306	25.3362	0.681393	0.0139	0.0526791	25.6796	42.5369	-0.728092	0.0011	0.008291	#N/A	#N/A	#N/A	#N/A	#N/A
Nusap1	81.4764	80.9901	2.42693	6.70757	4.15267	5e-05	0.00044076	33.7944	58.4457	-0.790313	0.0011	0.008291	#N/A	#N/A	#N/A	#N/A	#N/A
Pold3	50.683	43.9927	13.536	13.4177	1.81251	5e-05	0.00044076	18.4085	31.2806	-0.764896	0.0011	0.008291	#N/A	#N/A	#N/A	#N/A	#N/A
Prkcq	0.983013	0.816203	14.7079	13.6584	-3.97874	5e-05	0.00044076	3.29843	1.30938	1.3329	0.0011	0.008291	#N/A	#N/A	#N/A	#N/A	#N/A
Slc36a1	4.67571	5.09284	13.9251	11.5001	-1.38004	0.0001	0.000821569	5.2962	2.67678	0.984459	0.0011	0.008291	#N/A	#N/A	#N/A	#N/A	#N/A
Sncb	2.07373	1.87054	22.7307	11.1556	-3.10287	5e-05	0.00044076	1.77217	0.1902	3.21993	0.0011	0.008291	#N/A	#N/A	#N/A	#N/A	#N/A
Utp20	10.2986	10.0546	2.785	3.92708	1.60042	5e-05	0.00044076	6.39485	10.7238	-0.745834	0.0011	0.008291	#N/A	#N/A	#N/A	#N/A	#N/A
Khdrbs3	156.007	141.139	68.8137	46.2759	1.36841	5e-05	0.00044076	64.7028	107.474	-0.732088	0.00115	0.008627	34.4353	56.2908	-0.709011	0.002	0.244481
Cttnbp2	1.34888	1.65963	11.0208	7.32679	-2.60847	5e-05	0.00044076	4.02183	2.0071	1.00274	0.00115	0.008627	#N/A	#N/A	#N/A	#N/A	#N/A
Dnmt1	51.6457	51.5877	18.7746	17.2046	1.52067	5e-05	0.00044076	20.5	45.9463	-1.16433	0.00115	0.008627	#N/A	#N/A	#N/A	#N/A	#N/A
Dnmt1	51.6457	51.5877	18.7746	17.2046	1.52067	5e-05	0.00044076	20.5	45.9463	-1.16433	0.00115	0.008627	#N/A	#N/A	#N/A	#N/A	#N/A
Ina	12.1239	25.723	1112.69	903.372	-5.73522	5e-05	0.00044076	159.672	84.6706	0.915178	0.00115	0.008627	#N/A	#N/A	#N/A	#N/A	#N/A
Ncapd3	21.9812	22.7109	8.42017	7.74598	1.46704	5e-05	0.00044076	9.13822	15.6338	-0.774683	0.00115	0.008627	#N/A	#N/A	#N/A	#N/A	#N/A
Tmem64	14.3821	14.2418	4.09347	10.7127	0.951022	0.0052	0.0235447	16.1307	9.45842	0.770138	0.00115	0.008627	#N/A	#N/A	#N/A	#N/A	#N/A
Trim2	9.6862	10.8618	47.6985	39.3226	-2.08237	5e-05	0.00044076	14.3687	29.569	-1.04116	0.00115	0.008627	#N/A	#N/A	#N/A	#N/A	#N/A
Tfap2a	0.351917	0.218479	13.6912	15.5171	-5.67827	0.00055	0.00364808	2.65043	0.202773	3.70829	0.0012	0.008951	18.1461	31.0453	-0.774715	0.0016	0.2088
Tfap2a	0.351917	0.218479	13.6912	15.5171	-5.67827	0.00055	0.00364808	2.65043	0.202773	3.70829	0.0012	0.008951	18.1461	31.0453	-0.774715	0.0016	0.2088
Ung	7.52708	13.9209	1.04088	1.34093	3.17071	0.00575	0.0255645	5.83876	14.313	-1.29359	0.0012	0.008951	15.6057	23.9191	-0.61609	0.03875	0.993581
Dnmt3b	8.65224	7.60983	3.20252	2.29438	1.56482	0.00165	0.00909951	3.51615	8.29623	-1.23846	0.0012	0.008951	#N/A	#N/A	#N/A	#N/A	#N/A
Fbxl17	3.23262	3.44867	5.85904	5.10756	-0.714918	0.00625	0.0273585	3.67587	2.1022	0.806186	0.0012	0.008951	#N/A	#N/A	#N/A	#N/A	#N/A
Kcnh5	0.457446	1.49744	5.13385	2.60639	-1.98529	0.0009	0.00550296	0.305698	1.20708	-1.98134	0.0012	0.008951	#N/A	#N/A	#N/A	#N/A	#N/A
Nrm	64.5284	66.7447	14.3063	16.8365	2.0756	5e-05	0.00044076	19.7303	35.3311	-0.840526	0.0012	0.008951	#N/A	#N/A	#N/A	#N/A	#N/A
Rab14	60.8377	64.5912	100.216	88.9447	-0.592743	0.0143	0.053885	68.1466	41.2712	0.723506	0.0012	0.008951	#N/A	#N/A	#N/A	#N/A	#N/A
Rimbp2	0.613746	1.00161	4.93604	2.65587	-2.23261	0.00055	0.00364808	1.45837	0.525647	1.47219	0.0012	0.008951	#N/A	#N/A	#N/A	#N/A	#N/A
Bcat1	5.1211	6.20999	22.4738	19.4545	-1.88764	0.0002	0.0015151	10.4834	20.2978	-0.953217	0.00125	0.009258	#N/A	#N/A	#N/A	#N/A	#N/A
Gas2l3	7.60124	6.46529	0.598226	0.780137	3.35124	5e-05	0.00044076	1.64218	4.81787	-1.55278	0.00125	0.009258	#N/A	#N/A	#N/A	#N/A	#N/A
Gtpbp10	8.82756	9.00224	4.09853	4.61343	1.03322	0.01165	0.0455906	8.23392	14.9338	-0.85893	0.00125	0.009258	#N/A	#N/A	#N/A	#N/A	#N/A
Hip1r	8.09608	8.71858	28.7827	24.2406	-1.65691	5e-05	0.00044076	7.16722	12.3708	-0.787453	0.00125	0.009258	#N/A	#N/A	#N/A	#N/A	#N/A
Lgals7	0.123858	0.409972	14.3551	7.83318	-5.37727	0.00355	0.0171502	5.74606	1.01552	2.50035	0.00125	0.009258	#N/A	#N/A	#N/A	#N/A	#N/A
Mgat4b	15.4016	19.0377	52.0955	46.6878	-1.52021	5e-05	0.00044076	33.3569	19.9252	0.743391	0.00125	0.009258	#N/A	#N/A	#N/A	#N/A	#N/A
Rbl1	24.9193	24.0616	2.87039	3.75096	2.88702	5e-05	0.00044076	9.61691	16.3977	-0.769848	0.00125	0.009258	#N/A	#N/A	#N/A	#N/A	#N/A
Rpa1	58.253	57.6024	11.6793	19.749	1.88219	5e-05	0.00044076	34.0811	56.0675	-0.718193	0.00125	0.009258	#N/A	#N/A	#N/A	#N/A	#N/A
Tmem151a	0.0485389	0.033554	6.02287	3.66683	-6.88305	0.0002	0.0015151	0.414792	0.097172	2.09377	0.00125	0.009258	#N/A	#N/A	#N/A	#N/A	#N/A
Cotl1	83.9737	102.833	154.114	264.15	-1.16287	5e-05	0.00044076	137.175	225.55	-0.71743	0.0013	0.009564	#N/A	#N/A	#N/A	#N/A	#N/A
Dlc1	3.8998	2.84804	10.1396	7.07783	-1.35137	5e-05	0.00044076	6.27505	2.85262	1.13734	0.0013	0.009564	#N/A	#N/A	#N/A	#N/A	#N/A
Flt4	0.0646165	0.0279235	0.190905	0.722118	-3.3025	0.00045	0.00307059	2.31679	0.997185	1.21619	0.0013	0.009564	#N/A	#N/A	#N/A	#N/A	#N/A
Msh6	58.0004	49.594	10.7976	13.9642	2.11941	0.0007	0.00446182	23.014	52.0437	-1.17721	0.0013	0.009564	#N/A	#N/A	#N/A	#N/A	#N/A
Nhs	11.714	11.1407	1.03086	2.72653	2.60469	0.0098	0.0395722	3.65619	8.31506	-1.18539	0.0013	0.009564	#N/A	#N/A	#N/A	#N/A	#N/A
Ppp1r8	49.9615	50.4663	27.7015	27.1254	0.873203	0.00455	0.0210641	34.7618	58.2384	-0.744468	0.0013	0.009564	#N/A	#N/A	#N/A	#N/A	#N/A
Ptf1a	16.0017	11.8713	5.486	3.09473	1.6997	0.0009	0.00550296	1.55041	6.34108	-2.03208	0.0013	0.009564	#N/A	#N/A	#N/A	#N/A	#N/A
Sh3bgrl2	39.8059	43.9661	22.5141	18.9397	1.01496	0.00045	0.00307059	14.225	24.6605	-0.793773	0.00135	0.009846	21.4227	32.3009	-0.592434	0.00735	0.591491
Cbln2	0.296762	0.171604	17.9134	10.7108	-5.93346	5e-05	0.00044076	7.35751	3.33087	1.14332	0.00135	0.009846	#N/A	#N/A	#N/A	#N/A	#N/A
Ces1d	0.0001	0.0001	0.62731	0.294151	-12.1697	5e-05	0.00044076	1.32705	0.067015	4.30759	0.00135	0.009846	#N/A	#N/A	#N/A	#N/A	#N/A
Foxg1	10.878	9.24718	3.22627	1.77034	2.00998	0.0004	0.00277297	2.88479	0.968895	1.57405	0.00135	0.009846	#N/A	#N/A	#N/A	#N/A	#N/A
Lin54	10.7516	10.258	1.85322	2.4445	2.28941	5e-05	0.00044076	4.40759	8.61973	-0.967653	0.00135	0.009846	#N/A	#N/A	#N/A	#N/A	#N/A
Lsm14a	94.5927	96.5741	48.4567	53.4908	0.907006	0.0012	0.00692459	61.9836	37.5803	0.72191	0.00135	0.009846	#N/A	#N/A	#N/A	#N/A	#N/A
Rab11fip5	1.44437	1.28698	8.48861	6.51613	-2.45773	5e-05	0.00044076	3.71967	0.683915	2.44329	0.00135	0.009846	#N/A	#N/A	#N/A	#N/A	#N/A
Rhbdf1	6.816	6.48271	0.973915	4.56948	1.26244	0.0099	0.0398263	9.67763	4.91554	0.977304	0.00135	0.009846	#N/A	#N/A	#N/A	#N/A	#N/A
Sf3a3	105.351	100.01	45.3475	47.2704	1.1488	5e-05	0.00044076	60.7915	98.7681	-0.700176	0.00135	0.009846	#N/A	#N/A	#N/A	#N/A	#N/A
Sms	25.072	26.0166	51.4586	36.8852	-0.790127	0.002	0.0106778	39.0665	64.4021	-0.721176	0.00135	0.009846	#N/A	#N/A	#N/A	#N/A	#N/A
Cenpi	13.3917	12.4646	0.791535	1.76346	3.33912	5e-05	0.00044076	5.48976	10.1098	-0.880939	0.0014	0.010175	#N/A	#N/A	#N/A	#N/A	#N/A
Ggact	4.88656	5.55044	0.562658	1.38365	2.4229	0.00425	0.0198964	4.02223	10.4167	-1.37283	0.0014	0.010175	#N/A	#N/A	#N/A	#N/A	#N/A
Gnaz	6.67407	7.39907	31.0392	25.0108	-1.99377	5e-05	0.00044076	6.81223	13.2187	-0.956381	0.0014	0.010175	#N/A	#N/A	#N/A	#N/A	#N/A
Osbpl5	3.13497	3.59589	20.205	22.4933	-2.66532	5e-05	0.00044076	14.0978	8.04915	0.808562	0.0014	0.010175	#N/A	#N/A	#N/A	#N/A	#N/A
Prkar1b	4.16003	4.62554	143.428	110.782	-4.85474	5e-05	0.00044076	23.0259	13.4029	0.780712	0.0014	0.010175	#N/A	#N/A	#N/A	#N/A	#N/A
Rhov	0.58207	0.426339	7.35183	5.29417	-3.64853	5e-05	0.00044076	2.63057	0.694685	1.92094	0.0014	0.010175	#N/A	#N/A	#N/A	#N/A	#N/A
Ackr1	9.97166	11.8808	43.6606	30.6633	-1.76603	0.0001	0.000821569	4.98236	1.63461	1.60788	0.00145	0.010455	#N/A	#N/A	#N/A	#N/A	#N/A
Csgalnact1	0.117934	0.205619	1.85677	1.44455	-3.35097	0.0004	0.00277297	1.65462	0.448673	1.88276	0.00145	0.010455	#N/A	#N/A	#N/A	#N/A	#N/A
Diap2	2.54591	2.66378	1.02856	1.00456	1.3575	0.0026	0.0132638	1.83391	0.806761	1.18471	0.00145	0.010455	#N/A	#N/A	#N/A	#N/A	#N/A
Efemp1	11.6446	14.757	0.375901	2.25573	3.3266	5e-05	0.00044076	20.5593	11.3497	0.857137	0.00145	0.010455	#N/A	#N/A	#N/A	#N/A	#N/A
Fgfr1op	29.0525	27.5667	11.8003	10.2994	1.35726	5e-05	0.00044076	9.07789	15.8542	-0.804436	0.00145	0.010455	#N/A	#N/A	#N/A	#N/A	#N/A
Gltp	36.7858	39.5976	5.33623	10.5101	2.26911	5e-05	0.00044076	24.8759	13.4675	0.885267	0.00145	0.010455	#N/A	#N/A	#N/A	#N/A	#N/A
Gzf1	20.9926	19.227	9.10682	10.0654	1.06888	0.0007	0.00446182	11.7261	19.5309	-0.736035	0.00145	0.010455	#N/A	#N/A	#N/A	#N/A	#N/A
Hist1h2ab	1.26676	0.903896	0.0001	0.0001	13.4058	5e-05	0.00044076	0.365197	781.128	-11.0627	0.00145	0.010455	#N/A	#N/A	#N/A	#N/A	#N/A
Ncl	140.926	138.395	63.8637	76.1853	0.995992	0.00155	0.00862021	95.3288	53.0079	0.846705	0.00145	0.010455	#N/A	#N/A	#N/A	#N/A	#N/A
Samd5	0.259157	0.701716	0.511711	5.29988	-2.59652	0.00235	0.0121894	8.0042	3.91044	1.03343	0.00145	0.010455	#N/A	#N/A	#N/A	#N/A	#N/A
Slc22a17	36.812	46.3455	116.62	114.103	-1.47224	5e-05	0.00044076	50.1812	30.3643	0.724771	0.00145	0.010455	#N/A	#N/A	#N/A	#N/A	#N/A
Tceal3	13.4587	16.435	37.4274	37.0579	-1.31711	0.0005	0.00336454	24.7204	12.544	0.978705	0.00145	0.010455	#N/A	#N/A	#N/A	#N/A	#N/A
Ska1	16.0736	13.9234	0.261981	1.21465	4.34444	5e-05	0.00044076	1.77962	5.68011	-1.67435	0.0015	0.010749	7.49918	17.3301	-1.20847	0.0379	0.990529
5930412G12Rik	0.562677	0.318934	0.00950642	0.0858298	3.20905	0.00945	0.0383943	1.10551	0.306603	1.85027	0.0015	0.010749	#N/A	#N/A	#N/A	#N/A	#N/A
Asrgl1	23.1769	22.0456	7.05962	7.4866	1.6364	5e-05	0.00044076	8.28397	15.6325	-0.916154	0.0015	0.010749	#N/A	#N/A	#N/A	#N/A	#N/A
Cbx2	45.6983	45.1243	11.4062	13.2206	1.88282	5e-05	0.00044076	21.8577	35.4659	-0.698291	0.0015	0.010749	#N/A	#N/A	#N/A	#N/A	#N/A
Mkrn1	33.0436	30.9126	116.497	87.6721	-1.67461	5e-05	0.00044076	66.0231	39.9987	0.723018	0.0015	0.010749	#N/A	#N/A	#N/A	#N/A	#N/A
Pnkd	2.73271	5.86572	17.118	15.4453	-1.9211	0.004	0.0189476	8.11375	1.97588	2.03787	0.0015	0.010749	#N/A	#N/A	#N/A	#N/A	#N/A
Ppp6r3	49.4125	45.0768	19.3377	20.6916	1.23909	0.00045	0.00307059	26.8869	49.1783	-0.871118	0.0015	0.010749	#N/A	#N/A	#N/A	#N/A	#N/A
Urb2	9.24169	9.41941	4.50319	4.82453	1.00044	0.0025	0.0128273	6.0612	10.5498	-0.79954	0.0015	0.010749	#N/A	#N/A	#N/A	#N/A	#N/A
B4galt6	7.57853	8.45963	14.9274	12.6968	-0.784424	0.00345	0.0167503	9.64869	5.63233	0.776601	0.00155	0.011036	#N/A	#N/A	#N/A	#N/A	#N/A
Camk1g	1.54919	1.8872	10.2554	7.72236	-2.38725	5e-05	0.00044076	7.8571	3.68934	1.09063	0.00155	0.011036	#N/A	#N/A	#N/A	#N/A	#N/A
Cdca2	28.7179	23.0489	1.19174	2.47148	3.82084	5e-05	0.00044076	5.16256	11.6366	-1.17251	0.00155	0.011036	#N/A	#N/A	#N/A	#N/A	#N/A
Chaf1a	71.8077	66.6418	5.37286	9.47958	3.22059	5e-05	0.00044076	22.0576	36.5251	-0.727612	0.00155	0.011036	#N/A	#N/A	#N/A	#N/A	#N/A
Ect2	40.6186	43.5167	1.18446	3.56723	4.1462	5e-05	0.00044076	14.0076	26.6075	-0.925623	0.00155	0.011036	#N/A	#N/A	#N/A	#N/A	#N/A
Igsf3	5.23208	6.51485	16.4846	18.0668	-1.55646	5e-05	0.00044076	15.2954	9.09723	0.749599	0.00155	0.011036	#N/A	#N/A	#N/A	#N/A	#N/A
Kbtbd8	3.17137	2.92778	0.687856	0.85148	1.9863	0.0005	0.00336454	2.40145	4.97448	-1.05064	0.00155	0.011036	#N/A	#N/A	#N/A	#N/A	#N/A
Maged2	9.52447	16.0451	60.9467	68.4866	-2.33971	5e-05	0.00044076	130.718	57.2831	1.19028	0.00155	0.011036	#N/A	#N/A	#N/A	#N/A	#N/A
Mtcl1	19.8681	19.6771	5.27901	8.11111	1.56233	0.00255	0.0130413	7.72727	14.6689	-0.92473	0.00155	0.011036	#N/A	#N/A	#N/A	#N/A	#N/A
Top3a	14.2477	12.1083	4.22827	3.94965	1.68833	5e-05	0.00044076	6.62868	11.8066	-0.8328	0.00155	0.011036	#N/A	#N/A	#N/A	#N/A	#N/A
C130030K03Rik	0.289285	0.34181	2.43125	1.85418	-2.76351	5e-05	0.00044076	0.754481	0.109905	2.77923	0.0016	0.011323	#N/A	#N/A	#N/A	#N/A	#N/A
Ppp1r12a	39.9006	35.128	19.3288	16.8352	1.05289	0.00025	0.00183928	18.9901	31.2134	-0.716918	0.0016	0.011323	#N/A	#N/A	#N/A	#N/A	#N/A
Rttn	5.39867	4.86515	2.3342	1.88391	1.2829	0.0009	0.00550296	2.86661	5.16447	-0.849275	0.0016	0.011323	#N/A	#N/A	#N/A	#N/A	#N/A
Traip	15.9314	12.1467	1.86612	1.97869	2.86846	5e-05	0.00044076	5.29406	10.2178	-0.948638	0.0016	0.011323	#N/A	#N/A	#N/A	#N/A	#N/A
Zc3h14	71.7265	68.5159	27.0509	32.2036	1.24293	0.00745	0.0315362	31.7503	59.4713	-0.905423	0.0016	0.011323	#N/A	#N/A	#N/A	#N/A	#N/A
Gli2	24.8216	20.7897	1.03852	3.06883	3.47311	5e-05	0.00044076	8.61715	5.09413	0.758375	0.00165	0.011594	15.3964	22.9803	-0.577805	0.0058	0.518617
Ccdc8	31.3744	38.8034	8.12819	13.1975	1.71842	5e-05	0.00044076	42.108	25.7348	0.710374	0.00165	0.011594	#N/A	#N/A	#N/A	#N/A	#N/A
Ddx39	103.892	98.7459	36.3097	36.4491	1.47771	5e-05	0.00044076	47.1063	103.277	-1.13253	0.00165	0.011594	#N/A	#N/A	#N/A	#N/A	#N/A
Nr1d2	17.3362	14.1529	4.71984	3.66197	1.90952	5e-05	0.00044076	5.56353	9.7535	-0.809919	0.00165	0.011594	#N/A	#N/A	#N/A	#N/A	#N/A
Tex2	4.76005	5.15208	16.1179	13.0838	-1.55879	5e-05	0.00044076	7.41239	12.3802	-0.740024	0.00165	0.011594	#N/A	#N/A	#N/A	#N/A	#N/A
Kcna6	0.683089	0.583601	7.06724	4.94525	-3.2454	5e-05	0.00044076	2.80042	1.27992	1.12959	0.0017	0.011878	0.774476	1.72722	-1.15716	0.02735	0.913996
D030056L22Rik	51.7777	44.2835	20.3528	18.6812	1.29922	0.0001	0.000821569	23.3797	40.3575	-0.78758	0.0017	0.011878	#N/A	#N/A	#N/A	#N/A	#N/A
Drp2	0.80638	0.778307	14.715	11.4283	-4.04417	5e-05	0.00044076	3.7896	1.99012	0.92919	0.0017	0.011878	#N/A	#N/A	#N/A	#N/A	#N/A
Gstm1	15.7211	13.3746	8.90243	56.7799	-1.1747	0.00205	0.010885	66.8324	32.6186	1.03485	0.0017	0.011878	#N/A	#N/A	#N/A	#N/A	#N/A
Kcnn2	0.93221	0.639801	3.54924	2.50018	-1.94419	0.0033	0.0161527	2.03568	0.498975	2.02847	0.0017	0.011878	#N/A	#N/A	#N/A	#N/A	#N/A
Lsm3	110.271	94.4113	49.5206	50.2801	1.03626	0.0033	0.0161527	73.5233	125.608	-0.772655	0.0017	0.011878	#N/A	#N/A	#N/A	#N/A	#N/A
Stk39	15.9044	17.1222	32.9669	34.254	-1.02528	0.00035	0.00247082	21.4983	35.1854	-0.710754	0.0017	0.011878	#N/A	#N/A	#N/A	#N/A	#N/A
Caly	0.175929	0.07818	21.0915	12.232	-7.03495	0.0061	0.02684	4.01597	1.08162	1.89255	0.00175	0.012142	#N/A	#N/A	#N/A	#N/A	#N/A
Cars	27.5224	21.9714	12.2308	12.4333	1.00484	0.0041	0.0193494	12.5167	22.8092	-0.865762	0.00175	0.012142	#N/A	#N/A	#N/A	#N/A	#N/A
Knstrn	54.6189	55.9531	1.80091	7.7703	3.53014	5e-05	0.00044076	20.3208	33.5727	-0.724331	0.00175	0.012142	#N/A	#N/A	#N/A	#N/A	#N/A
Pak4	31.6134	35.3842	6.30629	16.8058	1.53546	5e-05	0.00044076	18.7351	30.9408	-0.723767	0.00175	0.012142	#N/A	#N/A	#N/A	#N/A	#N/A
Rnf169	10.1782	9.44592	4.87455	4.66075	1.04128	0.0012	0.00692459	6.8687	11.2606	-0.713175	0.00175	0.012142	#N/A	#N/A	#N/A	#N/A	#N/A
Sardh	0.399612	0.570062	0.174138	3.34556	-1.85988	0.00285	0.0143456	3.92874	1.86505	1.07485	0.00175	0.012142	#N/A	#N/A	#N/A	#N/A	#N/A
Suv39h2	10.1769	7.93926	2.99922	3.08023	1.57526	0.00465	0.0214638	3.15152	7.64944	-1.27931	0.00175	0.012142	#N/A	#N/A	#N/A	#N/A	#N/A
Urb1	8.02807	7.30371	3.78335	2.90758	1.19625	0.00065	0.00419286	3.75342	6.56919	-0.80751	0.00175	0.012142	#N/A	#N/A	#N/A	#N/A	#N/A
Cenpm	21.4333	25.1889	0.988107	3.44839	3.39352	0.00015	0.00117604	10.1795	21.3092	-1.06581	0.0018	0.01244	#N/A	#N/A	#N/A	#N/A	#N/A
G2e3	17.0203	18.7875	6.18251	5.83164	1.57554	5e-05	0.00044076	8.64898	14.5057	-0.746018	0.0018	0.01244	#N/A	#N/A	#N/A	#N/A	#N/A
Ift43	52.5776	60.7052	18.4153	27.6009	1.29972	0.00115	0.0066871	31.5716	55.8328	-0.822486	0.0018	0.01244	#N/A	#N/A	#N/A	#N/A	#N/A
Socs6	19.6987	17.8413	10.3522	9.75499	0.900717	0.0074	0.0313506	16.5191	27.2909	-0.724285	0.0018	0.01244	#N/A	#N/A	#N/A	#N/A	#N/A
Tmem163	0.435313	0.607397	26.7483	22.4364	-5.5598	5e-05	0.00044076	7.66046	3.76955	1.02304	0.0018	0.01244	#N/A	#N/A	#N/A	#N/A	#N/A
Wdr3	27.2425	25.643	14.7485	14.6387	0.847684	0.0046	0.0212715	16.7457	27.7414	-0.72825	0.0018	0.01244	#N/A	#N/A	#N/A	#N/A	#N/A
Gfra1	2.67134	3.64835	10.0283	9.24037	-1.60833	0.0002	0.0015151	7.28884	2.20968	1.72185	0.00185	0.012739	2.78769	5.07818	-0.865241	0.033	0.949869
Cdc14a	20.7193	19.1658	3.47287	3.26192	2.56615	5e-05	0.00044076	5.66636	9.76787	-0.785622	0.00185	0.012739	#N/A	#N/A	#N/A	#N/A	#N/A
Kif21b	5.2378	7.09214	86.1249	59.501	-3.56203	5e-05	0.00044076	21.8743	13.4955	0.696758	0.00185	0.012739	#N/A	#N/A	#N/A	#N/A	#N/A
Mvd	18.8719	19.042	48.6021	40.9215	-1.23954	0.0001	0.000821569	18.8803	32.6529	-0.790329	0.00185	0.012739	#N/A	#N/A	#N/A	#N/A	#N/A
Nell1	0.584883	0.833248	5.87681	3.96561	-2.79502	0.00015	0.00117604	4.81036	2.09501	1.19919	0.00185	0.012739	#N/A	#N/A	#N/A	#N/A	#N/A
Dnajc9	126.985	117.207	31.1407	33.4331	1.919	5e-05	0.00044076	64.4027	104.593	-0.699593	0.0019	0.013002	#N/A	#N/A	#N/A	#N/A	#N/A
Efcab11	16.5899	17.9459	0.951363	1.34829	3.9086	5e-05	0.00044076	4.60842	9.66857	-1.06903	0.0019	0.013002	#N/A	#N/A	#N/A	#N/A	#N/A
G3bp1	100.045	90.9562	29.4938	39.3062	1.4731	5e-05	0.00044076	112.807	183.327	-0.700563	0.0019	0.013002	#N/A	#N/A	#N/A	#N/A	#N/A
Galm	4.93773	5.64195	0.409643	1.42589	2.52703	0.00065	0.00419286	8.80628	4.12433	1.09437	0.0019	0.013002	#N/A	#N/A	#N/A	#N/A	#N/A
Inpp4a	2.51095	2.17066	18.4486	14.3866	-2.81017	5e-05	0.00044076	5.76907	2.69043	1.1005	0.0019	0.013002	#N/A	#N/A	#N/A	#N/A	#N/A
Mars	46.2014	45.9934	18.9377	20.0421	1.24196	0.0003	0.00216271	29.3122	49.8685	-0.766628	0.0019	0.013002	#N/A	#N/A	#N/A	#N/A	#N/A
Nxt1	63.1455	49.2419	11.6085	15.3261	2.06095	5e-05	0.00044076	26.6087	48.0952	-0.853995	0.0019	0.013002	#N/A	#N/A	#N/A	#N/A	#N/A
Ocrl	9.88871	10.8055	23.522	20.4193	-1.08635	0.0002	0.0015151	11.0246	6.59771	0.740689	0.0019	0.013002	#N/A	#N/A	#N/A	#N/A	#N/A
P2rx1	1.81119	1.86231	0.533259	0.394153	1.98587	0.004	0.0189476	0.682055	2.30088	-1.75423	0.0019	0.013002	#N/A	#N/A	#N/A	#N/A	#N/A
5730508B09Rik	0.933577	1.05078	8.78758	6.46927	-2.94271	0.0002	0.0015151	3.89731	1.51847	1.35986	0.00195	0.013241	#N/A	#N/A	#N/A	#N/A	#N/A
Chrna3	21.9293	33.4635	61.0407	43.1586	-0.911575	0.00045	0.00307059	23.0547	38.9522	-0.756644	0.00195	0.013241	#N/A	#N/A	#N/A	#N/A	#N/A
Crtac1	0.642552	0.815903	9.22328	4.70968	-3.25599	5e-05	0.00044076	3.17239	1.12881	1.49077	0.00195	0.013241	#N/A	#N/A	#N/A	#N/A	#N/A
Gm11992	4.82831	5.15703	0.539014	0.543239	3.20577	0.0001	0.000821569	0.441726	1.78277	-2.0129	0.00195	0.013241	#N/A	#N/A	#N/A	#N/A	#N/A
Gmnn	92.0053	78.4125	5.36411	12.031	3.29232	5e-05	0.00044076	34.2534	60.3511	-0.817133	0.00195	0.013241	#N/A	#N/A	#N/A	#N/A	#N/A
Sgol2	16.8105	14.1586	0.512868	1.6975	3.80847	5e-05	0.00044076	3.80673	8.87758	-1.22161	0.00195	0.013241	#N/A	#N/A	#N/A	#N/A	#N/A
Sgol2	16.8105	14.1586	0.512868	1.6975	3.80847	5e-05	0.00044076	3.80673	8.87758	-1.22161	0.00195	0.013241	#N/A	#N/A	#N/A	#N/A	#N/A
Snrpa1	78.6126	75.5068	45.4067	42.9	0.803454	0.0067	0.0289374	50.6503	81.5383	-0.686907	0.00195	0.013241	#N/A	#N/A	#N/A	#N/A	#N/A
Tjp2	32.9533	24.6059	2.82226	3.78766	3.12234	5e-05	0.00044076	9.70072	16.6352	-0.778075	0.00195	0.013241	#N/A	#N/A	#N/A	#N/A	#N/A
Trnp1	0.176743	0.320402	10.2762	7.36862	-5.14943	5e-05	0.00044076	2.6135	0.867017	1.59185	0.00195	0.013241	#N/A	#N/A	#N/A	#N/A	#N/A
Kcnd1	1.20356	1.26865	4.46343	3.47801	-1.6836	0.00505	0.0229572	1.25945	0.348871	1.85203	0.002	0.013528	0.146845	1.03052	-2.81101	0.0184	0.805472
BC055324	24.3526	23.2326	2.83134	4.37158	2.72386	0.00035	0.00247082	8.5655	18.3378	-1.09821	0.002	0.013528	#N/A	#N/A	#N/A	#N/A	#N/A
Otop3	0.802729	1.49821	4.36818	2.03008	-1.47546	0.01005	0.0403106	0.29715	1.47809	-2.31447	0.002	0.013528	#N/A	#N/A	#N/A	#N/A	#N/A
Cks2	54.3868	57.3404	2.61255	6.28377	3.65063	5e-05	0.00044076	91.9634	152.668	-0.731266	0.00205	0.013821	#N/A	#N/A	#N/A	#N/A	#N/A
Gpr88	0.0239464	0.0337939	0.304253	0.170259	-3.03879	0.00875	0.0360089	1.56583	0.031749	5.62406	0.00205	0.013821	#N/A	#N/A	#N/A	#N/A	#N/A
Pax2	0.284145	0.460076	2.28207	2.78847	-2.76834	0.0001	0.000821569	1.10674	0.322634	1.77835	0.00205	0.013821	#N/A	#N/A	#N/A	#N/A	#N/A
Ubash3b	1.2355	1.59748	22.4581	23.0546	-4.00588	5e-05	0.00044076	8.37341	14.6224	-0.804293	0.00205	0.013821	#N/A	#N/A	#N/A	#N/A	#N/A
Gpr179	1.53964	1.40961	0.594066	0.33032	1.67378	0.00295	0.0147652	0.315068	0.815145	-1.37139	0.0021	0.014073	0.854986	2.21444	-1.37297	0.00145	0.194481
Tmtc2	46.0064	48.8596	32.761	27.3894	0.657317	0.0149	0.0557446	15.5223	25.1478	-0.69609	0.0021	0.014073	29.2714	39.8134	-0.443762	0.02515	0.89849
Cacng2	0.616904	0.600383	12.0696	8.39301	-4.07125	5e-05	0.00044076	2.3493	0.891771	1.39749	0.0021	0.014073	#N/A	#N/A	#N/A	#N/A	#N/A
Chaf1b	34.0971	31.0543	3.39073	6.90844	2.66127	5e-05	0.00044076	18.3319	31.3976	-0.776298	0.0021	0.014073	#N/A	#N/A	#N/A	#N/A	#N/A
Ephb4	7.97015	10.887	0.734045	5.67775	1.55631	0.00055	0.00364808	28.7166	17.1563	0.743146	0.0021	0.014073	#N/A	#N/A	#N/A	#N/A	#N/A
Focad	5.61813	5.95942	1.96515	3.41741	1.10497	0.00555	0.0248321	4.45768	7.68741	-0.786205	0.0021	0.014073	#N/A	#N/A	#N/A	#N/A	#N/A
Lrig1	8.96411	9.31842	1.33174	4.67831	1.60502	0.00405	0.0191533	16.1666	9.66064	0.742826	0.0021	0.014073	#N/A	#N/A	#N/A	#N/A	#N/A
Me1	0.975418	1.50813	8.15135	5.76453	-2.48626	5e-05	0.00044076	7.01332	3.49912	1.0031	0.0021	0.014073	#N/A	#N/A	#N/A	#N/A	#N/A
Ryr2	0.152411	0.190174	2.35501	1.27766	-3.4065	5e-05	0.00044076	0.241335	0.602844	-1.32075	0.0021	0.014073	#N/A	#N/A	#N/A	#N/A	#N/A
Serinc3	37.1804	42.6447	68.8431	63.4928	-0.72929	0.0029	0.0145542	58.3803	36.6994	0.669725	0.0021	0.014073	#N/A	#N/A	#N/A	#N/A	#N/A
Cadps2	5.6845	5.61111	0.469793	4.05586	1.31956	0.0093	0.0378677	2.71939	5.48805	-1.01301	0.00215	0.014339	#N/A	#N/A	#N/A	#N/A	#N/A
Sncaip	0.794848	0.828657	7.33258	5.15004	-2.94274	5e-05	0.00044076	5.17524	0.725543	2.83449	0.00215	0.014339	#N/A	#N/A	#N/A	#N/A	#N/A
Sema3e	0.285428	0.20818	8.69516	5.20458	-4.81555	5e-05	0.00044076	1.30443	0.511368	1.35099	0.0022	0.014607	1.3401	2.547	-0.926458	0.0189	0.809389
Ahr	1.38107	1.41533	5.44889	4.85655	-1.88176	5e-05	0.00044076	4.6608	2.42156	0.944641	0.0022	0.014607	#N/A	#N/A	#N/A	#N/A	#N/A
Ankrd49	19.7904	19.9137	10.2053	9.80131	0.988811	0.0103	0.0411194	13.9124	24.4397	-0.812855	0.0022	0.014607	#N/A	#N/A	#N/A	#N/A	#N/A
Cachd1	5.50125	7.85446	18.4484	15.6995	-1.35434	5e-05	0.00044076	14.2563	8.54704	0.738103	0.0022	0.014607	#N/A	#N/A	#N/A	#N/A	#N/A
Cxadr	18.9226	26.2358	60.7422	52.2474	-1.32312	5e-05	0.00044076	27.0301	43.3337	-0.680923	0.0022	0.014607	#N/A	#N/A	#N/A	#N/A	#N/A
Frmd3	3.62477	2.67979	15.5978	11.9519	-2.12757	0.00415	0.0195222	2.47416	8.29554	-1.7454	0.0022	0.014607	#N/A	#N/A	#N/A	#N/A	#N/A
Frmd3	3.62477	2.67979	15.5978	11.9519	-2.12757	0.00415	0.0195222	2.47416	8.29554	-1.7454	0.0022	0.014607	#N/A	#N/A	#N/A	#N/A	#N/A
Haus5	15.2057	11.1404	3.45269	2.88316	2.05598	0.00035	0.00247082	12.0441	21.1567	-0.812788	0.0022	0.014607	#N/A	#N/A	#N/A	#N/A	#N/A
Iffo2	3.10435	2.71409	5.79291	5.06018	-0.899402	0.01245	0.0481127	5.26042	2.75162	0.934897	0.0022	0.014607	#N/A	#N/A	#N/A	#N/A	#N/A
Map2	21.256	27.4515	135.217	107.563	-2.31743	5e-05	0.00044076	64.8613	38.6985	0.74508	0.0022	0.014607	#N/A	#N/A	#N/A	#N/A	#N/A
Tbc1d8b	2.94622	2.9855	0.173845	0.680222	2.79603	0.00015	0.00117604	2.98697	1.41593	1.07693	0.0022	0.014607	#N/A	#N/A	#N/A	#N/A	#N/A
Ahdc1	8.90384	9.67903	16.0491	16.3032	-0.799895	0.00305	0.0151727	12.2219	7.46918	0.710447	0.00225	0.014869	#N/A	#N/A	#N/A	#N/A	#N/A
Ftsj3	49.27	46.7189	21.2	26.8492	0.998355	0.0007	0.00446182	29.2941	47.6227	-0.701039	0.00225	0.014869	#N/A	#N/A	#N/A	#N/A	#N/A
Hpgd	0.524838	1.53468	24.8357	13.5031	-4.21843	5e-05	0.00044076	6.12664	2.45429	1.31979	0.00225	0.014869	#N/A	#N/A	#N/A	#N/A	#N/A
Nme4	34.3815	40.3971	7.20719	26.1567	1.16434	0.006	0.026457	34.2604	60.0494	-0.809608	0.00225	0.014869	#N/A	#N/A	#N/A	#N/A	#N/A
Pappa	0.0409527	0.0335277	0.478678	0.366379	-3.50412	0.00035	0.00247082	0.736177	0.300649	1.29197	0.00225	0.014869	#N/A	#N/A	#N/A	#N/A	#N/A
Ranbp1	354.921	333.694	143.73	158.119	1.18987	5e-05	0.00044076	216.879	349.02	-0.686419	0.00225	0.014869	#N/A	#N/A	#N/A	#N/A	#N/A
Tceb3	23.3838	20.8119	11.6398	12.3419	0.881972	0.0016	0.00886207	17.3815	27.7746	-0.676214	0.00225	0.014869	#N/A	#N/A	#N/A	#N/A	#N/A
Dcaf12l2	2.12531	2.58795	0.399557	0.376994	2.60157	0.0005	0.00336454	1.82344	4.26827	-1.22699	0.0023	0.015123	#N/A	#N/A	#N/A	#N/A	#N/A
Gabra2	0.483438	0.598831	12.8133	7.1658	-4.20636	5e-05	0.00044076	3.12697	1.19408	1.38887	0.0023	0.015123	#N/A	#N/A	#N/A	#N/A	#N/A
Spi1	0.0001	0.0001	0.128126	0.608107	-11.8459	5e-05	0.00044076	3.31652	0.991659	1.74175	0.0023	0.015123	#N/A	#N/A	#N/A	#N/A	#N/A
Zfp185	1.29729	1.9448	0.595454	13.8773	-2.15834	5e-05	0.00044076	3.74105	7.46747	-0.997176	0.0023	0.015123	#N/A	#N/A	#N/A	#N/A	#N/A
Ankrd32	20.264	18.3694	6.52013	5.70235	1.66031	5e-05	0.00044076	8.49538	14.2498	-0.746191	0.00235	0.015341	#N/A	#N/A	#N/A	#N/A	#N/A
Arl6ip5	31.0127	39.9053	124.971	99.9406	-1.66513	5e-05	0.00044076	66.1402	40.7415	0.699028	0.00235	0.015341	#N/A	#N/A	#N/A	#N/A	#N/A
Ccdc106	0.996028	1.15497	8.4961	7.10973	-2.85901	0.0051	0.0231484	6.13966	1.84888	1.73151	0.00235	0.015341	#N/A	#N/A	#N/A	#N/A	#N/A
Dusp22	3.95711	4.56508	12.3213	10.1591	-1.39937	0.00065	0.00419286	7.27875	3.63944	0.999974	0.00235	0.015341	#N/A	#N/A	#N/A	#N/A	#N/A
E2f4	54.0068	60.2571	29.7804	36.0886	0.794698	0.00565	0.0251967	35.7825	21.7297	0.719586	0.00235	0.015341	#N/A	#N/A	#N/A	#N/A	#N/A
Gpr27	2.65453	2.42036	9.20241	5.81289	-1.56498	0.0082	0.034089	4.55898	1.5841	1.52505	0.00235	0.015341	#N/A	#N/A	#N/A	#N/A	#N/A
H2afz	36.4012	30.7797	11.2605	8.59296	1.75866	0.0003	0.00216271	549.881	951.859	-0.791628	0.00235	0.015341	#N/A	#N/A	#N/A	#N/A	#N/A
Mid1	24.9134	16.2412	3.25378	2.62508	2.80745	5e-05	0.00044076	9.2123	4.5631	1.01355	0.00235	0.015341	#N/A	#N/A	#N/A	#N/A	#N/A
Psd	1.08076	1.63853	27.4218	20.4844	-4.13891	5e-05	0.00044076	5.63691	2.34726	1.26393	0.00235	0.015341	#N/A	#N/A	#N/A	#N/A	#N/A
Sema4d	47.5485	46.8952	5.64993	10.0309	2.59045	5e-05	0.00044076	5.40262	10.1091	-0.903923	0.00235	0.015341	#N/A	#N/A	#N/A	#N/A	#N/A
Smc3	81.4613	76.2005	42.3257	40.5615	0.927612	0.00105	0.00620637	40.1478	64.8147	-0.691	0.00235	0.015341	#N/A	#N/A	#N/A	#N/A	#N/A
2700049A03Rik	7.68333	6.41136	3.22211	3.16672	1.14153	0.009	0.0368964	3.11736	6.63568	-1.08992	0.0024	0.015575	#N/A	#N/A	#N/A	#N/A	#N/A
Prps1l3	28.9582	24.6789	10.6894	10.257	1.35653	5e-05	0.00044076	17.278	28.1068	-0.701983	0.0024	0.015575	#N/A	#N/A	#N/A	#N/A	#N/A
Slk	27.2132	25.8176	10.278	10.1014	1.37972	5e-05	0.00044076	12.3509	19.8877	-0.68726	0.0024	0.015575	#N/A	#N/A	#N/A	#N/A	#N/A
Tox3	48.437	46.2346	26.6796	23.0785	0.928	0.00085	0.00524912	20.9956	12.4142	0.758096	0.0024	0.015575	#N/A	#N/A	#N/A	#N/A	#N/A
Zfhx3	0.659025	0.735385	8.4738	6.26841	-3.40223	5e-05	0.00044076	3.57178	2.15103	0.731616	0.0024	0.015575	#N/A	#N/A	#N/A	#N/A	#N/A
Zswim8	21.9462	22.1904	42.9029	34.3325	-0.807287	0.00305	0.0151727	24.0678	14.4318	0.737853	0.0024	0.015575	#N/A	#N/A	#N/A	#N/A	#N/A
Celsr1	3.97603	4.45267	0.173519	1.79146	2.1008	0.0001	0.000821569	4.04684	6.64878	-0.716294	0.00245	0.015816	#N/A	#N/A	#N/A	#N/A	#N/A
Myt1	11.9952	20.1364	45.1993	33.6523	-1.29515	5e-05	0.00044076	14.7495	27.5816	-0.90304	0.00245	0.015816	#N/A	#N/A	#N/A	#N/A	#N/A
Nde1	76.2147	89.3	4.38554	15.0132	3.09292	5e-05	0.00044076	39.3841	64.8735	-0.720016	0.00245	0.015816	#N/A	#N/A	#N/A	#N/A	#N/A
Nsmaf	27.3419	25.9371	12.7573	13.2151	1.03659	0.0008	0.00498864	15.0631	24.2438	-0.686597	0.00245	0.015816	#N/A	#N/A	#N/A	#N/A	#N/A
Plag1	4.49569	4.40734	1.06957	1.72417	1.6721	0.00215	0.0113276	3.27694	6.03904	-0.88197	0.00245	0.015816	#N/A	#N/A	#N/A	#N/A	#N/A
Cd164	69.1882	77.1458	14.4128	50.3257	1.17657	5e-05	0.00044076	74.6765	46.7734	0.674966	0.0025	0.01606	#N/A	#N/A	#N/A	#N/A	#N/A
Eif4a3	60.3369	51.7893	33.1605	30.6944	0.812254	0.0086	0.0354846	89.7712	142.24	-0.664003	0.0025	0.01606	#N/A	#N/A	#N/A	#N/A	#N/A
Olig1	1.08702	0.538373	0.0743447	0.103928	3.18863	0.0018	0.00978142	1.17862	0.234813	2.32751	0.0025	0.01606	#N/A	#N/A	#N/A	#N/A	#N/A
Polr1c	83.6233	74.1172	35.3007	38.3179	1.09941	0.0004	0.00277297	50.9537	81.9999	-0.686435	0.0025	0.01606	#N/A	#N/A	#N/A	#N/A	#N/A
Rab7	63.311	72.372	134.4	119.377	-0.903321	0.0008	0.00498864	104.111	65.0632	0.678209	0.0025	0.01606	#N/A	#N/A	#N/A	#N/A	#N/A
Recql4	13.2521	11.3494	1.22911	1.87712	2.98551	5e-05	0.00044076	3.51883	6.94133	-0.980116	0.0025	0.01606	#N/A	#N/A	#N/A	#N/A	#N/A
Reps2	0.0888061	0.265304	3.77109	2.06321	-4.04229	0.0007	0.00446182	1.41245	0.59116	1.25658	0.0025	0.01606	#N/A	#N/A	#N/A	#N/A	#N/A
Syt13	2.13461	3.93525	155.888	140.52	-5.60978	5e-05	0.00044076	19.8782	32.9089	-0.727291	0.0025	0.01606	#N/A	#N/A	#N/A	#N/A	#N/A
Klhdc8a	7.075	6.36929	23.5315	18.0277	-1.62817	5e-05	0.00044076	4.59668	8.3342	-0.858451	0.00255	0.016331	#N/A	#N/A	#N/A	#N/A	#N/A
Atxn1	0.199115	0.25673	1.1878	0.968993	-2.24227	0.00115	0.0066871	0.856285	0.344398	1.31401	0.0026	0.016601	#N/A	#N/A	#N/A	#N/A	#N/A
B3gnt5	12.8387	12.1273	21.8321	19.6185	-0.731428	0.0116	0.0454298	11.5093	19.4066	-0.753747	0.0026	0.016601	#N/A	#N/A	#N/A	#N/A	#N/A
Kif23	71.0084	65.1348	2.27661	5.75013	4.08417	5e-05	0.00044076	18.4254	29.255	-0.666987	0.0026	0.016601	#N/A	#N/A	#N/A	#N/A	#N/A
Lpl	5.59408	8.08998	0.629354	1.01537	3.05658	5e-05	0.00044076	7.16234	3.9278	0.86671	0.0026	0.016601	#N/A	#N/A	#N/A	#N/A	#N/A
Rab11b	11.1359	12.277	22.1233	19.5181	-0.830715	0.00115	0.0066871	36.2623	22.9549	0.659668	0.0026	0.016601	#N/A	#N/A	#N/A	#N/A	#N/A
Cacng3	0.542163	0.374358	36.741	25.664	-6.08935	5e-05	0.00044076	1.96664	0.608215	1.69308	0.00265	0.016853	9.84819	18.5031	-0.909836	0.0121	0.716869
Abca9	0.592089	0.983818	0.11483	0.386532	1.65226	0.01435	0.0540534	2.40256	1.14413	1.07032	0.00265	0.016853	#N/A	#N/A	#N/A	#N/A	#N/A
Ctsf	18.8648	25.1143	34.4827	42.3401	-0.804716	0.00575	0.0255645	24.4962	39.8659	-0.702597	0.00265	0.016853	#N/A	#N/A	#N/A	#N/A	#N/A
Dpysl5	32.5937	42.9078	327.201	248.59	-2.93097	5e-05	0.00044076	59.8863	36.5801	0.711167	0.00265	0.016853	#N/A	#N/A	#N/A	#N/A	#N/A
Fam21	28.7039	30.8553	62.5953	48.3956	-0.898045	0.00035	0.00247082	23.8954	38.0726	-0.67202	0.00265	0.016853	#N/A	#N/A	#N/A	#N/A	#N/A
Ldha	452.804	382.829	215.139	211.733	0.969066	0.0009	0.00550296	347.057	590.213	-0.766063	0.00265	0.016853	#N/A	#N/A	#N/A	#N/A	#N/A
Ntf3	1.58897	3.37856	0.199611	0.575455	2.68014	0.00155	0.00862021	4.9736	1.42232	1.80604	0.00265	0.016853	#N/A	#N/A	#N/A	#N/A	#N/A
Zcchc10	19.5924	15.3774	6.83649	7.1034	1.32689	0.0062	0.0271629	8.07601	3.33583	1.2756	0.00265	0.016853	#N/A	#N/A	#N/A	#N/A	#N/A
Casp6	19.6049	21.6271	7.20345	10.5207	1.21805	0.0045	0.0208705	19.9521	10.6627	0.903968	0.0027	0.017125	#N/A	#N/A	#N/A	#N/A	#N/A
Gins4	37.3298	35.1904	18.7714	20.2271	0.894964	0.0109	0.0430517	27.6666	45.7217	-0.724734	0.0027	0.017125	#N/A	#N/A	#N/A	#N/A	#N/A
Myrip	0.125381	0.127562	2.45431	1.81517	-4.07718	5e-05	0.00044076	2.12181	0.920119	1.2054	0.0027	0.017125	#N/A	#N/A	#N/A	#N/A	#N/A
Tmem59l	0.0597712	0.132406	19.694	14.3943	-7.4707	0.004	0.0189476	4.39223	1.72693	1.34674	0.0027	0.017125	#N/A	#N/A	#N/A	#N/A	#N/A
Hes6	443.652	436.657	61.8328	56.1523	2.89941	5e-05	0.00044076	125.956	201.343	-0.676735	0.00275	0.017389	#N/A	#N/A	#N/A	#N/A	#N/A
Kcnk10	1.13079	1.90368	12.3529	9.61681	-2.856	5e-05	0.00044076	2.24604	4.83412	-1.10587	0.00275	0.017389	#N/A	#N/A	#N/A	#N/A	#N/A
Kif26b	0.119304	0.142184	12.7488	9.22549	-6.39293	5e-05	0.00044076	3.93868	2.161	0.866013	0.00275	0.017389	#N/A	#N/A	#N/A	#N/A	#N/A
Lhfp	1.11993	1.62643	55.0345	47.1036	-5.21686	5e-05	0.00044076	27.9075	16.3905	0.767793	0.00275	0.017389	#N/A	#N/A	#N/A	#N/A	#N/A
Ticam1	4.59811	3.35805	0.630808	1.86125	1.67473	0.0057	0.0253698	4.44056	1.88667	1.2349	0.00275	0.017389	#N/A	#N/A	#N/A	#N/A	#N/A
0610010F05Rik	20.0101	21.5039	56.1387	40.7611	-1.2229	5e-05	0.00044076	16.4646	26.3075	-0.676107	0.0028	0.017631	#N/A	#N/A	#N/A	#N/A	#N/A
Ccnb2	66.6896	69.2559	2.60693	9.78417	3.45565	5e-05	0.00044076	33.7395	55.482	-0.717581	0.0028	0.017631	#N/A	#N/A	#N/A	#N/A	#N/A
Sf3b3	115.286	105.194	54.3087	56.0171	0.998878	0.00025	0.00183928	62.0914	98.8823	-0.671319	0.0028	0.017631	#N/A	#N/A	#N/A	#N/A	#N/A
Cadm2	2.50846	3.55061	15.1723	9.42005	-2.02104	5e-05	0.00044076	1.98933	3.52482	-0.825267	0.00285	0.017865	#N/A	#N/A	#N/A	#N/A	#N/A
Gpx8	39.8448	44.1933	3.07433	31.2355	1.29242	0.00575	0.0255645	71.174	43.7891	0.700779	0.00285	0.017865	#N/A	#N/A	#N/A	#N/A	#N/A
Ksr2	0.394762	0.366215	2.9277	1.90108	-2.66573	5e-05	0.00044076	1.05043	0.357267	1.55591	0.00285	0.017865	#N/A	#N/A	#N/A	#N/A	#N/A
Pole2	19.4161	16.5032	0.90647	2.85911	3.25382	5e-05	0.00044076	8.50167	15.7191	-0.8867	0.00285	0.017865	#N/A	#N/A	#N/A	#N/A	#N/A
Samhd1	21.7758	19.9866	7.24516	8.39267	1.41716	5e-05	0.00044076	10.9859	6.31838	0.798026	0.00285	0.017865	#N/A	#N/A	#N/A	#N/A	#N/A
Sympk	67.4345	70.7768	39.5814	45.1629	0.705687	0.00955	0.0387389	42.9381	68.5028	-0.673905	0.00285	0.017865	#N/A	#N/A	#N/A	#N/A	#N/A
Zbtb8b	0.319106	0.589132	3.92954	29.8043	-5.21498	5e-05	0.00044076	3.46221	6.82923	-0.98003	0.00285	0.017865	#N/A	#N/A	#N/A	#N/A	#N/A
Egln3	7.01349	6.14327	0.72898	1.82323	2.36599	0.0002	0.0015151	3.86013	1.71559	1.16995	0.0029	0.018103	#N/A	#N/A	#N/A	#N/A	#N/A
Gpr45	0.113505	0.0986913	2.17475	1.73749	-4.20452	0.00015	0.00117604	0.830041	0.245064	1.76002	0.0029	0.018103	#N/A	#N/A	#N/A	#N/A	#N/A
Mcm8	16.8965	13.7276	2.22485	3.06346	2.53379	5e-05	0.00044076	5.1906	9.36037	-0.850664	0.0029	0.018103	#N/A	#N/A	#N/A	#N/A	#N/A
Mex3c	39.6443	38.1691	24.8603	22.9924	0.701418	0.0098	0.0395722	29.9518	47.001	-0.650049	0.0029	0.018103	#N/A	#N/A	#N/A	#N/A	#N/A
Mlh1	17.4454	16.3348	8.48685	9.59487	0.901646	0.01005	0.0403106	10.8533	18.429	-0.763844	0.0029	0.018103	#N/A	#N/A	#N/A	#N/A	#N/A
Poc1a	13.8551	15.5905	1.41132	2.15873	3.04404	5e-05	0.00044076	5.89154	11.9358	-1.01858	0.0029	0.018103	#N/A	#N/A	#N/A	#N/A	#N/A
Supt16	100.503	96.8891	35.1841	35.0724	1.49036	5e-05	0.00044076	61.5509	99.3487	-0.690721	0.0029	0.018103	#N/A	#N/A	#N/A	#N/A	#N/A
Cdh12	0.0909036	0.101308	1.06319	0.573821	-3.0903	0.0005	0.00336454	0.854041	0.297746	1.52022	0.00295	0.018333	#N/A	#N/A	#N/A	#N/A	#N/A
Kif24	9.99786	8.5071	1.36444	1.27079	2.81191	5e-05	0.00044076	2.66322	4.84508	-0.863349	0.00295	0.018333	#N/A	#N/A	#N/A	#N/A	#N/A
Lrrc34	2.0724	2.39118	0.190973	0.249379	3.34147	0.0008	0.00498864	0.752549	2.35132	-1.64361	0.00295	0.018333	#N/A	#N/A	#N/A	#N/A	#N/A
Rest	18.7357	17.5912	3.31673	6.86217	1.83546	5e-05	0.00044076	13.1685	21.0316	-0.675468	0.00295	0.018333	#N/A	#N/A	#N/A	#N/A	#N/A
Rnf144b	12.3841	13.3514	0.922696	0.420772	4.25973	5e-05	0.00044076	1.96866	4.48497	-1.18788	0.00295	0.018333	#N/A	#N/A	#N/A	#N/A	#N/A
Sptbn4	0.026106	0.0665096	6.10144	2.98793	-6.61678	0.00855	0.0353282	0.619953	0.186131	1.73584	0.00295	0.018333	#N/A	#N/A	#N/A	#N/A	#N/A
Tmem63a	2.73018	2.17747	0.214495	0.681258	2.45386	0.00475	0.0218365	2.79443	1.16448	1.26287	0.00295	0.018333	#N/A	#N/A	#N/A	#N/A	#N/A
Xrcc1	64.7712	63.1868	21.081	26.0879	1.43976	5e-05	0.00044076	32.5752	52.1902	-0.680005	0.00295	0.018333	#N/A	#N/A	#N/A	#N/A	#N/A
Zfp930	7.09829	7.8119	2.29963	3.18078	1.44394	0.00225	0.0117483	5.84768	10.4262	-0.834277	0.00295	0.018333	#N/A	#N/A	#N/A	#N/A	#N/A
Galnt15	0.0603439	0.138635	2.05532	0.486065	-3.67493	0.00035	0.00247082	0.637485	0.16846	1.91999	0.003	0.018578	#N/A	#N/A	#N/A	#N/A	#N/A
Ndc1	28.0465	28.7685	7.46092	8.56069	1.82625	5e-05	0.00044076	13.1824	21.5727	-0.710594	0.00305	0.018821	#N/A	#N/A	#N/A	#N/A	#N/A
Nkain1	56.2414	76.7296	198.68	171.137	-1.4757	5e-05	0.00044076	96.5723	60.7916	0.667737	0.00305	0.018821	#N/A	#N/A	#N/A	#N/A	#N/A
Rundc3b	13.2575	13.2229	36.2351	24.3939	-1.19508	5e-05	0.00044076	7.57961	12.77	-0.752563	0.00305	0.018821	#N/A	#N/A	#N/A	#N/A	#N/A
Disp2	0.789851	1.34788	43.5175	32.9579	-5.16084	5e-05	0.00044076	4.75324	2.68199	0.825607	0.0031	0.019062	#N/A	#N/A	#N/A	#N/A	#N/A
Mme	0.230878	0.28098	0.194872	9.95187	-4.30913	5e-05	0.00044076	4.46094	1.93634	1.20402	0.0031	0.019062	#N/A	#N/A	#N/A	#N/A	#N/A
Zfp57	13.5443	14.4062	70.1977	42.7273	-2.01442	5e-05	0.00044076	15.7517	7.30352	1.10884	0.0031	0.019062	#N/A	#N/A	#N/A	#N/A	#N/A
Bard1	12.2207	10.8425	0.872511	1.32209	3.39356	5e-05	0.00044076	3.16795	5.59653	-0.820983	0.00315	0.019313	#N/A	#N/A	#N/A	#N/A	#N/A
Col19a1	0.0378252	0.0518809	0.707634	0.478648	-3.7251	0.0001	0.000821569	0.307471	0.089348	1.78294	0.00315	0.019313	#N/A	#N/A	#N/A	#N/A	#N/A
Kalrn	3.61551	4.10494	13.2619	9.17812	-1.53932	5e-05	0.00044076	5.36171	8.74237	-0.705331	0.00315	0.019313	#N/A	#N/A	#N/A	#N/A	#N/A
Rpf1	51.0825	39.6279	20.824	22.0007	1.08282	0.0018	0.00978142	29.1093	48.5123	-0.73687	0.00315	0.019313	#N/A	#N/A	#N/A	#N/A	#N/A
Smek2	35.0237	35.092	17.4237	17.2669	1.01519	0.00045	0.00307059	24.2039	38.4659	-0.668341	0.00315	0.019313	#N/A	#N/A	#N/A	#N/A	#N/A
Map3k7	3.13768	3.93903	13.7056	14.0093	-1.96951	0.0022	0.0115463	14.297	5.92303	1.2713	0.0032	0.019545	#N/A	#N/A	#N/A	#N/A	#N/A
Rad54b	20.3884	15.9697	0.872919	1.54656	3.90951	0.0002	0.0015151	4.06277	8.71016	-1.10024	0.0032	0.019545	#N/A	#N/A	#N/A	#N/A	#N/A
Scd1	2.80372	3.09028	14.5754	11.3029	-2.13442	5e-05	0.00044076	3.92699	7.0035	-0.834652	0.0032	0.019545	#N/A	#N/A	#N/A	#N/A	#N/A
Srgn	0.0001	0.0001	0.249967	1.30526	-12.9248	5e-05	0.00044076	3.72342	0.950245	1.97026	0.0032	0.019545	#N/A	#N/A	#N/A	#N/A	#N/A
Tbx3	17.6033	12.626	2.99878	1.91034	2.62241	5e-05	0.00044076	2.00814	4.74207	-1.23966	0.0032	0.019545	#N/A	#N/A	#N/A	#N/A	#N/A
Ubr7	50.8959	47.9958	19.972	19.6841	1.31831	5e-05	0.00044076	29.4024	46.3136	-0.655502	0.0032	0.019545	#N/A	#N/A	#N/A	#N/A	#N/A
Adora2a	0.0430484	0.0911033	0.0872772	0.748357	-2.63901	0.00465	0.0214638	2.17937	0.771175	1.49878	0.00325	0.019781	#N/A	#N/A	#N/A	#N/A	#N/A
C1qtnf4	2.85559	3.11804	65.7249	45.2741	-4.21579	5e-05	0.00044076	14.6681	7.61064	0.946592	0.00325	0.019781	#N/A	#N/A	#N/A	#N/A	#N/A
Stxbp1	51.0374	64.5966	170.732	127.458	-1.36667	5e-05	0.00044076	40.4953	25.0763	0.69143	0.00325	0.019781	#N/A	#N/A	#N/A	#N/A	#N/A
March11	8.23069	9.20916	3.89329	2.21389	1.51381	0.0075	0.0317084	1.23846	3.49436	-1.49648	0.00325	0.019781	#N/A	#N/A	#N/A	#N/A	#N/A
Abce1	72.1302	67.1724	41.5159	42.3273	0.732456	0.00615	0.0270076	48.2826	76.6716	-0.667189	0.0033	0.020022	#N/A	#N/A	#N/A	#N/A	#N/A
Inpp5j	0.0871913	0.0335584	2.2242	1.56027	-4.97	5e-05	0.00044076	0.38839	0.026558	3.87026	0.0033	0.020022	#N/A	#N/A	#N/A	#N/A	#N/A
Map1b	44.3526	50.1505	231.434	175.406	-2.10603	5e-05	0.00044076	66.8756	119.554	-0.838111	0.0033	0.020022	#N/A	#N/A	#N/A	#N/A	#N/A
Mmp17	1.0728	1.09254	6.67877	2.74489	-2.12169	5e-05	0.00044076	2.19659	0.932116	1.23668	0.0033	0.020022	#N/A	#N/A	#N/A	#N/A	#N/A
Siva1	59.7368	54.6961	6.44066	15.4842	2.38386	5e-05	0.00044076	59.6446	97.5646	-0.709966	0.0033	0.020022	#N/A	#N/A	#N/A	#N/A	#N/A
Gabrg3	1.50071	1.34974	4.52814	9.16264	-2.26394	0.00025	0.00183928	0.795444	2.50438	-1.65462	0.00335	0.020266	0.799126	3.4381	-2.10512	0.0188	0.808693
Kifc2	2.09625	2.8604	23.1503	16.4134	-2.99674	5e-05	0.00044076	4.74864	2.21995	1.09699	0.00335	0.020266	#N/A	#N/A	#N/A	#N/A	#N/A
Rrm2	94.7068	105.907	3.49966	13.9749	3.52109	5e-05	0.00044076	51.1283	81.5346	-0.67329	0.00335	0.020266	#N/A	#N/A	#N/A	#N/A	#N/A
Trim27	29.3859	27.9053	11.8503	15.2956	1.07758	0.0003	0.00216271	20.7362	32.5043	-0.648479	0.00335	0.020266	#N/A	#N/A	#N/A	#N/A	#N/A
Map1lc3a	19.7091	20.8182	139.46	113.953	-2.64452	5e-05	0.00044076	62.3995	37.4899	0.735032	0.0034	0.020492	#N/A	#N/A	#N/A	#N/A	#N/A
Notum	1.55937	6.96658	0.517316	1.3677	2.17728	0.0021	0.0111129	2.35966	5.23492	-1.14959	0.0034	0.020492	#N/A	#N/A	#N/A	#N/A	#N/A
Stard5	6.25061	5.54935	1.48867	2.48812	1.56911	0.0051	0.0231484	6.46342	3.14389	1.03975	0.0034	0.020492	#N/A	#N/A	#N/A	#N/A	#N/A
Aldh16a1	19.6739	20.3206	6.41063	8.55182	1.41846	0.00805	0.033568	11.6356	22.7531	-0.967518	0.00345	0.02074	#N/A	#N/A	#N/A	#N/A	#N/A
Asf1b	39.9996	42.5039	1.48856	4.05191	3.89638	5e-05	0.00044076	16.1267	27.7963	-0.785442	0.00345	0.02074	#N/A	#N/A	#N/A	#N/A	#N/A
Spc24	26.8299	29.3451	0.722171	4.49821	3.4277	5e-05	0.00044076	16.0336	27.9186	-0.800128	0.00345	0.02074	#N/A	#N/A	#N/A	#N/A	#N/A
Tob2	19.7757	16.7565	8.57698	9.11593	1.046	0.0014	0.00789133	12.12	7.37348	0.716972	0.0035	0.02098	30.2872	20.553	0.559359	0.0098	0.668824
Rasgef1b	4.93569	6.33096	25.4918	16.7421	-1.90634	5e-05	0.00044076	4.32784	9.13117	-1.07715	0.0035	0.02098	2.68278	6.64642	-1.30885	0.017	0.790537
Rasgef1b	4.93569	6.33096	25.4918	16.7421	-1.90634	5e-05	0.00044076	4.32784	9.13117	-1.07715	0.0035	0.02098	2.68278	6.64642	-1.30885	0.017	0.790537
Wrap53	23.3913	19.6922	9.54593	9.50988	1.1769	0.0024	0.0124078	9.75285	17.219	-0.820106	0.0035	0.02098	8.01419	3.84016	1.06139	0.01995	0.823321
Adrb1	0.112872	0.0341227	1.3181	0.364955	-3.51725	0.00615	0.0270076	0.399931	0.08353	2.25938	0.0035	0.02098	#N/A	#N/A	#N/A	#N/A	#N/A
Cntnap5b	0.0158596	0.0159907	1.32483	0.714621	-6.00073	0.00375	0.0179381	0.321366	0.084515	1.92694	0.0035	0.02098	#N/A	#N/A	#N/A	#N/A	#N/A
Nnat	230.825	324.436	1838.98	1410.01	-2.54875	5e-05	0.00044076	973.237	474.473	1.03646	0.0035	0.02098	#N/A	#N/A	#N/A	#N/A	#N/A
Camk2a	0.145976	0.216778	4.10013	4.72062	-4.60384	5e-05	0.00044076	1.24198	0.25715	2.27196	0.00355	0.021231	#N/A	#N/A	#N/A	#N/A	#N/A
Lrp5	49.0036	53.1131	4.34044	4.98843	3.45237	5e-05	0.00044076	19.4408	30.1362	-0.63241	0.00355	0.021231	#N/A	#N/A	#N/A	#N/A	#N/A
Rbm11	0.383211	0.544855	1.59586	1.67391	-1.81689	0.0065	0.0282469	1.91599	0.708814	1.43461	0.00355	0.021231	#N/A	#N/A	#N/A	#N/A	#N/A
Adra2a	0.987701	1.36054	6.92857	6.56255	-2.52236	5e-05	0.00044076	3.00117	1.44623	1.05323	0.0036	0.021475	#N/A	#N/A	#N/A	#N/A	#N/A
Fam63b	5.93869	6.30835	24.1629	22.0896	-1.9171	5e-05	0.00044076	8.77393	13.8526	-0.658862	0.0036	0.021475	#N/A	#N/A	#N/A	#N/A	#N/A
Ipw	0.140267	0.197244	26.6453	19.4442	-7.09336	0.00225	0.0117483	7.39172	2.73619	1.43374	0.0036	0.021475	#N/A	#N/A	#N/A	#N/A	#N/A
Pkm	604.53	497.771	55.7155	121.596	2.63616	0.007	0.029992	481.864	1036.14	-1.10452	0.0036	0.021475	#N/A	#N/A	#N/A	#N/A	#N/A
Gtpbp4	56.9199	46.9555	29.5109	30.5645	0.790008	0.0046	0.0212715	30.1821	47.2027	-0.645176	0.00365	0.021705	#N/A	#N/A	#N/A	#N/A	#N/A
Qprt	2.53207	3.25867	0.0414767	0.141071	4.9874	0.0065	0.0282469	1.41869	3.8626	-1.44501	0.00365	0.021705	#N/A	#N/A	#N/A	#N/A	#N/A
Zgrf1	11.5972	9.38487	1.08894	1.30563	3.13132	5e-05	0.00044076	3.20801	5.44217	-0.762503	0.00365	0.021705	#N/A	#N/A	#N/A	#N/A	#N/A
Fndc3c1	19.106	23.0888	0.457222	0.652309	5.24904	5e-05	0.00044076	12.5646	19.7637	-0.653488	0.0037	0.021965	#N/A	#N/A	#N/A	#N/A	#N/A
Herc6	3.50334	2.92815	0.137079	0.358636	3.69757	5e-05	0.00044076	0.810807	1.78462	-1.13819	0.0037	0.021965	#N/A	#N/A	#N/A	#N/A	#N/A
Tyrobp	0.0001	0.0001	0.595825	1.90926	-13.6126	5e-05	0.00044076	19.5973	7.72241	1.34353	0.0037	0.021965	#N/A	#N/A	#N/A	#N/A	#N/A
Slbp	83.3699	80.8666	21.1754	26.0943	1.79679	5e-05	0.00044076	46.8044	73.3522	-0.648196	0.00375	0.022212	46.8558	67.8395	-0.533898	0.01945	0.814875
Klhdc10	23.7559	25.1952	40.628	38.172	-0.686854	0.0056	0.0250174	33.4436	21.2524	0.654104	0.00375	0.022212	#N/A	#N/A	#N/A	#N/A	#N/A
Tmem37	3.16642	3.40987	1.13263	24.4896	-1.96205	0.00145	0.00814169	4.3895	10.4391	-1.24987	0.00375	0.022212	#N/A	#N/A	#N/A	#N/A	#N/A
Arhgap23	7.4823	6.28896	22.4752	23.787	-1.74817	5e-05	0.00044076	10.056	6.24142	0.68811	0.0038	0.022451	#N/A	#N/A	#N/A	#N/A	#N/A
Zfp105	25.0259	17.7535	11.6481	10.4383	0.953758	0.00905	0.037027	13.4576	22.673	-0.752554	0.0038	0.022451	#N/A	#N/A	#N/A	#N/A	#N/A
Camk2b	0.761699	0.873322	15.9256	10.3523	-4.00647	5e-05	0.00044076	2.28135	0.78354	1.54181	0.00385	0.022676	#N/A	#N/A	#N/A	#N/A	#N/A
Dlgap4	15.8574	17.7467	58.5927	46.2117	-1.64099	5e-05	0.00044076	11.6642	0.703284	4.05184	0.00385	0.022676	#N/A	#N/A	#N/A	#N/A	#N/A
Itga3	1.40824	2.31908	12.0963	21.9395	-3.19084	5e-05	0.00044076	6.9695	3.97438	0.810325	0.00385	0.022676	#N/A	#N/A	#N/A	#N/A	#N/A
Mid2	1.4025	1.33062	3.69304	2.89957	-1.2703	0.006	0.026457	2.51036	1.23033	1.02885	0.00385	0.022676	#N/A	#N/A	#N/A	#N/A	#N/A
Mis18a	31.7392	33.6655	7.81875	8.80774	1.97591	0.0001	0.000821569	15.9845	27.5232	-0.783975	0.00385	0.022676	#N/A	#N/A	#N/A	#N/A	#N/A
Rrm1	115.545	112.28	19.2595	26.1929	2.3255	5e-05	0.00044076	55.2637	87.235	-0.658575	0.00385	0.022676	#N/A	#N/A	#N/A	#N/A	#N/A
Emg1	118.811	108.228	37.2721	48.8477	1.39852	0.00015	0.00117604	73.3226	124.999	-0.769587	0.0039	0.022932	#N/A	#N/A	#N/A	#N/A	#N/A
Ttc21b	8.7155	9.05577	3.32984	4.3266	1.2148	0.00365	0.0175461	6.13674	10.65	-0.795309	0.0039	0.022932	#N/A	#N/A	#N/A	#N/A	#N/A
Nup43	26.5614	22.3283	10.5311	10.6246	1.20848	0.003	0.0149751	16.4642	28.6291	-0.79815	0.00395	0.023148	14.5169	24.6359	-0.763029	0.02775	0.917828
9530077C05Rik	9.73357	8.2442	2.57766	2.14965	1.92712	0.00115	0.0066871	2.05387	4.80517	-1.22624	0.00395	0.023148	#N/A	#N/A	#N/A	#N/A	#N/A
Abcg4	3.51484	3.38585	13.3557	9.77181	-1.7448	5e-05	0.00044076	3.7458	1.75691	1.09223	0.00395	0.023148	#N/A	#N/A	#N/A	#N/A	#N/A
Ccdc184	0.473305	0.572301	32.9601	28.4457	-5.87596	5e-05	0.00044076	6.27043	3.09411	1.01904	0.00395	0.023148	#N/A	#N/A	#N/A	#N/A	#N/A
Dmxl2	5.68974	6.02669	14.703	10.8613	-1.1256	5e-05	0.00044076	5.33452	8.43639	-0.661267	0.00395	0.023148	#N/A	#N/A	#N/A	#N/A	#N/A
Hcn1	0.415652	0.77494	3.6753	1.97418	-2.24644	0.00015	0.00117604	1.23209	0.555937	1.14811	0.00395	0.023148	#N/A	#N/A	#N/A	#N/A	#N/A
Inha	3.06454	3.87439	17.9215	14.5649	-2.22705	0.0002	0.0015151	6.21276	2.72334	1.18986	0.00395	0.023148	#N/A	#N/A	#N/A	#N/A	#N/A
Cd320	12.4921	17.4504	4.65876	7.34243	1.31902	0.0016	0.00886207	10.002	17.2733	-0.788255	0.004	0.023369	#N/A	#N/A	#N/A	#N/A	#N/A
Ckmt1	0.536113	0.402125	19.2182	12.9543	-5.09973	5e-05	0.00044076	5.92311	2.48657	1.2522	0.004	0.023369	#N/A	#N/A	#N/A	#N/A	#N/A
Fhdc1	0.181469	0.192144	4.14482	3.98469	-4.44355	5e-05	0.00044076	2.02534	0.451895	2.16411	0.004	0.023369	#N/A	#N/A	#N/A	#N/A	#N/A
Kcnd2	0.143538	0.202602	4.34114	2.6554	-4.33721	5e-05	0.00044076	1.22231	0.449952	1.44177	0.004	0.023369	#N/A	#N/A	#N/A	#N/A	#N/A
Timeless	14.4583	12.6701	1.61079	2.07849	2.87839	5e-05	0.00044076	4.86561	10.5807	-1.12074	0.004	0.023369	#N/A	#N/A	#N/A	#N/A	#N/A
Adap1	0.587703	0.46903	30.5217	20.117	-5.58256	5e-05	0.00044076	3.95233	1.85535	1.09101	0.00405	0.023609	#N/A	#N/A	#N/A	#N/A	#N/A
Pcdh8	0.987362	0.324178	13.5225	7.85772	-4.02694	0.0004	0.00277297	2.27046	0.564067	2.00905	0.00405	0.023609	#N/A	#N/A	#N/A	#N/A	#N/A
Pgm2l1	5.22473	6.5212	40.6558	33.0453	-2.64953	5e-05	0.00044076	8.73296	13.7774	-0.657761	0.00405	0.023609	#N/A	#N/A	#N/A	#N/A	#N/A
Ddx27	46.377	42.6582	22.296	21.4014	1.02683	0.0007	0.00446182	21.5495	34.3364	-0.672084	0.0041	0.023827	#N/A	#N/A	#N/A	#N/A	#N/A
Nup107	36.8507	36.4094	11.5704	12.9315	1.58013	5e-05	0.00044076	19.5779	31.0841	-0.666951	0.0041	0.023827	#N/A	#N/A	#N/A	#N/A	#N/A
Slc43a3	6.59455	7.33636	0.23594	1.57744	2.94154	0.00015	0.00117604	8.60871	4.71813	0.867582	0.0041	0.023827	#N/A	#N/A	#N/A	#N/A	#N/A
Zic4	0.928622	2.44485	0.243815	0.423254	2.33833	0.001	0.00597483	3.1921	1.50769	1.08217	0.0041	0.023827	#N/A	#N/A	#N/A	#N/A	#N/A
Larp7	88.0271	77.7773	23.3339	29.2601	1.65651	5e-05	0.00044076	40.2732	62.7257	-0.639237	0.00415	0.024064	#N/A	#N/A	#N/A	#N/A	#N/A
Ppig	31.9708	28.282	17.4858	16.6642	0.819143	0.0027	0.0136918	21.4078	13.7044	0.643497	0.00415	0.024064	#N/A	#N/A	#N/A	#N/A	#N/A
Wbp11	95.7177	94.086	53.6363	57.1548	0.776666	0.00415	0.0195222	54.4544	35.1978	0.629563	0.00415	0.024064	#N/A	#N/A	#N/A	#N/A	#N/A
Fancm	9.12567	8.30428	5.11641	4.66381	0.83363	0.0085	0.035143	4.99558	8.02441	-0.683743	0.0042	0.024254	#N/A	#N/A	#N/A	#N/A	#N/A
Ppip5k2	15.2159	16.971	29.4378	25.1089	-0.761018	0.0036	0.0173589	15.7671	24.4112	-0.630626	0.0042	0.024254	#N/A	#N/A	#N/A	#N/A	#N/A
Slc9a6	9.59987	12.8391	39.9657	31.2843	-1.66688	5e-05	0.00044076	14.2017	8.94025	0.667677	0.0042	0.024254	#N/A	#N/A	#N/A	#N/A	#N/A
Vsnl1	0.356261	0.314029	14.385	9.12061	-5.13208	5e-05	0.00044076	1.2377	0.406361	1.60683	0.0042	0.024254	#N/A	#N/A	#N/A	#N/A	#N/A
Col9a1	80.3786	113.278	24.607	23.0999	2.02123	5e-05	0.00044076	47.3895	87.6516	-0.887213	0.00425	0.024475	#N/A	#N/A	#N/A	#N/A	#N/A
Syt7	0.168933	0.481056	18.128	10.7962	-5.47572	0.0045	0.0208705	2.17099	0.711767	1.60888	0.00425	0.024475	#N/A	#N/A	#N/A	#N/A	#N/A
Pld4	0.0579937	0.0613449	0.352718	0.681763	-3.11577	0.00675	0.0291041	3.40998	1.37751	1.3077	0.0043	0.024709	#N/A	#N/A	#N/A	#N/A	#N/A
Rab23	11.5135	11.9965	6.6054	6.57905	0.834437	0.0138	0.0523877	9.3988	5.63293	0.738591	0.0043	0.024709	#N/A	#N/A	#N/A	#N/A	#N/A
Scrib	45.9236	47.5348	26.6678	25.8204	0.832331	0.00165	0.00909951	25.8853	40.1156	-0.63203	0.0043	0.024709	#N/A	#N/A	#N/A	#N/A	#N/A
Rab3b	1.01407	1.23164	19.4276	15.9685	-3.97835	5e-05	0.00044076	5.66924	2.99344	0.921351	0.00435	0.024921	1.35876	3.16204	-1.21856	0.0176	0.795018
Acsl3	70.7503	65.844	28.6792	23.2394	1.39557	5e-05	0.00044076	8.70236	21.3854	-1.29715	0.00435	0.024921	#N/A	#N/A	#N/A	#N/A	#N/A
Gdf6	4.4932	4.27655	1.72409	1.24331	1.56334	0.00205	0.010885	1.38196	3.08845	-1.16017	0.00435	0.024921	#N/A	#N/A	#N/A	#N/A	#N/A
Sncg	22.7109	29.0137	2789.96	2152.56	-6.57825	5e-05	0.00044076	245.27	398.605	-0.700589	0.00435	0.024921	#N/A	#N/A	#N/A	#N/A	#N/A
Tubb3	251.93	382.272	2422.66	1906.75	-2.77116	5e-05	0.00044076	604.148	1129.31	-0.902468	0.00435	0.024921	#N/A	#N/A	#N/A	#N/A	#N/A
Gnaq	32.1615	33.8939	64.8828	49.8662	-0.796733	0.00105	0.00620637	31.3609	20.068	0.64407	0.0044	0.025173	#N/A	#N/A	#N/A	#N/A	#N/A
Pclo	1.27069	1.20419	6.38411	3.77517	-2.03737	5e-05	0.00044076	1.60596	0.841486	0.932425	0.0044	0.025173	#N/A	#N/A	#N/A	#N/A	#N/A
Birc5	152.236	148.01	3.89847	19.9195	3.65602	5e-05	0.00044076	61.7782	100.225	-0.698073	0.00445	0.025424	#N/A	#N/A	#N/A	#N/A	#N/A
Slc4a3	6.44659	7.7585	32.2044	25.436	-2.02067	5e-05	0.00044076	12.3076	7.62755	0.690258	0.0045	0.025633	#N/A	#N/A	#N/A	#N/A	#N/A
Snph	0.167572	0.275131	6.73843	5.49797	-4.7887	5e-05	0.00044076	1.58636	0.593826	1.41761	0.0045	0.025633	#N/A	#N/A	#N/A	#N/A	#N/A
Ints6	10.5056	9.84641	5.40153	5.7664	0.865809	0.0102	0.0408	6.31269	10.2322	-0.69679	0.00455	0.025869	#N/A	#N/A	#N/A	#N/A	#N/A
Naa60	21.9878	22.09	39.9106	36.4171	-0.792155	0.00705	0.030143	24.5051	14.8969	0.71807	0.00455	0.025869	#N/A	#N/A	#N/A	#N/A	#N/A
Pdcd6ip	25.472	26.7805	13.3121	16.4608	0.8115	0.0058	0.0257419	19.1434	12.0939	0.662568	0.00455	0.025869	#N/A	#N/A	#N/A	#N/A	#N/A
Smpd4	30.2646	30.8796	15.9973	16.6479	0.905345	0.00205	0.010885	13.4204	21.9581	-0.710326	0.00455	0.025869	#N/A	#N/A	#N/A	#N/A	#N/A
Ap3b2	9.37384	11.0392	88.0732	78.0497	-3.02469	5e-05	0.00044076	14.9131	23.5344	-0.658191	0.0046	0.026097	9.18515	5.62077	0.708536	0.0193	0.813887
Cacna1e	0.160754	0.233721	1.15647	0.61338	-2.16562	0.00025	0.00183928	0.748876	0.341785	1.13164	0.0046	0.026097	#N/A	#N/A	#N/A	#N/A	#N/A
Hepacam2	1.48398	2.22368	0.380574	0.363841	2.31633	0.00125	0.00717055	0.231987	0.912596	-1.97593	0.0046	0.026097	#N/A	#N/A	#N/A	#N/A	#N/A
Kank2	8.60591	9.75637	1.24634	4.5601	1.66102	5e-05	0.00044076	14.8809	9.29759	0.678533	0.0046	0.026097	#N/A	#N/A	#N/A	#N/A	#N/A
Vstm2a	0.14902	0.161332	1.16208	0.667731	-2.55972	0.0007	0.00446182	1.11361	0.124136	3.16525	0.0046	0.026097	#N/A	#N/A	#N/A	#N/A	#N/A
Afap1	9.71907	12.8729	33.692	29.2155	-1.47742	5e-05	0.00044076	13.3319	8.41609	0.66366	0.00465	0.02633	#N/A	#N/A	#N/A	#N/A	#N/A
Nup153	43.7608	39.6944	17.4082	17.5146	1.25683	5e-05	0.00044076	21.8242	33.3584	-0.612121	0.00465	0.02633	#N/A	#N/A	#N/A	#N/A	#N/A
Jag2	2.17005	3.0492	20.8403	15.5188	-2.8004	5e-05	0.00044076	9.84968	5.89353	0.740945	0.0047	0.02657	#N/A	#N/A	#N/A	#N/A	#N/A
Sp3	31.7928	34.3071	17.3833	18.1314	0.896232	0.00995	0.0399802	9.89102	22.1804	-1.16509	0.0047	0.02657	#N/A	#N/A	#N/A	#N/A	#N/A
Tmem130	0.612925	0.864798	120.687	88.0234	-7.14198	5e-05	0.00044076	11.8044	6.82653	0.7901	0.0047	0.02657	#N/A	#N/A	#N/A	#N/A	#N/A
Gpsm2	46.5135	44.8688	6.90022	9.27186	2.49841	5e-05	0.00044076	20.2066	34.3296	-0.764626	0.00475	0.026774	#N/A	#N/A	#N/A	#N/A	#N/A
Ncald	3.18963	3.84108	21.5412	18.4698	-2.50865	5e-05	0.00044076	13.0422	7.53841	0.790855	0.00475	0.026774	#N/A	#N/A	#N/A	#N/A	#N/A
Ampd3	0.281778	0.374155	1.23202	0.879384	-1.68658	0.01185	0.0462315	0.873873	0.320489	1.44715	0.0048	0.026961	#N/A	#N/A	#N/A	#N/A	#N/A
Cep76	17.2422	15.6919	2.53029	3.41209	2.47047	5e-05	0.00044076	5.96284	9.84009	-0.722672	0.0048	0.026961	#N/A	#N/A	#N/A	#N/A	#N/A
Mybl2	14.4605	13.7897	0.637166	2.10003	3.36749	5e-05	0.00044076	8.38812	13.6421	-0.701646	0.0048	0.026961	#N/A	#N/A	#N/A	#N/A	#N/A
Zfp820	5.82988	4.51438	0.391492	0.74213	3.18982	5e-05	0.00044076	2.33891	4.54648	-0.958914	0.00485	0.027198	#N/A	#N/A	#N/A	#N/A	#N/A
Slc44a5	0.593372	0.629121	5.34757	4.16703	-2.96032	5e-05	0.00044076	3.8932	2.02365	0.943997	0.0049	0.027398	4.95295	1.95568	1.34062	0.001	0.155758
Exosc7	49.4874	55.0162	23.7499	24.828	1.10518	0.0027	0.0136918	31.4793	51.4709	-0.709354	0.0049	0.027398	#N/A	#N/A	#N/A	#N/A	#N/A
Psip1	215.453	219.519	72.595	66.2507	1.64744	0.00015	0.00117604	84.2409	154.216	-0.87236	0.0049	0.027398	#N/A	#N/A	#N/A	#N/A	#N/A
Ryr3	0.0634982	0.113203	0.865758	0.472845	-2.92134	5e-05	0.00044076	0.599125	0.26102	1.1987	0.0049	0.027398	#N/A	#N/A	#N/A	#N/A	#N/A
Ak1	2.58189	2.59356	21.0845	16.9556	-2.87776	0.00035	0.00247082	10.9378	4.65589	1.23219	0.00495	0.027589	#N/A	#N/A	#N/A	#N/A	#N/A
Cdca8	165.47	159.488	7.53807	18.0521	3.66659	5e-05	0.00044076	49.4673	77.3516	-0.644956	0.00495	0.027589	#N/A	#N/A	#N/A	#N/A	#N/A
Cep135	18.4657	17.08	2.69816	3.10969	2.6136	5e-05	0.00044076	4.85017	7.95349	-0.713553	0.00495	0.027589	#N/A	#N/A	#N/A	#N/A	#N/A
Ddias	12.6316	9.70663	2.42181	2.32597	2.23419	5e-05	0.00044076	3.65456	6.58553	-0.849602	0.00495	0.027589	#N/A	#N/A	#N/A	#N/A	#N/A
Gpr85	6.60125	7.90425	25.6066	17.684	-1.57745	5e-05	0.00044076	7.12171	12.1777	-0.773946	0.00495	0.027589	#N/A	#N/A	#N/A	#N/A	#N/A
Igfals	0.027005	0.0408115	0	1.05513	-3.95964	0.0083	0.0344416	0.077623	0.58396	-2.91132	0.00495	0.027589	#N/A	#N/A	#N/A	#N/A	#N/A
Matn2	1.345	1.59386	0.424901	11.0652	-1.96706	0.0001	0.000821569	8.96084	5.23034	0.776729	0.00495	0.027589	#N/A	#N/A	#N/A	#N/A	#N/A
Prdx4	119.55	125.079	26.7816	50.1321	1.66928	5e-05	0.00044076	88.2107	136.781	-0.632842	0.00495	0.027589	#N/A	#N/A	#N/A	#N/A	#N/A
Tmsb10	120.734	125.719	657.281	407	-2.11049	5e-05	0.00044076	1585.42	973.179	0.704088	0.00495	0.027589	#N/A	#N/A	#N/A	#N/A	#N/A
Bub3	92.7023	89.4136	47.257	45.3273	0.976017	0.0004	0.00277297	55.6513	85.3199	-0.616467	0.005	0.027794	#N/A	#N/A	#N/A	#N/A	#N/A
Ccnf	24.4964	30.7426	1.25432	3.38998	3.57215	5e-05	0.00044076	19.0584	29.8653	-0.648043	0.005	0.027794	#N/A	#N/A	#N/A	#N/A	#N/A
Dhx16	32.248	30.9521	17.5078	17.9986	0.831848	0.0049	0.02239	18.5171	28.6508	-0.629717	0.005	0.027794	#N/A	#N/A	#N/A	#N/A	#N/A
Nsl1	30.7941	23.2214	0.871342	2.2956	4.09221	5e-05	0.00044076	8.58591	14.1588	-0.721656	0.005	0.027794	#N/A	#N/A	#N/A	#N/A	#N/A
Pgbd5	8.09205	9.17795	22.2243	20.9956	-1.32343	0.00015	0.00117604	6.47159	11.2186	-0.793701	0.005	0.027794	#N/A	#N/A	#N/A	#N/A	#N/A
Zfp184	16.4003	11.8303	8.52017	6.08589	0.950693	0.0115	0.0450901	8.01868	13.4819	-0.749587	0.005	0.027794	#N/A	#N/A	#N/A	#N/A	#N/A
Bmper	0.323981	0.304829	13.5578	12.5499	-5.37571	5e-05	0.00044076	4.27673	7.51953	-0.814134	0.00505	0.028005	#N/A	#N/A	#N/A	#N/A	#N/A
Myg1	35.4613	35.4598	16.4175	19.6829	0.9742	0.0068	0.0292641	25.4776	41.0967	-0.689793	0.00505	0.028005	#N/A	#N/A	#N/A	#N/A	#N/A
Samd10	11.0245	13.0082	83.4829	64.5678	-2.62302	5e-05	0.00044076	20.4849	12.365	0.728299	0.0051	0.02823	#N/A	#N/A	#N/A	#N/A	#N/A
Rgag1	0.032949	0.0478331	0.673389	0.549951	-3.92065	0.0008	0.00498864	0.29727	0.070265	2.0809	0.00515	0.028455	#N/A	#N/A	#N/A	#N/A	#N/A
Cdon	33.6405	43.4699	8.49708	9.71475	2.08205	5e-05	0.00044076	24.2204	37.2101	-0.619472	0.0052	0.028708	#N/A	#N/A	#N/A	#N/A	#N/A
Caskin2	14.7411	13.2996	1.51072	6.19727	1.8631	5e-05	0.00044076	11.2166	7.02243	0.675593	0.00525	0.028908	#N/A	#N/A	#N/A	#N/A	#N/A
Pdcd11	16.5994	16.4037	8.16204	8.77597	0.962337	0.00135	0.00763268	10.5318	16.2058	-0.621758	0.00525	0.028908	#N/A	#N/A	#N/A	#N/A	#N/A
Gtf2h3	21.9821	23.6817	10.9874	12.472	0.960885	0.00325	0.0159577	17.1787	26.9789	-0.651211	0.0053	0.02913	#N/A	#N/A	#N/A	#N/A	#N/A
Cks1b	153.901	147.066	25.229	49.4868	2.01012	5e-05	0.00044076	93.7372	146.14	-0.640658	0.00535	0.029382	#N/A	#N/A	#N/A	#N/A	#N/A
Lamb2	22.16	29.0015	0.801531	5.33051	3.06062	5e-05	0.00044076	17.086	26.0946	-0.610937	0.00535	0.029382	#N/A	#N/A	#N/A	#N/A	#N/A
[truncated: 436 more rows]

## Sheet: 2.3 RNA-Seq P2 GFP+-
Gene Name	P2 GFP+ rep1	P2 GFP+ rep2	P2 GFP- rep1	P2 GFP- rep2	log2FC P2(GFP+/-) RNA-Seq	P2(GFP+/-) p-val	P2(GFP+/-) q-val	E14 Lhx2 cKO	E14 Ctrl	log2FC E14 Lhx2 cKO/Ctrl RNA-Seq	E14 cKO/Ctrl p-val	E14 cKO/Ctrl q val	P2 Lhx2 cKO	P2 Ctrl	log2FC P2 Lhx2 cKO/Ctrl RNA-Seq	P2 cKO/Ctrl p-val	P2 cKO/Ctrl q val
[truncated: 1,506 more rows]

[truncated: 1 more sheets: 2.4 Retinal Gene IDs ontologies]
