# Supplementary material for: Epigenomic profiling of retinal progenitors reveals LHX2 is required for developmental regulation of open chromatin
Source: Commun Biol. 2019 Apr 25;2:142. doi: 10.1038/s42003-019-0375-9 (PMC6484012; doi:10.1038/s42003-019-0375-9)
Supplement: Supplementary file 6 — Supplementary Data 3 [file 42003_2019_375_MOESM6_ESM.xlsx]

## Sheet: AddSuppDATA.ReviewTableCoverage
Gene	Lhx2 cKO model	Expression	Age	Supporting data	Reference	Use for analysis in this study	ChIP-Seq Peak (mm9)	Chr	Start	End	Detailed Annotation	Distance to TSS	Nearest PromoterID	Entrez ID	Nearest Unigene	Nearest Refseq	Nearest Ensembl	Gene Name	Gene Alias	Gene Description	Gene Type	Gene	Distance to TSS	Nearest PromoterID	E14 ChIp-Seq R2 Coverage (Reads Count in given bp)	E14 ChIp-Seq R1 Coverage (Reads Count in given bp)		E14 ATAC-Seq GFP+ Coverage (Reads Count in given bp)		E14 ATAC-Seq Ctrl R2 Coverage (Reads Count in given bp)	E14 ATAC-Seq Ctrl R1 Coverage (Reads Count in given bp)	E14 ATAC-Seq Lhx2 cKO R2 Coverage (Reads Count in given bp)	E14 ATAC-Seq Lhx2 cKO R1 Coverage (Reads Count in given bp)	log2(FC) ATAC-Seq E14 Lhx2 cKO vs Ctrl	E14 H3K27Ac R1 Coverage (Reads Count in given bp)	E14 H3K27Ac R2 Coverage (Reads Count in given bp)	E14 H3K27Ac Isotype Ctrl Coverage (Reads Count in given bp)	Related gene_symbol	Gene	location	RNA-Seq log2(FC) E14 Lhx2 cKO vs Ctrl	p-value	q value
Vsx2	aPax6-Cre	Down	E13.5	ICC	Gordon, et al. 2013	Early+late RPC	E14	chr12	85875397	85875611	(TG)n|Simple_repeat|Simple_repeat	-35298	NM_007701	12677	Mm.4405	NM_007701	ENSMUSG00000021239	Vsx2	Chx10|Hox-10|Hox10|or	visual system homeobox 2	protein-coding	Vsx2	-35298	NM_007701	22.77	12.59		71.14		35.74	42.65	9.96	10.61	-1.93013	5	5.58	3.18	NM_001301427	NM_001301427	chr12:85910777-85936407	-3.37934	0.00035	0.003203
	aPax6-Cre	Down	E14	ICC	Gueta, et al. 2016	Early+late RPC	E14	chr12	85881735	85883234	Intergenic	-28318	NM_007701	12677	Mm.4405	NM_007701	ENSMUSG00000021239	Vsx2	Chx10|Hox-10|Hox10|or	visual system homeobox 2	protein-coding		-28318	NM_007701	795.02	737.66		1464.44		293.87	318.17	70.36	76.3	-2.06115	62.63	84.05	29.64
	Chx10-Cre	Down	E13.5	ISH	Roy, et al. 2013	Early+late RPC	E14	chr12	85872587	85874259	TTS (NM_173756)	-37379	NM_007701	12677	Mm.4405	NM_007701	ENSMUSG00000021239	Vsx2	Chx10|Hox-10|Hox10|or	visual system homeobox 2	protein-coding		-37379	NM_007701	957.57	945.99		3577.82		688.25	817.85	142.84	125.69	-2.48766	71.55	94.72	23.29
	Pdgfra-Cre	Down	P0	ISH	de Melo, et al. 2016	Early+late RPC	E14	chr12	85930909	85931641	intron (NM_007701, intron 3 of 4)	20473	NM_007701	12677	Mm.4405	NM_007701	ENSMUSG00000021239	Vsx2	Chx10|Hox-10|Hox10|or	visual system homeobox 2	protein-coding		20473	NM_007701	207.11	159.87		77.71		85.63	92.83	36.06	37.29	-1.28273	29.44	40.06	10.58
																									P2 ChIp-Seq R1 Coverage (Reads Count in given bp)	P2 ChIp-Seq R2 Coverage (Reads Count in given bp)	P2 ChIp-Seq R3 Coverage (Reads Count in given bp)	P2 ATAC-Seq GFP+ Coverage (Reads Count in given bp)	P2 ATAC-Seq GFP- Coverage (Reads Count in given bp)	P2 ATAC-Seq Ctrl R2 Coverage (Reads Count in given bp)	P2 ATAC-Seq Ctrl R1 Coverage (Reads Count in given bp)	P2 ATAC-Seq Lhx2 cKO R2 Coverage (Reads Count in given bp)	p2 ATAC-Seq Lhx2 cKO R1 Coverage (Reads Count in given bp)	log2(FC) ATAC-Seq P2 Lhx2 cKO vs Ctrl	P2 H3K27Ac Coverage (Reads Count in given bp)	P2 H3K27Ac Istotype Ctrl Coverage (Reads Count in given bp)		Related gene_symbol	Gene	location	RNA-Seq log2(FC) P2 Lhx2 cKO vs Ctrl	p-value	q value
							P2	chr12	85882580	85882716	Intergenic	-28130	NM_007701	12677	Mm.4405	NM_007701	ENSMUSG00000021239	Vsx2	Chx10|Hox-10|Hox10|or	visual system homeobox 2	protein-coding		-28130	NM_007701	260.96	22.22	211.11	158.92	21.39	74.35	66.56	69.64	59.65	-0.124163	1.05	0		NM_001301427	NM_001301427	chr12:85910777-85936407	-1.01422	0.00855	0.630285
							P2	chr12	85873197	85873333	TTS (NM_173756)	-37513	NM_007701	12677	Mm.4405	NM_007701	ENSMUSG00000021239	Vsx2	Chx10|Hox-10|Hox10|or	visual system homeobox 2	protein-coding		-37513	NM_007701	130.04	51.84	61.15	225.15	55.13	131.69	136.54	151.43	130.74	0.073094	2.32	0
							P2	chr12	85889218	85889354	Intergenic	-21492	NM_007701	12677	Mm.4405	NM_007701	ENSMUSG00000021239	Vsx2	Chx10|Hox-10|Hox10|or	visual system homeobox 2	protein-coding		-21492	NM_007701	86.54	32.59	117.28	82.26	13.33	39.62	36.02	21.35	23.69	-0.747943	2.53	12.84
							P2	chr12	85931313	85931449	intron (NM_001301427, intron 3 of 4)	20603	NM_001301427	12677	Mm.4405	NM_007701	ENSMUSG00000021239	Vsx2	Chx10|Hox-10|Hox10|or	visual system homeobox 2	protein-coding		20603	NM_001301427	42.83	16.29	12.57	12.36	9.78	16.55	12.99	4.6	9.76	-1.04061	12.44	33.39
																									E14 ChIp-Seq R2 Coverage (Reads Count in given bp)	E14 ChIp-Seq R1 Coverage (Reads Count in given bp)		E14 ATAC-Seq GFP+ Coverage (Reads Count in given bp)		E14 ATAC-Seq Ctrl R2 Coverage (Reads Count in given bp)	E14 ATAC-Seq Ctrl R1 Coverage (Reads Count in given bp)	E14 ATAC-Seq Lhx2 cKO R2 Coverage (Reads Count in given bp)	E14 ATAC-Seq Lhx2 cKO R1 Coverage (Reads Count in given bp)	log2(FC) ATAC-Seq E14 Lhx2 cKO vs Ctrl	E14 H3K27Ac R1 Coverage (Reads Count in given bp)	E14 H3K27Ac R2 Coverage (Reads Count in given bp)	E14 H3K27Ac Istotype Ctrl Coverage (Reads Count in given bp)	Related gene_symbol	Gene	location	RNA-Seq log2(FC) E14 Lhx2 cKO vs Ctrl	p-value	q value
Atoh7	aPax6-Cre	Up	E13.5	ISH	Gordon, et al. 2013	Early RPC	E14	chr10	62552186	62553281	Intergenic	-10171	NM_016864	53404	Mm.228661	NM_016864	ENSMUSG00000036816	Atoh7	Math5|bHLHa13	atonal homolog 7 (Drosophila)	protein-coding	Atoh7	-10171	NM_016864	198.15	217.77		280.55		202.61	223.32	49.17	43.46	-2.20106	42.29	61.07	15.88	NM_016864	/Atoh7/	chr10:62562903-62563353	-1.34386	5e-05	0.00061
Bmp4	Chx10-Cre	Down	E13.5	ISH	Thein, et al. 2016	Early RPC	E14	chr14	47258958	47259897	Intergenic	-249084						Bmp4				Bmp4	-249084		242.72	178.12		288.12		106.93	104.92	11.41	9.6	-3.3339	4.28	2.96	9.53	NM_007554	/Bmp4/	chr14:46999198-47010274	2.61585	5e-05	0.00061
							E14	chr14	47281293	47281998	Intergenic	-271302						Bmp4					-271302		158.18	207.7		394.25		173.07	198.81	27.26	22.47	-2.90265	6.07	13.3	13.76
																									P2 ChIp-Seq R1 Coverage (Reads Count in given bp)	P2 ChIp-Seq R2 Coverage (Reads Count in given bp)	P2 ChIp-Seq R3 Coverage (Reads Count in given bp)	P2 ATAC-Seq GFP+ Coverage (Reads Count in given bp)	P2 ATAC-Seq GFP- Coverage (Reads Count in given bp)	P2 ATAC-Seq Ctrl R2 Coverage (Reads Count in given bp)	P2 ATAC-Seq Ctrl R1 Coverage (Reads Count in given bp)	P2 ATAC-Seq Lhx2 cKO R2 Coverage (Reads Count in given bp)	p2 ATAC-Seq Lhx2 cKO R1 Coverage (Reads Count in given bp)	log2(FC) ATAC-Seq P2 Lhx2 cKO vs Ctrl	P2 H3K27Ac Coverage (Reads Count in given bp)	P2 H3K27Ac Istotype Ctrl Coverage (Reads Count in given bp)		Related gene_symbol	Gene	location	RNA-Seq log2(FC) P2 Lhx2 cKO vs Ctrl	p-value	q value
							P2	chr14	47281652	47281788	Intergenic	-271376						Bmp4					-271376		57.25	7.41	25.13	32.25	5.59	38.69	56.99	26.28	20.35	-1.03696	1.26	0		NM_007554	/Bmp4/	chr14:46999198-47010274	-0.341491	0.71645
							P2	chr14	47333603	47333739	Intergenic	-323327						Bmp4					-323327		18.2	0	33.51	0.58	0.54	0.93	1.37	2.63	0.56	0.471923	0	5.14
							P2	chr14	47259226	47259362	Intergenic	-248950						Bmp4					-248950		71.68	14.81	61.15	57.16	5.27	74.59	90.95	55.84	38.47	-0.811697	0	0
																									E14 ChIp-Seq R2 Coverage (Reads Count in given bp)	E14 ChIp-Seq R1 Coverage (Reads Count in given bp)		E14 ATAC-Seq GFP+ Coverage (Reads Count in given bp)		E14 ATAC-Seq Ctrl R2 Coverage (Reads Count in given bp)	E14 ATAC-Seq Ctrl R1 Coverage (Reads Count in given bp)	E14 ATAC-Seq Lhx2 cKO R2 Coverage (Reads Count in given bp)	E14 ATAC-Seq Lhx2 cKO R1 Coverage (Reads Count in given bp)	log2(FC) ATAC-Seq E14 Lhx2 cKO vs Ctrl	E14 H3K27Ac R1 Coverage (Reads Count in given bp)	E14 H3K27Ac R2 Coverage (Reads Count in given bp)	E14 H3K27Ac Istotype Ctrl Coverage (Reads Count in given bp)	Related gene_symbol	Gene	location	RNA-Seq log2(FC) E14 Lhx2 cKO vs Ctrl	p-value	q value
Ccnd1	aPax6-Cre	Down	E12, E13, E15	ICC	Gordon, et al. 2013	Early RPC	E14	chr7	152196530	152197218	Intergenic	-71044	NM_007631	12443	Mm.273049	NM_007631	ENSMUSG00000070348	Ccnd1	AI327039|CycD1|Cyl-1|PRAD1|bcl-1|cD1	cyclin D1	protein-coding	Ccnd1	-71044	NM_007631	146.07	173.71		200.12		251.99	252.81	30.47	24.5	-3.199	7.32	12.97	10.58	NM_007631	/Ccnd1/	chr7:152115835-152125830	-1.91475	5e-05	0.00061
																									P2 ChIp-Seq R1 Coverage (Reads Count in given bp)	P2 ChIp-Seq R2 Coverage (Reads Count in given bp)	P2 ChIp-Seq R3 Coverage (Reads Count in given bp)	P2 ATAC-Seq GFP+ Coverage (Reads Count in given bp)	P2 ATAC-Seq GFP- Coverage (Reads Count in given bp)	P2 ATAC-Seq Ctrl R2 Coverage (Reads Count in given bp)	P2 ATAC-Seq Ctrl R1 Coverage (Reads Count in given bp)	P2 ATAC-Seq Lhx2 cKO R2 Coverage (Reads Count in given bp)	p2 ATAC-Seq Lhx2 cKO R1 Coverage (Reads Count in given bp)	log2(FC) ATAC-Seq P2 Lhx2 cKO vs Ctrl	P2 H3K27Ac Coverage (Reads Count in given bp)	P2 H3K27Ac Istotype Ctrl Coverage (Reads Count in given bp)		Related gene_symbol	Gene	location	RNA-Seq log2(FC) P2 Lhx2 cKO vs Ctrl	p-value	q value
							P2	chr7	152196793	152196929	Intergenic	-71031	NM_007631	12443	Mm.273049	NM_007631	ENSMUSG00000070348	Ccnd1	AI327039|CycD1|Cyl-1|PRAD1|bcl-1|cD1	cyclin D1	protein-coding		-71031	NM_007631	52.15	25.18	20.94	61.21	5.27	52.68	47.41	27.92	26.48	-0.879619	4.43	15.41		NM_007631	/Ccnd1/	chr7:152115835-152125830	-0.333584	0.40295	0.994159
								chr7	152392295	152392431		-266589	NM_007631	12443	Mm.273049	NM_007631	ENSMUSG00000070348	Ccnd1	AI327039|CycD1|Cyl-1|PRAD1|bcl-1|cD1	cyclin D1	protein-coding		-266589	NM_007631	30.4	0	6.7	106.01	21.82	95.33	95.51	116.61	78.89	0.034805	25.3	30.82
								chr7	152313610	152313746		-187904	NM_007631	12443	Mm.273049	NM_007631	ENSMUSG00000070348	Ccnd1	AI327039|CycD1|Cyl-1|PRAD1|bcl-1|cD1	cyclin D1	protein-coding		-187904	NM_007631	10.87	0	11.73	3.09	0.43	6.29	4.56	3.94	3.62	-0.521237	1.69	0
																									E14 ChIp-Seq R2 Coverage (Reads Count in given bp)	E14 ChIp-Seq R1 Coverage (Reads Count in given bp)		E14 ATAC-Seq GFP+ Coverage (Reads Count in given bp)		E14 ATAC-Seq Ctrl R2 Coverage (Reads Count in given bp)	E14 ATAC-Seq Ctrl R1 Coverage (Reads Count in given bp)	E14 ATAC-Seq Lhx2 cKO R2 Coverage (Reads Count in given bp)	E14 ATAC-Seq Lhx2 cKO R1 Coverage (Reads Count in given bp)	log2(FC) ATAC-Seq E14 Lhx2 cKO vs Ctrl	E14 H3K27Ac R1 Coverage (Reads Count in given bp)	E14 H3K27Ac R2 Coverage (Reads Count in given bp)	E14 H3K27Ac Istotype Ctrl Coverage (Reads Count in given bp)	Related gene_symbol	Gene	location	RNA-Seq log2(FC) E14 Lhx2 cKO vs Ctrl	p-value	q value
Dll1	Pdgfra-Cre	Down	P0	ISH	de Melo, et al. 2016	Late RPC	E14	chr2	119139602	119139959	Intergenic	-11740	NM_019454	54485	Mm.143719	NM_019454	ENSMUSG00000027314	Dll4	Delta4	delta-like 4 (Drosophila)	protein-coding	Dll1	-11740	NM_019454	62.5	32.1		59.99		87.3	107.47	13.66	11.86	-2.93207	9.99	11.66	12.7	NM_019454	/Dll4/	chr2:119146934-119161402	-1.28109	5e-05	0.00061
																									P2 ChIp-Seq R1 Coverage (Reads Count in given bp)	P2 ChIp-Seq R2 Coverage (Reads Count in given bp)	P2 ChIp-Seq R3 Coverage (Reads Count in given bp)	P2 ATAC-Seq GFP+ Coverage (Reads Count in given bp)	P2 ATAC-Seq GFP- Coverage (Reads Count in given bp)	P2 ATAC-Seq Ctrl R2 Coverage (Reads Count in given bp)	P2 ATAC-Seq Ctrl R1 Coverage (Reads Count in given bp)	P2 ATAC-Seq Lhx2 cKO R2 Coverage (Reads Count in given bp)	p2 ATAC-Seq Lhx2 cKO R1 Coverage (Reads Count in given bp)	log2(FC) ATAC-Seq P2 Lhx2 cKO vs Ctrl	P2 H3K27Ac Coverage (Reads Count in given bp)	P2 H3K27Ac Istotype Ctrl Coverage (Reads Count in given bp)		Related gene_symbol	Gene	location	RNA-Seq log2(FC) P2 Lhx2 cKO vs Ctrl	p-value	q value
							P2	chr17	15322353	15322489	Intergenic	190519						Dll1					190519		49.71	10.37	8.38	54.84	33.21	27.97	31	23.65	17	-0.536726	3.79	1.28		NM_007865	/Dll1/	chr17:15504317-15512787	0.228085	0.2836
Dll3	Pdgfra-Cre	Down	P0	ISH	de Melo, et al. 2016	Late RPC		chr17	15385056	15385192	Intergenic	127816						Dll1				Dll3	127816		34.17	5.92	1.68	53.1	20.42	47.32	56.53	45	39.58	-0.296113	8.22	1.28
								chr17	15431246	15431382	Intergenic	81626						Dll1					81626		20.64	4.44	2.51	11.39	3.65	2.1	2.96	1.31	0.56	-1.4361	2.53	0
								chr17	15460139	15460275	Intergenic	52733						Dll1					52733		73.67	16.29	22.62	39.39	6.66	31.23	38.75	13.8	11.99	-1.44013	2.32	0
								chr17	15460423	15460559	Intergenic	52449						Dll1					52449		65.24	31.1	1.68	37.07	8.49	27.74	29.86	14.12	9.76	-1.27027	4.01	1.28
																									E14 ChIp-Seq R2 Coverage (Reads Count in given bp)	E14 ChIp-Seq R1 Coverage (Reads Count in given bp)		E14 ATAC-Seq GFP+ Coverage (Reads Count in given bp)		E14 ATAC-Seq Ctrl R2 Coverage (Reads Count in given bp)	E14 ATAC-Seq Ctrl R1 Coverage (Reads Count in given bp)	E14 ATAC-Seq Lhx2 cKO R2 Coverage (Reads Count in given bp)	E14 ATAC-Seq Lhx2 cKO R1 Coverage (Reads Count in given bp)	log2(FC) ATAC-Seq E14 Lhx2 cKO vs Ctrl	E14 H3K27Ac R1 Coverage (Reads Count in given bp)	E14 H3K27Ac R2 Coverage (Reads Count in given bp)	E14 H3K27Ac Istotype Ctrl Coverage (Reads Count in given bp)	Related gene_symbol	Gene	location	RNA-Seq log2(FC) E14 Lhx2 cKO vs Ctrl	p-value	q value
Etv5	Chx10-Cre	Down	E13.5	ISH	Thein, et al. 2016	Early RPC	E14	chr12	39323034	39323735	Intergenic	-183284)	NM_001163154	14009	Mm.4866	NM_007960	ENSMUSG00000004151	Etv1	ER81|Etsrp81	ets variant 1	protein-coding	Etv5	-183284)	NM_001163154	100.04	128.4		188.55		47.58	65.14	15.97	17.24	-1.76305	6.6	9.03	10.58	NM_001163154	/Etv1/	chr12:39506844-39594802	2.8542	0.39175	0.625448
								chr12	40027745	40028652	Intergenic	517900	NM_001163154	14009	Mm.4866	NM_007960	ENSMUSG00000004151	Etv1	ER81|Etsrp81	ets variant 1	protein-coding		517900	NM_001163154	364.08	298.34		85.85		31.7	38.72	24.59	11.7	-0.956413	9.99	16.25	5.29
								chr12	39162099	39163046	Intergenic	-344096)	NM_001163154	14009	Mm.4866	NM_007960	ENSMUSG00000004151	Etv1	ER81|Etsrp81	ets variant 1	protein-coding		-344096)	NM_001163154	275.91	232.25		97.28		18.99	18.04	6.19	9.05	-1.28083	4.46	6.9	19.05
								chr12	40468103	40468381	Intergenic	+961573)	NM_001163154	14009	Mm.4866	NM_007960	ENSMUSG00000004151	Etv1	ER81|Etsrp81	ets variant 1	protein-coding		+961573)	NM_001163154	44.57	57.9		22.86		27.94	35.65	6.56	2.81	-2.76268	0.54	1.97	0
								chr12	39617926	39618315	Intergenic	107822	NM_001163154	14009	Mm.4866	NM_007960	ENSMUSG00000004151	Etv1	ER81|Etsrp81	ets variant 1	protein-coding		107822	NM_001163154	61.77	69.86		30		11.99	14.22	2.67	1.87	-2.52935	2.5	1.97	0
								chr12	39753903	39754101	Intergenic	243704	NM_001163154	14009	Mm.4866	NM_007960	ENSMUSG00000004151	Etv1	ER81|Etsrp81	ets variant 1	protein-coding		243704	NM_001163154	37.3	10.7		3.14		2.38	3.93	0.91	0.78	-1.90062	0.36	0.82	0
																									P2 ChIp-Seq R1 Coverage (Reads Count in given bp)	P2 ChIp-Seq R2 Coverage (Reads Count in given bp)	P2 ChIp-Seq R3 Coverage (Reads Count in given bp)	P2 ATAC-Seq GFP+ Coverage (Reads Count in given bp)	P2 ATAC-Seq GFP- Coverage (Reads Count in given bp)	P2 ATAC-Seq Ctrl R2 Coverage (Reads Count in given bp)	P2 ATAC-Seq Ctrl R1 Coverage (Reads Count in given bp)	P2 ATAC-Seq Lhx2 cKO R2 Coverage (Reads Count in given bp)	p2 ATAC-Seq Lhx2 cKO R1 Coverage (Reads Count in given bp)	log2(FC) ATAC-Seq P2 Lhx2 cKO vs Ctrl	P2 H3K27Ac Coverage (Reads Count in given bp)	P2 H3K27Ac Istotype Ctrl Coverage (Reads Count in given bp)		Related gene_symbol	Gene	location	RNA-Seq log2(FC) P2 Lhx2 cKO vs Ctrl	p-value	q value
							P2	chr16	22308148	22308284		131576						Etv5					131576		10.87	0	22.62	0.97	0	0	0.46	0	0.28	-0.716207	0	0		NM_023794	/Etv5/	chr16:22381385-22439643	-0.338419	0.08955
								chr16	22529665	22529801		-89941						Etv5					-89941		17.53	13.33	25.97	0	0.75	0.47	0.46	0.66	0.56	0.391579	0.63	0
								chr16	22562929	22563065		-123205						Etv5					-123205		17.97	0	8.38	0	0	0	0.23	0.66	0	1.52083	1.05	0
																									E14 ChIp-Seq R2 Coverage (Reads Count in given bp)	E14 ChIp-Seq R1 Coverage (Reads Count in given bp)		E14 ATAC-Seq GFP+ Coverage (Reads Count in given bp)		E14 ATAC-Seq Ctrl R2 Coverage (Reads Count in given bp)	E14 ATAC-Seq Ctrl R1 Coverage (Reads Count in given bp)	E14 ATAC-Seq Lhx2 cKO R2 Coverage (Reads Count in given bp)	E14 ATAC-Seq Lhx2 cKO R1 Coverage (Reads Count in given bp)	log2(FC) ATAC-Seq E14 Lhx2 cKO vs Ctrl	E14 H3K27Ac R1 Coverage (Reads Count in given bp)	E14 H3K27Ac R2 Coverage (Reads Count in given bp)	E14 H3K27Ac Istotype Ctrl Coverage (Reads Count in given bp)	Related gene_symbol	Gene	location	RNA-Seq log2(FC) E14 Lhx2 cKO vs Ctrl	p-value	q value
Fgf15	Chx10-Cre	Down	E13.5	ISH	Thein, et al. 2016	Early RPC	E14	chr7	152080528	152082417	promoter-TSS (NM_008003)	-965	NM_008003	14170	Mm.3904	NM_008003	ENSMUSG00000031073	Fgf15	FGF19	fibroblast growth factor 15	protein-coding	Fgf15	-965	NM_008003	587.43	546.95		989.63		638.58	641.96	108.36	97.13	-2.63961	108.3	144.47	39.16	NM_008003	/Fgf15/	chr7:152082436-152086856	-3.39929	5e-05	0.00061
																									P2 ChIp-Seq R1 Coverage (Reads Count in given bp)	P2 ChIp-Seq R2 Coverage (Reads Count in given bp)	P2 ChIp-Seq R3 Coverage (Reads Count in given bp)	P2 ATAC-Seq GFP+ Coverage (Reads Count in given bp)	P2 ATAC-Seq GFP- Coverage (Reads Count in given bp)	P2 ATAC-Seq Ctrl R2 Coverage (Reads Count in given bp)	P2 ATAC-Seq Ctrl R1 Coverage (Reads Count in given bp)	P2 ATAC-Seq Lhx2 cKO R2 Coverage (Reads Count in given bp)	p2 ATAC-Seq Lhx2 cKO R1 Coverage (Reads Count in given bp)	log2(FC) ATAC-Seq P2 Lhx2 cKO vs Ctrl	P2 H3K27Ac Coverage (Reads Count in given bp)	P2 H3K27Ac Istotype Ctrl Coverage (Reads Count in given bp)		Related gene_symbol	Gene	location	RNA-Seq log2(FC) P2 Lhx2 cKO vs Ctrl	p-value	q value
							P2	chr7	152081104	152081240	Intergenic	-1265	NM_008003	14170	Mm.3904	NM_008003	ENSMUSG00000031073	Fgf15	FGF19	fibroblast growth factor 15	protein-coding		-1265	NM_008003	47.04	2.96	10.05	28.19	11.07	15.15	23.71	11.5	13.38	-0.643299	11.38	0		NM_008003	/Fgf15/	chr7:152082436-152086856	-0.306111	0.15505	0.994159
								chr7	152066531	152066667	(TC)n|Simple_repeat|Simple_repeat	-15838	NM_008003	14170	Mm.3904	NM_008003	ENSMUSG00000031073	Fgf15	FGF19	fibroblast growth factor 15	protein-coding		-15838	NM_008003	17.53	0	20.94	0.77	0.54	0	0	0.66	1.12		0	0
																									E14 ChIp-Seq R2 Coverage (Reads Count in given bp)	E14 ChIp-Seq R1 Coverage (Reads Count in given bp)		E14 ATAC-Seq GFP+ Coverage (Reads Count in given bp)		E14 ATAC-Seq Ctrl R2 Coverage (Reads Count in given bp)	E14 ATAC-Seq Ctrl R1 Coverage (Reads Count in given bp)	E14 ATAC-Seq Lhx2 cKO R2 Coverage (Reads Count in given bp)	E14 ATAC-Seq Lhx2 cKO R1 Coverage (Reads Count in given bp)	log2(FC) ATAC-Seq E14 Lhx2 cKO vs Ctrl	E14 H3K27Ac R1 Coverage (Reads Count in given bp)	E14 H3K27Ac R2 Coverage (Reads Count in given bp)	E14 H3K27Ac Istotype Ctrl Coverage (Reads Count in given bp)	Related gene_symbol	Gene	location	RNA-Seq log2(FC) E14 Lhx2 cKO vs Ctrl	p-value	q value
Fgf3	Chx10-Cre	Down	E13.5	ISH	Thein, et al. 2016	Early RPC	E14	chr7	151983064	151983799	Intergenic	-41086	NM_008007	14174	Mm.4947	NM_008007		Fgf3	Fgf-3|Int-2|Int-P	fibroblast growth factor 3	protein-coding	Fgf3	-41086	NM_008007	151.88	130.29		130.7		163.33	200.51	30.66	25.28	-2.70135	15.52	17.24	22.23	NM_008007	/Fgf3/	chr7:152024516-152029253	-3.4092	5e-05	0.00061
Fgf9	Chx10-Cre	Down	E13.5	ISH	Thein, et al. 2016	Early RPC	E14	chr14	59256111	59257361	Intergenic	+565213)	NM_013518	14180	Mm.8846	NM_013518		Fgf9	Eks	fibroblast growth factor 9	protein-coding	Fgf9	+565213)	NM_013518	730.1	733.88		608.23		333.15	394.02	40.31	39.56	-3.18657	28.9	41.86	35.99	NM_013518	/Fgf9/	chr14:58691522-58731557	-2.46896	5e-05	0.00061
								chr14	58772638	58773372	Intergenic	81482	NM_013518	14180	Mm.8846	NM_013518		Fgf9	Eks	fibroblast growth factor 9	protein-coding		81482	NM_013518	148.25	112.66		513.1		276.9	279.66	29.93	27.46	-3.27767	11.42	21.34	11.64
								chr14	58686401	58686650	Intergenic	-4998	NM_013518	14180	Mm.8846	NM_013518		Fgf9	Eks	fibroblast growth factor 9	protein-coding		-4998	NM_013518	36.82	5.04		16.57		11.84	10.5	2.79	1.4	-2.41461	0.18	0.66	2.12
								chr14	58654649	58655735	Intergenic	-36331	NM_013518	14180	Mm.8846	NM_013518		Fgf9	Eks	fibroblast growth factor 9	protein-coding		-36331	NM_013518	426.34	422.96		678.51		473.52	496.5	37.39	39.63	-3.65471	20.34	30.86	17.99
																									P2 ChIp-Seq R1 Coverage (Reads Count in given bp)	P2 ChIp-Seq R2 Coverage (Reads Count in given bp)	P2 ChIp-Seq R3 Coverage (Reads Count in given bp)	P2 ATAC-Seq GFP+ Coverage (Reads Count in given bp)	P2 ATAC-Seq GFP- Coverage (Reads Count in given bp)	P2 ATAC-Seq Ctrl R2 Coverage (Reads Count in given bp)	P2 ATAC-Seq Ctrl R1 Coverage (Reads Count in given bp)	P2 ATAC-Seq Lhx2 cKO R2 Coverage (Reads Count in given bp)	p2 ATAC-Seq Lhx2 cKO R1 Coverage (Reads Count in given bp)	log2(FC) ATAC-Seq P2 Lhx2 cKO vs Ctrl	P2 H3K27Ac Coverage (Reads Count in given bp)	P2 H3K27Ac Istotype Ctrl Coverage (Reads Count in given bp)		Related gene_symbol	Gene	location	RNA-Seq log2(FC) P2 Lhx2 cKO vs Ctrl	p-value	q value
							P2	chr14	58655138	58655274	Intergenic	-36317	NM_013518	14180	Mm.8846	NM_013518		Fgf9	Eks	fibroblast growth factor 9	protein-coding		-36317	NM_013518	191.95	16.29	72.04	82.64	10.42	103.49	99.84	86.72	54.92	-0.521594	1.9	12.84		NM_013518	/Fgf9/	chr14:58691522-58731557	-0.638222	0.0038	0.384258
							P2	chr14	58861926	58862062	(TC)n|Simple_repeat|Simple_repeat	170471	NM_013518	14180	Mm.8846	NM_013518		Fgf9	Eks	fibroblast growth factor 9	protein-coding		170471	NM_013518	39.06	0	140.74	0.77	0	0.7	0.46	0.66	0.56	0.0727563	0.21	6.42
							P2	chr14	58669736	58669872	Lx8|LINE|L1	-21719	NM_013518	14180	Mm.8846	NM_013518		Fgf9	Eks	fibroblast growth factor 9	protein-coding		-21719	NM_013518	28.4	26.66	20.94	22.59	2.36	19.11	18.92	9.53	13.94	-0.69632	0.84	0
							P2	chr14	58876739	58876875	(GA)n|Simple_repeat|Simple_repeat	185284	NM_013518	14180	Mm.8846	NM_013518		Fgf9	Eks	fibroblast growth factor 9	protein-coding		185284	NM_013518	15.09	0	29.32	0.19	0.21	0.93	0.46	0	0		0.63	0
							P2	chr14	59256815	59256951		565360						Fgf9					565360		130.04	62.21	95.5	67.97	13.65	89.74	93.01	49.93	32.61	-1.14671	1.48	28.25
							P2	chr14	59277506	59277642		586051						Fgf9					586051		123.38	5.92	263.04	7.92	7.2	14.92	20.74	16.42	23.14	0.149736	0	0
Gli1	aPax6-Cre	Down	E14	ISH	Gueta, et al. 2016	Early RPC																Gli1			E14 ChIp-Seq R2 Coverage (Reads Count in given bp)	E14 ChIp-Seq R1 Coverage (Reads Count in given bp)		E14 ATAC-Seq GFP+ Coverage (Reads Count in given bp)		E14 ATAC-Seq Ctrl R2 Coverage (Reads Count in given bp)	E14 ATAC-Seq Ctrl R1 Coverage (Reads Count in given bp)	E14 ATAC-Seq Lhx2 cKO R2 Coverage (Reads Count in given bp)	E14 ATAC-Seq Lhx2 cKO R1 Coverage (Reads Count in given bp)	log2(FC) ATAC-Seq E14 Lhx2 cKO vs Ctrl	E14 H3K27Ac R1 Coverage (Reads Count in given bp)	E14 H3K27Ac R2 Coverage (Reads Count in given bp)	E14 H3K27Ac Istotype Ctrl Coverage (Reads Count in given bp)	Related gene_symbol	Gene	location	RNA-Seq log2(FC) E14 Lhx2 cKO vs Ctrl	p-value	q value
							E14	chr1	120568920	120569126	Intergenic	381173						Gli2					381173		34.64	40.28		57.28		47.73	54.64	9.65	6.16	-2.69488	4.28	7.55	0	NM_001081125	/Gli2/	chr1:120730637-120950196	0.758375	0.00165	0.011594
								chr1	121226119	121226534	Intergenic	-276131						Gli2					-276131		55.23	47.83		105.42		49.75	65.14	11.05	11.39	-2.35611	1.78	5.58	0
							E14	chr13	15200218	15200695	Intergenic	-355100	NM_008130	14634	Mm.5098	NM_008130	ENSMUSG00000021318	Gli3	AI854843|AU023367|Bph|GLI3-190|GLI3FL|Pdn|Xt|add	GLI-Kruppel family member GLI3	protein-coding		-355100	NM_008130	20.11	13.22		87.71		16.53	23.23	8.07	7.18	-1.38251	7.67	8.37	6.35	NM_008130	/Gli3/	chr13:15555555-15821858	0.615202	0.00755	0.038331
								chr13	15635897	15636662	intron (NM_008130, intron 2 of 14)	80723	NM_008130	14634	Mm.5098	NM_008130	ENSMUSG00000021318	Gli3	AI854843|AU023367|Bph|GLI3-190|GLI3FL|Pdn|Xt|add	GLI-Kruppel family member GLI3	protein-coding		80723	NM_008130	56.44	49.72		64.42		29.03	41.59	11.29	11.7	-1.61907	4.46	7.06	20.11
								chr13	15635897	15636662	intron (NM_008130, intron 2 of 14)	80723	NM_008130	14634	Mm.5098	NM_008130	ENSMUSG00000021318	Gli3	AI854843|AU023367|Bph|GLI3-190|GLI3FL|Pdn|Xt|add	GLI-Kruppel family member GLI3	protein-coding		80723	NM_008130	56.44	49.72		64.42		29.03	41.59	11.29	11.7	-1.61907	1.25	1.48	2.12
								chr13	15641407	15641685	intron (NM_008130, intron 3 of 14)	85990	NM_008130	14634	Mm.5098	NM_008130	ENSMUSG00000021318	Gli3	AI854843|AU023367|Bph|GLI3-190|GLI3FL|Pdn|Xt|add	GLI-Kruppel family member GLI3	protein-coding		85990	NM_008130	7.51	6.92		15.28		5.92	7.85	3.1	2.11	-1.40217	1.78	2.3	4.23
																									P2 ChIp-Seq R1 Coverage (Reads Count in given bp)	P2 ChIp-Seq R2 Coverage (Reads Count in given bp)	P2 ChIp-Seq R3 Coverage (Reads Count in given bp)	P2 ATAC-Seq GFP+ Coverage (Reads Count in given bp)	P2 ATAC-Seq GFP- Coverage (Reads Count in given bp)	P2 ATAC-Seq Ctrl R2 Coverage (Reads Count in given bp)	P2 ATAC-Seq Ctrl R1 Coverage (Reads Count in given bp)	P2 ATAC-Seq Lhx2 cKO R2 Coverage (Reads Count in given bp)	p2 ATAC-Seq Lhx2 cKO R1 Coverage (Reads Count in given bp)	log2(FC) ATAC-Seq P2 Lhx2 cKO vs Ctrl	P2 H3K27Ac Coverage (Reads Count in given bp)	P2 H3K27Ac Istotype Ctrl Coverage (Reads Count in given bp)		Related gene_symbol	Gene	location	RNA-Seq log2(FC) P2 Lhx2 cKO vs Ctrl	p-value
							P2	chr1	120897305	120897441		52823	NM_001081125	14633	Mm.273292	NM_001081125	ENSMUSG00000048402	Gli2	-	GLI-Kruppel family member GLI2	protein-coding		52823	NM_001081125	60.8	10.37	16.75	35.53	8.81	31.47	37.84	8.87	11.71	-1.75182	3.16	0		NM_001081125	/Gli2/	chr1:120730637-120950196	-0.577805	0.0058	0.518617
								chr1	121011144	121011280	(GA)n|Simple_repeat|Simple_repeat	-61016	NM_001081125	14633	Mm.273292	NM_001081125	ENSMUSG00000048402	Gli2	-	GLI-Kruppel family member GLI2	protein-coding		-61016	NM_001081125	8.88	0	18.43	0.19	0	0	0.46	1.97	0.56	2.45943	0.42	0
								chr1	121153463	121153599		-203335	NM_001081125	14633	Mm.273292	NM_001081125	ENSMUSG00000048402	Gli2	-	GLI-Kruppel family member GLI2	protein-coding		-203335	NM_001081125	64.58	13.33	6.7	59.67	13.76	80.18	113.75	76.86	57.15	-0.533195	3.37	0
								chr1	121226163	121226299		-276035	NM_001081125	14633	Mm.273292	NM_001081125	ENSMUSG00000048402	Gli2	-	GLI-Kruppel family member GLI2	protein-coding		-276035	NM_001081125	23.97	8.89	22.62	10.81	4.94	13.52	12.99	22.99	25.65	0.875607	2.11	0
								chr1	121208452	121208588		-258324	NM_001081125	14633	Mm.273292	NM_001081125	ENSMUSG00000048402	Gli2	-	GLI-Kruppel family member GLI2	protein-coding		-258324	NM_001081125	7.1	0	0.84	0.39	2.69	0	0	0	2.23		0.42	0
																									E14 ChIp-Seq R2 Coverage (Reads Count in given bp)	E14 ChIp-Seq R1 Coverage (Reads Count in given bp)		E14 ATAC-Seq GFP+ Coverage (Reads Count in given bp)		E14 ATAC-Seq Ctrl R2 Coverage (Reads Count in given bp)	E14 ATAC-Seq Ctrl R1 Coverage (Reads Count in given bp)	E14 ATAC-Seq Lhx2 cKO R2 Coverage (Reads Count in given bp)	E14 ATAC-Seq Lhx2 cKO R1 Coverage (Reads Count in given bp)	log2(FC) ATAC-Seq E14 Lhx2 cKO vs Ctrl	E14 H3K27Ac R1 Coverage (Reads Count in given bp)	E14 H3K27Ac R2 Coverage (Reads Count in given bp)	E14 H3K27Ac Istotype Ctrl Coverage (Reads Count in given bp)	Related gene_symbol	Gene	location	RNA-Seq log2(FC) E14 Lhx2 cKO vs Ctrl	p-value	q value
Hes1	aPax6-Cre	Down	E13.5	ISH	Gordon, et al. 2013	Early RPC	E14	chr16	30038327	30039535	Intergenic	-26495						Hes1				Hes1	-26495		93.99	90.63		690.08		413.44	409.72	48.62	48.29	-3.08646	25.16	26.1	16.94	NM_008235	/Hes1/	chr16:30065442-30067882	-1.41633	5e-05	0.00061
								chr16	29883073	29883829	Intergenic	-181975						Hes1					-181975		34.4	54.13		94.99		43.39	32.04	17.6	10.61	-1.41893	10.35	11.82	9.53
								chr16	29725069	29725478	Intergenic	-340152						Hes1					-340152		23.01	11.33		32.14		29.03	27.16	8.26	6.63	-1.91597	3.57	5.75	10.58
								chr16	29688350	29688988	Intergenic	-376757						Hes1					-376757		40.45	21.4		322.83		109.53	126.46	25.07	18.26	-2.44529	15.88	19.54	4.23
																									P2 ChIp-Seq R1 Coverage (Reads Count in given bp)	P2 ChIp-Seq R2 Coverage (Reads Count in given bp)	P2 ChIp-Seq R3 Coverage (Reads Count in given bp)	P2 ATAC-Seq GFP+ Coverage (Reads Count in given bp)	P2 ATAC-Seq GFP- Coverage (Reads Count in given bp)	P2 ATAC-Seq Ctrl R2 Coverage (Reads Count in given bp)	P2 ATAC-Seq Ctrl R1 Coverage (Reads Count in given bp)	P2 ATAC-Seq Lhx2 cKO R2 Coverage (Reads Count in given bp)	p2 ATAC-Seq Lhx2 cKO R1 Coverage (Reads Count in given bp)	log2(FC) ATAC-Seq P2 Lhx2 cKO vs Ctrl	P2 H3K27Ac Coverage (Reads Count in given bp)	P2 H3K27Ac Istotype Ctrl Coverage (Reads Count in given bp)		Related gene_symbol	Gene	location	RNA-Seq log2(FC) P2 Lhx2 cKO vs Ctrl	p-value
							P2	chr16	29607038	29607174		-458320	NM_008235	15205	Mm.390859	NM_008235	ENSMUSG00000022528	Hes1	Hry|bHLHb39	hairy and enhancer of split 1 (Drosophila)	protein-coding		-458320	NM_008235	15.31	5.92	5.03	0.97	0	0	0.23	0	0		0.63	2.57		NM_008235	/Hes1/	chr16:30065442-30067882	-0.386426	0.0628	0.994159
								chr16	29735314	29735450		-330044	NM_008235	15205	Mm.390859	NM_008235	ENSMUSG00000022528	Hes1	Hry|bHLHb39	hairy and enhancer of split 1 (Drosophila)	protein-coding		-330044	NM_008235	9.32	5.92	1.68	7.14	3.65	3.26	3.65	5.26	5.02	0.573083	2.53	0
								chr16	30163754	30163890		98396	NM_008235	15205	Mm.390859	NM_008235	ENSMUSG00000022528	Hes1	Hry|bHLHb39	hairy and enhancer of split 1 (Drosophila)	protein-coding		98396	NM_008235	8.43	0	24.29	0.19	0	0	0	0.66	0.56		0.84	0
								chr16	29883239	29883375		-182119	NM_008235	15205	Mm.390859	NM_008235	ENSMUSG00000022528	Hes1	Hry|bHLHb39	hairy and enhancer of split 1 (Drosophila)	protein-coding		-182119	NM_008235	108.07	57.77	165.87	51.36	5.16	39.16	39.44	45.66	54.64	0.35172	1.05	0
								chr16	29967674	29967810		-97684	NM_008235	15205	Mm.390859	NM_008235	ENSMUSG00000022528	Hes1	Hry|bHLHb39	hairy and enhancer of split 1 (Drosophila)	protein-coding		-97684	NM_008235	23.52	2.96	18.43	0.58	1.72	0.23	0.23	0	0.84	0.868755	0.63	35.96
								chr16	30191649	30191785		126291	NM_008235	15205	Mm.390859	NM_008235	ENSMUSG00000022528	Hes1	Hry|bHLHb39	hairy and enhancer of split 1 (Drosophila)	protein-coding		126291	NM_008235	18.42	0	31.83	1.74	2.9	0.47	0.68	1.97	3.35	2.20979	2.53	0
								chr16	29993888	29994024		-71470	NM_008235	15205	Mm.390859	NM_008235	ENSMUSG00000022528	Hes1	Hry|bHLHb39	hairy and enhancer of split 1 (Drosophila)	protein-coding		-71470	NM_008235	13.54	19.26	7.54	6.18	1.5	6.06	3.65	1.97	2.23	-1.20908	0.63	5.14
																									E14 ChIp-Seq R2 Coverage (Reads Count in given bp)	E14 ChIp-Seq R1 Coverage (Reads Count in given bp)		E14 ATAC-Seq GFP+ Coverage (Reads Count in given bp)		E14 ATAC-Seq Ctrl R2 Coverage (Reads Count in given bp)	E14 ATAC-Seq Ctrl R1 Coverage (Reads Count in given bp)	E14 ATAC-Seq Lhx2 cKO R2 Coverage (Reads Count in given bp)	E14 ATAC-Seq Lhx2 cKO R1 Coverage (Reads Count in given bp)	log2(FC) ATAC-Seq E14 Lhx2 cKO vs Ctrl	E14 H3K27Ac R1 Coverage (Reads Count in given bp)	E14 H3K27Ac R2 Coverage (Reads Count in given bp)	E14 H3K27Ac Istotype Ctrl Coverage (Reads Count in given bp)	Related gene_symbol	Gene	location	RNA-Seq log2(FC) E14 Lhx2 cKO vs Ctrl	p-value	q value
Hes5	Pdgfra-Cre	Down	P0	ISH	de Melo, et al. 2016	Late RPC	E14	chr4	154334688	154334978	promoter-TSS (NM_010419)	-199	NM_010419	15208	Mm.137268	NM_010419	ENSMUSG00000048001	Hes5	bHLHb38	hairy and enhancer of split 5 (Drosophila)	protein-coding	Hes5	-199	NM_010419	58.86	10.7		315.83		275.96	279.55	37.64	35.03	-2.93438	4.64	4.6	6.35	NM_010419	/Hes5/	chr4:154335031-154336480	-1.6236	5e-05	0.00061
																									P2 ChIp-Seq R1 Coverage (Reads Count in given bp)	P2 ChIp-Seq R2 Coverage (Reads Count in given bp)	P2 ChIp-Seq R3 Coverage (Reads Count in given bp)	P2 ATAC-Seq GFP+ Coverage (Reads Count in given bp)	P2 ATAC-Seq GFP- Coverage (Reads Count in given bp)	P2 ATAC-Seq Ctrl R2 Coverage (Reads Count in given bp)	P2 ATAC-Seq Ctrl R1 Coverage (Reads Count in given bp)	P2 ATAC-Seq Lhx2 cKO R2 Coverage (Reads Count in given bp)	p2 ATAC-Seq Lhx2 cKO R1 Coverage (Reads Count in given bp)	log2(FC) ATAC-Seq P2 Lhx2 cKO vs Ctrl	P2 H3K27Ac Coverage (Reads Count in given bp)	P2 H3K27Ac Istotype Ctrl Coverage (Reads Count in given bp)		Related gene_symbol	Gene	location	RNA-Seq log2(FC) P2 Lhx2 cKO vs Ctrl	p-value
							P2	chr4	154321137	154321273	(CA)n|Simple_repeat|Simple_repeat	-13827	NM_010419	15208	Mm.137268	NM_010419	ENSMUSG00000048001	Hes5	bHLHb38	hairy and enhancer of split 5 (Drosophila)	protein-coding		-13827	NM_010419	192.84	4.44	164.19	2.12	0.64	0.47	0	1.31	0	1.47883	11.17	373.69		NM_010419	/Hes5/	chr4:154335031-154336480	0.169475	0.38835	0.994159
								chr4	154334734	154334870	promoter-TSS (NM_010419)	-230	NM_010419	15208	Mm.137268	NM_010419	ENSMUSG00000048001	Hes5	bHLHb38	hairy and enhancer of split 5 (Drosophila)	protein-coding		-230	NM_010419	49.04	4.44	8.38	75.89	24.18	101.86	99.39	112.67	112.9	0.164586	14.12	11.56
																									E14 ChIp-Seq R2 Coverage (Reads Count in given bp)	E14 ChIp-Seq R1 Coverage (Reads Count in given bp)		E14 ATAC-Seq GFP+ Coverage (Reads Count in given bp)		E14 ATAC-Seq Ctrl R2 Coverage (Reads Count in given bp)	E14 ATAC-Seq Ctrl R1 Coverage (Reads Count in given bp)	E14 ATAC-Seq Lhx2 cKO R2 Coverage (Reads Count in given bp)	E14 ATAC-Seq Lhx2 cKO R1 Coverage (Reads Count in given bp)	log2(FC) ATAC-Seq E14 Lhx2 cKO vs Ctrl	E14 H3K27Ac R1 Coverage (Reads Count in given bp)	E14 H3K27Ac R2 Coverage (Reads Count in given bp)	E14 H3K27Ac Istotype Ctrl Coverage (Reads Count in given bp)	Related gene_symbol	Gene	location	RNA-Seq log2(FC) E14 Lhx2 cKO vs Ctrl	p-value	q value
Lhx5	Pdgfra-Cre	Up	P0	ISH	de Melo, et al. 2016	Early+late RPC	E14	chr5	120754349	120754882	Intergenic	-127280	NM_008499	16873	Mm.5151	NM_008499	ENSMUSG00000029595	Lhx5	Lim2	LIM homeobox protein 5	protein-coding	Lhx5	-127280	NM_008499	112.16	107		103.85		119.28	120.31	22.34	17.01	-2.60613	7.49	8.54	9.53	NM_008499	/Lhx5/	chr5:120881894-120891466	6.29401	5e-05	0.00061
Lhx5	Chx10-Cre	Up	E13	ISH	Roy, et al. 2013	Early+late RPC																Lhx5
Lhx5	aPax6-Cre	Up	E14	ISH	Gueta, et al. 2016	Early+late RPC																Lhx5
																									P2 ChIp-Seq R1 Coverage (Reads Count in given bp)	P2 ChIp-Seq R2 Coverage (Reads Count in given bp)	P2 ChIp-Seq R3 Coverage (Reads Count in given bp)	P2 ATAC-Seq GFP+ Coverage (Reads Count in given bp)	P2 ATAC-Seq GFP- Coverage (Reads Count in given bp)	P2 ATAC-Seq Ctrl R2 Coverage (Reads Count in given bp)	P2 ATAC-Seq Ctrl R1 Coverage (Reads Count in given bp)	P2 ATAC-Seq Lhx2 cKO R2 Coverage (Reads Count in given bp)	p2 ATAC-Seq Lhx2 cKO R1 Coverage (Reads Count in given bp)	log2(FC) ATAC-Seq P2 Lhx2 cKO vs Ctrl	P2 H3K27Ac Coverage (Reads Count in given bp)	P2 H3K27Ac Istotype Ctrl Coverage (Reads Count in given bp)		Related gene_symbol	Gene	location	RNA-Seq log2(FC) P2 Lhx2 cKO vs Ctrl	p-value
							P2	chr5	120754592	120754728	Intergenic	-127235	NM_008499	16873	Mm.5151	NM_008499	ENSMUSG00000029595	Lhx5	Lim2	LIM homeobox protein 5	protein-coding		-127235	NM_008499	73.45	11.85	20.94	27.03	6.13	26.57	27.13	30.88	19.23	-0.0998236	0.21	6.42		NM_008499	/Lhx5/	chr5:120881894-120891466	-0.851316	0.5307	0.994159
								chr5	120890726	120890862	3' UTR (NM_008499, exon 5 of 5)	8899	NM_008499	16873	Mm.5151	NM_008499	ENSMUSG00000029595	Lhx5	Lim2	LIM homeobox protein 5	protein-coding		8899	NM_008499	16.2	0	29.32	2.9	7.31	2.1	0	0	2.23	0.0866544	1.69	20.55
																									E14 ChIp-Seq R2 Coverage (Reads Count in given bp)	E14 ChIp-Seq R1 Coverage (Reads Count in given bp)		E14 ATAC-Seq GFP+ Coverage (Reads Count in given bp)		E14 ATAC-Seq Ctrl R2 Coverage (Reads Count in given bp)	E14 ATAC-Seq Ctrl R1 Coverage (Reads Count in given bp)	E14 ATAC-Seq Lhx2 cKO R2 Coverage (Reads Count in given bp)	E14 ATAC-Seq Lhx2 cKO R1 Coverage (Reads Count in given bp)	log2(FC) ATAC-Seq E14 Lhx2 cKO vs Ctrl	E14 H3K27Ac R1 Coverage (Reads Count in given bp)	E14 H3K27Ac R2 Coverage (Reads Count in given bp)	E14 H3K27Ac Istotype Ctrl Coverage (Reads Count in given bp)	Related gene_symbol	Gene	location	RNA-Seq log2(FC) E14 Lhx2 cKO vs Ctrl	p-value	q value
Notch1	Pdgfra-Cre	Down	P0	ISH	de Melo, et al. 2016	Late RPC	E14	chr2	26356071	26357283	intron (NM_008714, intron 2 of 33)	2665	NM_008714	18128	Mm.290610	NM_008714	ENSMUSG00000026923	Notch1	9930111A19Rik|Mis6|N1|Tan1|lin-12	notch 1	protein-coding	Notch1	2665	NM_008714	67.83	73.01		310.4		86.86	101.42	29.26	27.31	-1.73477	67.09	86.84	17.99	NM_008714	/Notch1/	chr2:26313421-26359342	-0.941219	5e-05	0.00061
																									P2 ChIp-Seq R1 Coverage (Reads Count in given bp)	P2 ChIp-Seq R2 Coverage (Reads Count in given bp)	P2 ChIp-Seq R3 Coverage (Reads Count in given bp)	P2 ATAC-Seq GFP+ Coverage (Reads Count in given bp)	P2 ATAC-Seq GFP- Coverage (Reads Count in given bp)	P2 ATAC-Seq Ctrl R2 Coverage (Reads Count in given bp)	P2 ATAC-Seq Ctrl R1 Coverage (Reads Count in given bp)	P2 ATAC-Seq Lhx2 cKO R2 Coverage (Reads Count in given bp)	p2 ATAC-Seq Lhx2 cKO R1 Coverage (Reads Count in given bp)	log2(FC) ATAC-Seq P2 Lhx2 cKO vs Ctrl	P2 H3K27Ac Coverage (Reads Count in given bp)	P2 H3K27Ac Istotype Ctrl Coverage (Reads Count in given bp)		Related gene_symbol	Gene	location	RNA-Seq log2(FC) P2 Lhx2 cKO vs Ctrl	p-value
							P2	chr2	26356295	26356431	intron (NM_008714, intron 2 of 33)	2979	NM_008714	18128	Mm.290610	NM_008714	ENSMUSG00000026923	Notch1	9930111A19Rik|Mis6|N1|Tan1|lin-12	notch 1	protein-coding		2979	NM_008714	151.34	20.74	92.99	83.42	34.61	40.09	30.32	42.37	33.73	NM_008714	1.9	2.57		/Notch1/	chr2:26313421-26359342	0.118056	0.54385	0.994159
								chr2	26357163	26357299	intron (NM_008714, intron 2 of 33)	2111	NM_008714	18128	Mm.290610	NM_008714	ENSMUSG00000026923	Notch1	9930111A19Rik|Mis6|N1|Tan1|lin-12	notch 1	protein-coding		2111	NM_008714	56.36	8.89	15.92	58.31	9.78	25.87	25.3	25.29	21.19		9.28	1.28
																									P2 ChIp-Seq R1 Coverage (Reads Count in given bp)	P2 ChIp-Seq R2 Coverage (Reads Count in given bp)	P2 ChIp-Seq R3 Coverage (Reads Count in given bp)	P2 ATAC-Seq GFP+ Coverage (Reads Count in given bp)	P2 ATAC-Seq GFP- Coverage (Reads Count in given bp)	P2 ATAC-Seq Ctrl R2 Coverage (Reads Count in given bp)	P2 ATAC-Seq Ctrl R1 Coverage (Reads Count in given bp)	P2 ATAC-Seq Lhx2 cKO R2 Coverage (Reads Count in given bp)	p2 ATAC-Seq Lhx2 cKO R1 Coverage (Reads Count in given bp)	log2(FC) ATAC-Seq P2 Lhx2 cKO vs Ctrl	P2 H3K27Ac Coverage (Reads Count in given bp)	P2 H3K27Ac Istotype Ctrl Coverage (Reads Count in given bp)		Related gene_symbol	Gene	location	RNA-Seq log2(FC) P2 Lhx2 cKO vs Ctrl	p-value
Otp	Chx10-Cre	Up	E13.5	ISH	Roy, et al. 2013	Early+late RPC	P2	chr13	95720798	95720934		75284						Otp				Otp	75284		31.29	65.17	28.48	0.39	0.64	0.93	0.91	0	1.67	NM_011021	0.84	25.68		/Otp/	chr13:95645581-95653636	0	1	1
Otp	Pdgfra-Cre	Up	P0	ISH	de Melo, et al. 2016	Early+late RPC		chr13	95627201	95627337	(CA)n|Simple_repeat|Simple_repeat	-18313	NM_011021	18420	Mm.42051	NM_011021		Otp	-	orthopedia homolog (Drosophila)	protein-coding	Otp	-18313	NM_011021	113.84	2.96	103.04	0.77	1.07	1.4	0.46	1.97	0		1.69	138.69
								chr13	95638905	95639041	Intergenic	-6609	NM_011021	18420	Mm.42051	NM_011021		Otp	-	orthopedia homolog (Drosophila)	protein-coding		-6609	NM_011021	70.12	0	26.81	27.23	3.33	14.22	20.29	5.58	6.41		0.42	20.55
																									E14 ChIp-Seq R2 Coverage (Reads Count in given bp)	E14 ChIp-Seq R1 Coverage (Reads Count in given bp)		E14 ATAC-Seq GFP+ Coverage (Reads Count in given bp)		E14 ATAC-Seq Ctrl R2 Coverage (Reads Count in given bp)	E14 ATAC-Seq Ctrl R1 Coverage (Reads Count in given bp)	E14 ATAC-Seq Lhx2 cKO R2 Coverage (Reads Count in given bp)	E14 ATAC-Seq Lhx2 cKO R1 Coverage (Reads Count in given bp)	log2(FC) ATAC-Seq E14 Lhx2 cKO vs Ctrl	E14 H3K27Ac R1 Coverage (Reads Count in given bp)	E14 H3K27Ac R2 Coverage (Reads Count in given bp)	E14 H3K27Ac Istotype Ctrl Coverage (Reads Count in given bp)	Related gene_symbol	Gene	location	RNA-Seq log2(FC) E14 Lhx2 cKO vs Ctrl	p-value	q value
Rax	Chx10-Cre	Down	E13.5	ISH	Roy, et al. 2013	Early RPC	E14	chr18	66118860	66119135	Intergenic	-20255	NM_013833	19434	Mm.431047	NM_013833	ENSMUSG00000024518	Rax	7530406A22Rik|E130303K03Rik|Rx|ey-1|ey1	retina and anterior neural fold homeobox	protein-coding	Rax	-20255	NM_013833	50.63	14.48		10.71		8.23	12.09	6.92	8.89	-0.362063	3.93	5.25	11.64	NM_013833	/Rax/	chr18:66094292-66098743	-1.93022	5e-05	0.00061
Rax	Pdgfra-Cre	Down	P0	ISH	de Melo, et al. 2016	Early+late RPC		chr18	66101007	66101312	Intergenic	-2417	NM_013833	19434	Mm.431047	NM_013833	ENSMUSG00000024518	Rax	7530406A22Rik|E130303K03Rik|Rx|ey-1|ey1	retina and anterior neural fold homeobox	protein-coding	Rax	-2417	NM_013833	45.54	28.95		36.43		40.51	59.52	34.06	43.77	-0.362034	9.99	7.39	0
								chr18	66120063	66120994	Intergenic	-21786	NM_013833	19434	Mm.431047	NM_013833	ENSMUSG00000024518	Rax	7530406A22Rik|E130303K03Rik|Rx|ey-1|ey1	retina and anterior neural fold homeobox	protein-coding		-21786	NM_013833	179.98	180.01		279.12		198.42	291.54	166.82	214.4	-0.36204	25.51	39.4	11.64
								chr18	66090511	66090790	Intergenic	8092	NM_013833	19434	Mm.431047	NM_013833	ENSMUSG00000024518	Rax	7530406A22Rik|E130303K03Rik|Rx|ey-1|ey1	retina and anterior neural fold homeobox	protein-coding		8092	NM_013833	40.94	25.81		6.14		10.25	15.06	8.62	11.08	-0.361512	3.39	4.27	5.29
																									P2 ChIp-Seq R1 Coverage (Reads Count in given bp)	P2 ChIp-Seq R2 Coverage (Reads Count in given bp)	P2 ChIp-Seq R3 Coverage (Reads Count in given bp)	P2 ATAC-Seq GFP+ Coverage (Reads Count in given bp)	P2 ATAC-Seq GFP- Coverage (Reads Count in given bp)	P2 ATAC-Seq Ctrl R2 Coverage (Reads Count in given bp)	P2 ATAC-Seq Ctrl R1 Coverage (Reads Count in given bp)	P2 ATAC-Seq Lhx2 cKO R2 Coverage (Reads Count in given bp)	p2 ATAC-Seq Lhx2 cKO R1 Coverage (Reads Count in given bp)	log2(FC) ATAC-Seq P2 Lhx2 cKO vs Ctrl	P2 H3K27Ac Coverage (Reads Count in given bp)	P2 H3K27Ac Istotype Ctrl Coverage (Reads Count in given bp)		Related gene_symbol	Gene	location	RNA-Seq log2(FC) P2 Lhx2 cKO vs Ctrl	p-value
							P2	chr18	66090690	66090826	Intergenic	7985	NM_013833	19434	Mm.431047	NM_013833	ENSMUSG00000024518	Rax	7530406A22Rik|E130303K03Rik|Rx|ey-1|ey1	retina and anterior neural fold homeobox	protein-coding		7985	NM_013833	69.46	2.96	89.64	22.4	3.76	14.22	16.18	9.2	6.97	NM_013833	4.43	15.41		/Rax/	chr18:66094292-66098743	-0.419284	0.03385	0.955817
								chr18	66081555	66081691	(TC)n|Simple_repeat|Simple_repeat	17120	NM_013833	19434	Mm.431047	NM_013833	ENSMUSG00000024518	Rax	7530406A22Rik|E130303K03Rik|Rx|ey-1|ey1	retina and anterior neural fold homeobox	protein-coding		17120	NM_013833	32.4	2.96	35.18	24.33	27.73	33.8	24.16	35.48	26.2		1.05	5.14
								chr18	66088190	66088326	(GGGGA)n|Simple_repeat|Simple_repeat	10485	NM_013833	19434	Mm.431047	NM_013833	ENSMUSG00000024518	Rax	7530406A22Rik|E130303K03Rik|Rx|ey-1|ey1	retina and anterior neural fold homeobox	protein-coding		10485	NM_013833	25.3	5.92	5.86	27.23	21.92	43.12	32.83	31.86	36.8		0.63	16.69
								chr18	66118820	66118956		-20145											-20145		47.93	4.44	19.27	16.61	16.87	25.87	25.3	21.68	28.71		3.16	0
								chr18	66120705	66120841		-22030											-22030		29.51	41.47	14.24	33.98	26.98	23.31	23.02	17.41	16.17		6.53	0
																									E14 ChIp-Seq R2 Coverage (Reads Count in given bp)	E14 ChIp-Seq R1 Coverage (Reads Count in given bp)		E14 ATAC-Seq GFP+ Coverage (Reads Count in given bp)		E14 ATAC-Seq Ctrl R2 Coverage (Reads Count in given bp)	E14 ATAC-Seq Ctrl R1 Coverage (Reads Count in given bp)	E14 ATAC-Seq Lhx2 cKO R2 Coverage (Reads Count in given bp)	E14 ATAC-Seq Lhx2 cKO R1 Coverage (Reads Count in given bp)	log2(FC) ATAC-Seq E14 Lhx2 cKO vs Ctrl	E14 H3K27Ac R1 Coverage (Reads Count in given bp)	E14 H3K27Ac R2 Coverage (Reads Count in given bp)	E14 H3K27Ac Istotype Ctrl Coverage (Reads Count in given bp)	Related gene_symbol	Gene	location	RNA-Seq log2(FC) E14 Lhx2 cKO vs Ctrl	p-value	q value
Rorb	Chx10-Cre	Down	E13.5	ISH	Roy, et al. 2013	Early+late RPC	E14	chr19	19519021	19519674	Intergenic	-333661	NM_001043354	225998	Mm.234641	NM_146095	ENSMUSG00000036192	Rorb	Nr1f2|RZR-beta|RZRB|Rorbeta	RAR-related orphan receptor beta	protein-coding	Rorb	-333661	NM_001043354	24.71	13.22		137.13		35.81	23.34	9.47	8.82	-1.69332	1.96	5.09	9.53	NM_001043354	/Rorb/	chr19:19005098-19185686	-2.24416	5e-05	0.00061
								chr19	18916809	18917796	Intergenic	158304	NM_001043354	225998	Mm.234641	NM_146095	ENSMUSG00000036192	Rorb	Nr1f2|RZR-beta|RZRB|Rorbeta	RAR-related orphan receptor beta	protein-coding		158304	NM_001043354	69.76	51.61		187.27		128.74	132.93	15.54	19.19	-2.91349	12.31	18.39	22.23
								chr19	18953780	18954184	intron (NM_153417, intron 36 of 38)	121625	NM_146095	225998	Mm.234641	NM_146095	ENSMUSG00000036192	Rorb	Nr1f2|RZR-beta|RZRB|Rorbeta	RAR-related orphan receptor beta	protein-coding		121625	NM_146095	12.84	11.33		25.14		20.65	13.47	2.67	4.29	-2.29346	3.39	5.42	8.47
								chr19	18947315	18949053	Intergenic	127423	NM_001043354	225998	Mm.234641	NM_146095	ENSMUSG00000036192	Rorb	Nr1f2|RZR-beta|RZRB|Rorbeta	RAR-related orphan receptor beta	protein-coding		127423	NM_001043354	143.16	118.96		481.39		244.92	287.82	54.76	44.16	-2.4291	75.29	93.25	33.87
								chr19	19662555	19663064	Intergenic	-477123	NM_001043354	225998	Mm.234641	NM_146095	ENSMUSG00000036192	Rorb	Nr1f2|RZR-beta|RZRB|Rorbeta	RAR-related orphan receptor beta	protein-coding		-477123	NM_001043354	17.68	18.88		11.57		9.17	10.08	2.97	3.28	-1.62293	6.6	7.39	7.41
								chr19	19043562	19044645	intron (NM_146095, intron 4 of 9)	31504	NM_146095	225998	Mm.234641	NM_146095	ENSMUSG00000036192	Rorb	Nr1f2|RZR-beta|RZRB|Rorbeta	RAR-related orphan receptor beta	protein-coding		31504	NM_146095	58.14	65.46		181.41		140.58	134.31	22.34	19.43	-2.71832	16.95	23.8	8.47
								chr19	20050937	20053862	Intergenic	-976793	NM_001043354	225998	Mm.234641	NM_146095	ENSMUSG00000036192	Rorb	Nr1f2|RZR-beta|RZRB|Rorbeta	RAR-related orphan receptor beta	protein-coding		-976793	NM_001043354	166.9	140.99		792.93		435.1	489.71	86.08	74.04	-2.53	119.9	148.08	26.46
								chr19	19178848	19179887	intron (NM_001043354, intron 1 of 9)	6319	NM_001043354	225998	Mm.234641	NM_146095	ENSMUSG00000036192	Rorb	Nr1f2|RZR-beta|RZRB|Rorbeta	RAR-related orphan receptor beta	protein-coding		6319	NM_001043354	80.42	80.56		77.56		70.62	44.66	8.5	10.06	-2.63487	26.41	36.12	6.35
								chr19	19211416	19211670	L1M5|LINE|L1	-25857	NM_001043354	225998	Mm.234641	NM_146095	ENSMUSG00000036192	Rorb	Nr1f2|RZR-beta|RZRB|Rorbeta	RAR-related orphan receptor beta	protein-coding		-25857	NM_001043354	8.96	13.85		44.85		64.55	54.85	5.83	7.41	-3.17283	1.61	1.48	0
								chr19	19418537	19418987	Intergenic	-233076	NM_001043354	225998	Mm.234641	NM_146095	ENSMUSG00000036192	Rorb	Nr1f2|RZR-beta|RZRB|Rorbeta	RAR-related orphan receptor beta	protein-coding		-233076	NM_001043354	10.17	14.48		51.42		23.03	25.46	11.29	10.53	-1.15204	3.93	7.22	20.11
																									P2 ChIp-Seq R1 Coverage (Reads Count in given bp)	P2 ChIp-Seq R2 Coverage (Reads Count in given bp)	P2 ChIp-Seq R3 Coverage (Reads Count in given bp)	P2 ATAC-Seq GFP+ Coverage (Reads Count in given bp)	P2 ATAC-Seq GFP- Coverage (Reads Count in given bp)	P2 ATAC-Seq Ctrl R2 Coverage (Reads Count in given bp)	P2 ATAC-Seq Ctrl R1 Coverage (Reads Count in given bp)	P2 ATAC-Seq Lhx2 cKO R2 Coverage (Reads Count in given bp)	p2 ATAC-Seq Lhx2 cKO R1 Coverage (Reads Count in given bp)	log2(FC) ATAC-Seq P2 Lhx2 cKO vs Ctrl	P2 H3K27Ac Coverage (Reads Count in given bp)	P2 H3K27Ac Istotype Ctrl Coverage (Reads Count in given bp)		Related gene_symbol	Gene	location	RNA-Seq log2(FC) P2 Lhx2 cKO vs Ctrl	p-value
							P2	chr19	19044169	19044305	intron (NM_001289921, intron 5 of 10)	31370	NM_146095	225998	Mm.234641	NM_146095	ENSMUSG00000036192	Rorb	Nr1f2|RZR-beta|RZRB|Rorbeta	RAR-related orphan receptor beta	protein-coding		31370	NM_146095	88.32	13.33	54.45	39.58	19.02	48.48	21.43	22.34	19.23	-0.749956	1.9	19.26		NM_001043354	/Rorb/	chr19:19005098-19185686	0.265423	0.32685	0.994159
								chr19	19179144	19179280	intron (NM_001043354, intron 1 of 9)	6474	NM_001043354	225998	Mm.234641	NM_146095	ENSMUSG00000036192	Rorb	Nr1f2|RZR-beta|RZRB|Rorbeta	RAR-related orphan receptor beta	protein-coding		6474	NM_001043354	67.02	28.14	98.01	23.94	5.16	44.52	15.96	9.85	13.94	-1.3461	3.37	0
								chr19	19113966	19114102	(GA)n|Simple_repeat|Simple_repeat	-38427	NM_001289921	225998	Mm.234641	NM_146095	ENSMUSG00000036192	Rorb	Nr1f2|RZR-beta|RZRB|Rorbeta	RAR-related orphan receptor beta	protein-coding		-38427	NM_001289921	47.71	0	77.91	3.86	2.58	0.93	1.82	3.94	3.9	1.51142	0.84	0
								chr19	19737727	19737863	(CA)n|Simple_repeat|Simple_repeat	-552109	NM_001043354	225998	Mm.234641	NM_146095	ENSMUSG00000036192	Rorb	Nr1f2|RZR-beta|RZRB|Rorbeta	RAR-related orphan receptor beta	protein-coding		-552109	NM_001043354	34.62	0	20.94	0.19	0.43	1.86	0.91	1.31	0.56	-0.566848	0.21	21.83
								chr19	19211404	19211540	L1M5|LINE|L1	-25786	NM_001043354	225998	Mm.234641	NM_146095	ENSMUSG00000036192	Rorb	Nr1f2|RZR-beta|RZRB|Rorbeta	RAR-related orphan receptor beta	protein-coding		-25786	NM_001043354	31.07	13.33	21.78	23.75	2.58	26.57	10.03	28.91	20.07	0.420349	0.63	0
								chr19	19244707	19244843	(GA)n|Simple_repeat|Simple_repeat	-59089	NM_001043354	225998	Mm.234641	NM_146095	ENSMUSG00000036192	Rorb	Nr1f2|RZR-beta|RZRB|Rorbeta	RAR-related orphan receptor beta	protein-coding		-59089	NM_001043354	18.42	5.92	46.07	0.58	0.21	2.33	0.46	2.96	0	0.0853321	0.21	0
								chr19	18917246	18917382		158293											158293		80.55	14.81	122.31	44.03	9.35	35.2	19.15	20.69	10.59	-0.79704	1.69	6.42
								chr19	18948255	18948391		127284											127284		70.57	14.81	65.34	53.68	15.37	77.15	39.89	66.35	64.67	0.162785	3.79	0
								chr19	18947822	18947958		127717											127717		39.5	38.51	48.59	46.34	28.26	61.53	26.9	73.58	81.12	0.806865	3.37	0
																									E14 ChIp-Seq R2 Coverage (Reads Count in given bp)	E14 ChIp-Seq R1 Coverage (Reads Count in given bp)		E14 ATAC-Seq GFP+ Coverage (Reads Count in given bp)		E14 ATAC-Seq Ctrl R2 Coverage (Reads Count in given bp)	E14 ATAC-Seq Ctrl R1 Coverage (Reads Count in given bp)	E14 ATAC-Seq Lhx2 cKO R2 Coverage (Reads Count in given bp)	E14 ATAC-Seq Lhx2 cKO R1 Coverage (Reads Count in given bp)	log2(FC) ATAC-Seq E14 Lhx2 cKO vs Ctrl	E14 H3K27Ac R1 Coverage (Reads Count in given bp)	E14 H3K27Ac R2 Coverage (Reads Count in given bp)	E14 H3K27Ac Istotype Ctrl Coverage (Reads Count in given bp)	Related gene_symbol	Gene	location	RNA-Seq log2(FC) E14 Lhx2 cKO vs Ctrl	p-value	q value
Sfrp2	Pdgfra-Cre	Up	P0	ISH	de Melo, et al. 2016	Late RPC	E14	chr3	83387006	83387792	Intergenic	-182844						Sfrp2				Sfrp2	-182844		171.75	186.93		815.93		448.75	515.07	49.35	41.43	-3.40832	12.49	17.24	12.7	NM_009144	/Sfrp2/	chr3:83570242-83578236	-0.959656	0.0032	0.019545
																									P2 ChIp-Seq R1 Coverage (Reads Count in given bp)	P2 ChIp-Seq R2 Coverage (Reads Count in given bp)	P2 ChIp-Seq R3 Coverage (Reads Count in given bp)	P2 ATAC-Seq GFP+ Coverage (Reads Count in given bp)	P2 ATAC-Seq GFP- Coverage (Reads Count in given bp)	P2 ATAC-Seq Ctrl R2 Coverage (Reads Count in given bp)	P2 ATAC-Seq Ctrl R1 Coverage (Reads Count in given bp)	P2 ATAC-Seq Lhx2 cKO R2 Coverage (Reads Count in given bp)	p2 ATAC-Seq Lhx2 cKO R1 Coverage (Reads Count in given bp)	log2(FC) ATAC-Seq P2 Lhx2 cKO vs Ctrl	P2 H3K27Ac Coverage (Reads Count in given bp)	P2 H3K27Ac Istotype Ctrl Coverage (Reads Count in given bp)		Related gene_symbol	Gene	location	RNA-Seq log2(FC) P2 Lhx2 cKO vs Ctrl	p-value
							P2	chr3	83408334	83408470	Intergenic	-161841						Sfrp2					-161841		25.08	0	46.91	1.16	0.43	0	0.46	0.66	0	NR_036591	0.63	0		/1700028M03Rik/	chr3:83359288-83378040	0	1	1
																									E14 ChIp-Seq R2 Coverage (Reads Count in given bp)	E14 ChIp-Seq R1 Coverage (Reads Count in given bp)		E14 ATAC-Seq GFP+ Coverage (Reads Count in given bp)		E14 ATAC-Seq Ctrl R2 Coverage (Reads Count in given bp)	E14 ATAC-Seq Ctrl R1 Coverage (Reads Count in given bp)	E14 ATAC-Seq Lhx2 cKO R2 Coverage (Reads Count in given bp)	E14 ATAC-Seq Lhx2 cKO R1 Coverage (Reads Count in given bp)	log2(FC) ATAC-Seq E14 Lhx2 cKO vs Ctrl	E14 H3K27Ac R1 Coverage (Reads Count in given bp)	E14 H3K27Ac R2 Coverage (Reads Count in given bp)	E14 H3K27Ac Istotype Ctrl Coverage (Reads Count in given bp)	Related gene_symbol	Gene	location	RNA-Seq log2(FC) E14 Lhx2 cKO vs Ctrl	p-value	q value
Sox8	Pdgfra-Cre	Down	P0	ISH	de Melo, et al. 2016	Late RPC	E14	chr17	25698371	25699450	Intergenic	8721	NM_011447	20681	Mm.258220	NM_011447	ENSMUSG00000024176	Sox8	-	SRY (sex determining region Y)-box 8	protein-coding	Sox8	8721	NM_011447	92.78	113.92		94.42		47.15	54.85	13.29	12.25	-1.99774	29.44	33.82	33.87	NM_011447	/Sox8/	chr17:25702837-25707631	-0.627981	0.03745	0.131181
																									P2 ChIp-Seq R1 Coverage (Reads Count in given bp)	P2 ChIp-Seq R2 Coverage (Reads Count in given bp)	P2 ChIp-Seq R3 Coverage (Reads Count in given bp)	P2 ATAC-Seq GFP+ Coverage (Reads Count in given bp)	P2 ATAC-Seq GFP- Coverage (Reads Count in given bp)	P2 ATAC-Seq Ctrl R2 Coverage (Reads Count in given bp)	P2 ATAC-Seq Ctrl R1 Coverage (Reads Count in given bp)	P2 ATAC-Seq Lhx2 cKO R2 Coverage (Reads Count in given bp)	p2 ATAC-Seq Lhx2 cKO R1 Coverage (Reads Count in given bp)	log2(FC) ATAC-Seq P2 Lhx2 cKO vs Ctrl	P2 H3K27Ac Coverage (Reads Count in given bp)	P2 H3K27Ac Istotype Ctrl Coverage (Reads Count in given bp)		Related gene_symbol	Gene	location	RNA-Seq log2(FC) P2 Lhx2 cKO vs Ctrl	p-value
							P2	chr17	25698766	25698902	Intergenic	8797	NM_011447	20681	Mm.258220	NM_011447	ENSMUSG00000024176	Sox8	-	SRY (sex determining region Y)-box 8	protein-coding		8797	NM_011447	200.16	2.96	107.23	59.47	6.45	21.21	22.11	21.02	16.45	-0.209297	1.9	39.81		NM_011447	/Sox8/	chr17:25702837-25707631	0.173461	0.36755	0.994159

## Sheet: Add.Supp.DATA.Review Table FTP
Lhx2 target gene	Altered footprinting at promoter (TFs)	Altered footprinting at nearby enhancers (TFs)
Vsx2	Loss in E14 Lhx2 cKO: Crx, E2f3, E2f4, E2f6, Tbx5, Tgif2	Loss in E14 Lhx2 cKO: Ascl1, Atf1, Atf2, Atf3, Atf7, Barx1, Batf, Bcl6, Bhlhe41, Crx, Ctcf, Cux2, Dlx3, E2f3, E2f4, E2f6, Ebf1, Egr1, Ehf, Elf1, Elf4, Elf5, Elk1, Elk4, Eomes, Erg, Ets1, Etv1, Etv4, Fli1, Foxk1, Foxk2, Foxl2, Foxm1, Foxo1, Foxo3, Gabpa, Gata2, Gata3, Gfy, Glis3, Gsc, Hlf, Hoxa10, Hoxa13, Hoxb13, Hoxd13, Irf1, Irf2, Irf3, Irf8, Isl1, Junb, Jund, Klf10, Klf3, Klf4, Klf5, Klf6, Klf9…
	In P2 Ctrl: Crx	In P2 Ctrl: Atf3, Atf4, Ctcf, Junb, Klf10, Klf9, Max, Neurog2, Olig2, Prdm1, Prdm10, Stat6, Zfp809
	In P2 Lhx2 cKO: E2f3, E2f4, E2f6, Maz, Sf1, Thrb, Zic3	In P2 Lhx2 cKO: Bhlhe40, E2f1, Egr2, Hinfp, Jund, Rfx5, Scrt1, Sox9, Tcf7, Tead1, Tead2, Tfe3, Zbtb33
Atoh7	Loss in E14 Lhx2 cKO:Ascl1, Crx, E2f3, Ehf, Foxk1, Foxk2, Foxo1, Foxo3, Foxp1, Gsc, Hoxa13, Hoxb13, Hoxd13, Lef1, Mynn, Neurod1, Neurog2, Olig2, Pitx1, Prdm15, Ptf1a, Rara, Smad2, Smad4, Sox10, Sox2, Sox3, Sox4, Sox6, Sp5, Stat1, Stat3, Zbtb18, Zeb1, Zfx	Loss in E14 Lhx2 cKO: Ascl1, Barx1, Bcl6, Bhlhe40, Bhlhe41, Clock, Crx, Ctcf, Cux1, Cux2, Dlx3, E2f1, E2f3, E2f4, E2f6, E2f7, Ebf1, Ebf2, Egr1, Ehf, Elf1, Elf4, Elf5, Elk1, Elk4, Eomes, Erg, Ets1, Etv1, Etv4, Fli1, Foxk1, Foxk2, Foxl2, Foxm1, Foxo1, Foxo3, Foxp1, Gabpa, Gata3, Gli3, Glis3, Grhl2, Gsc, Hinfp, Hlf, Hoxa10, Hoxa13, Hoxb13, Hoxd13, Irf8, Isl1, Klf3, Klf5, Klf6, Klf9, Lhx1, Lhx2, Mafa…
Bmp4	Loss in E14 Lhx2 cKO: Hoxa10, Rara	Loss in E14 Lhx2 cKO: Ascl1, Bcl6, Crx, Cux1, Cux2, Dlx3, E2f1, E2f3, E2f4, E2f6, Egr1, Ehf, Elf1, Elf4, Elf5, Elk1, Elk4, Eomes, Erg, Ets1, Etv1, Etv4, Fli1, Foxk1, Foxl2, Foxm1, Foxo1, Foxo3, Gabpa, Gata3, Glis3, Gsc, Hinfp, Hlf, Hoxa10, Hoxa13, Hoxb13, Hoxd13, Irf1, Irf2, Irf3, Irf8, Isl1, Klf3, Klf4, Klf5, Klf6, Lef1, Lhx1, Lhx2, Mafa, Maff, Maz, Meis1, Myb, Myf5, Myog, Neurod1, Neurog2, Nfil…
	P2 Atoh7
Atoh7	Loss in P2 Lhx2 cKO: Ascl1, E2f3, Lef1, Neurod1, Neurog2, Olig2, Ptf1a, Scrt1, Sox2, Sox6, Zeb1	In P2 Ctrl: Atf1, Cux2, Mafb, Otx2, Prdm15, Thra, Yy1, Zfx
		In P2 Lhx2 cKO: Atf3, Egr2, Gli3, Junb, Mef2b, Stat1, Tcf3, Zbtb18
	Bmp4
Bmp4	None	In P2 Ctrl: Bhlhe41, Cux2, Foxo3, Klf10, Mynn, Rfx1, Six2, Smad2, Smad4, Sox9, Tbx5, Tead3, Zeb1
		In P2 Lhx2 cKO: Ascl1, Atf3, Egr1, Elf1, Elk1, Elk4, Eomes, Hlf, Junb, Klf4, Lef1, Mef2b, Neurod1, Neurog2, Nf1, Nfil3, Olig2, Prdm15, Rara, Runx2, Sp2, Stat1, Stat3
Ccnd1	Loss in E14 Lhx2 cKO: Crx, E2f1, E2f3, E2f4, E2f6, E2f7, Ehf, Elf1, Elk1, Elk4, Erg, Foxk1, Foxk2, Foxo3, Gsc, Hoxa13, Hoxb13, Hoxd13, Irf1, Irf3, Irf8, Mafa, Maz, Myb, Otx2, Pitx1, Prdm15, Prdm1, Smad3, Smad4, Sp5, Tead1, Tead2, Tead3, Tead4, Thrb, Zfp281	Loss in E14 Lhx2 cKO: Ascl1, Atf1, Atf2, Atf4, Atf7, Bcl6, Crx, Ctcf, Cux1, Cux2, E2f3, E2f6, Ebf1, Ebf2, Ehf, Elf1, Elf4, Elf5, Elk1, Elk4, Eomes, Erg, Ets1, Etv1, Etv4, Fli1, Foxk1, Foxk2, Foxl2, Foxo1, Foxo3, Foxp1, Gabpa, Gata2, Gata3, Gli3, Glis3, Gsc, Hoxa13, Hoxb13, Hoxd13, Irf1, Irf2, Irf3, Irf8, Isl1, Klf10, Klf4, Klf5, Klf6, Klf9, Lhx1, Lhx2, Mef2a, Mef2c, Meis1, Mnt, Myb, Myog, Neurod1…
	P2
	In P2 Ctrl: Bhlhe41, E2f4, Foxk1, Foxk2, Foxo3, Max, Mnt, Npas2, Prdm1, Scrt1, Smad3, Zbtb12	In P2 Ctrl: Dlx3, E2f3, Elf1, Elk1, Elk4, Eomes, Ets1, Etv1, Etv4, Gabpa, Klf5, Lhx2, Mef2a, Nrf1, Tead3, Zic3
	In P2 Lhx2 cKO: Crx, Dlx3, E2f1, Elf1, Elk1, Elk4, Irf1, Irf3, Irf8, Lhx2, Maz, Otx2, Usf1	In P2 Lhx2 cKO: Gli3, Hlf, Irf1, Irf2, Irf3, Irf8, Meis1, Nf1, Scrt1, Sp2, Tcf12, Tgif1
Dll1	in P2 Ctrl: E2f4, Etv1, Gabpa, Irf1, Irf2, Irf3, Irf8, Rara,Stat3, Thrb	in P2 Ctrl: Atf7, Lef1,Mef2d,Nf1,Otx2, Stat3, Stat6, Tcf3, Tcf4, Tcf7, Tead1, Tead2, Tead3, Zfp281, Zfx
	in P2 Lhx2 cKO: Ascl1, Foxk1, Foxk2, Foxo1, Foxo3, Foxp1,Klf5, Maz, Myb, Neurod1, Neurog2, Olig2, Ptf1a,Sox4, Tbx5, Tgif2, Zbtb18, Zeb1, Zfp809	in P2 Lhx2 cKO: Atf1, Atf3, Atf4, Cux1, Cux2,Eomes,Foxk1,Foxo1, Foxo3, Foxp1, Hlf,Neurod1, Neurog2, Nfil3,Olig2, Prdm1, Prdm9, Rara, Sf1, Sox2, Sox4,Sox9, Tgif2, Thrb
	Loss in E14 Lhx2 cKO: Atf3, Cux1, Cux2, Foxk1, Foxk2, Foxl2, Foxo1, Foxo3, Foxp1, Hoxa10, Lef1, Maz, Myb, Olig2, Rara, Sox10, Sox4, Sox6, Sox9, Tcf4	Loss in E14 Lhx2 cKO: Ascl1, Atf1, Atf3, Atf4, Batf, Crx, Ctcf, Cux1, Cux2, Dlx3, E2f1, E2f3, E2f4, E2f6, E2f7, Ebf1, Egr1, Ehf, Elf1, Elf4, Elf5, Elk1, Elk4, Eomes, Erg, Ets1, Etv1, Etv4, Fli1, Fosl2, Foxk1, Foxl2, Foxm1, Foxo1, Foxo3, Foxp1, Gabpa, Glis3, Gsc, Hlf, Hoxa10, Hoxa13, Hoxb13, Hoxd13, Irf8, Isl1, Junb, Klf10, Klf3, Klf5, Klf6, Klf9, Lef1, Lhx1, Lhx2, Mafa, Maz, Mef2a, Mef2c, Meis1, …
Dll3	in P2 Ctrl: Elk4, Ets1, Etv1, Etv4, Gabpa, Maz, Sox4, Sox6	in P2 Ctrl: E2f1, E2f7, Hlf, Mafk, Neurog2, Otx2, Sf1, Sox4, Sox9, Tfe3, Zfp809
	in P2 Lhx2 cKO: Ascl1, Eomes, Neurod1, Neurog2, Olig2, Sp2,Tbx5	in P2 Lhx2 cKO:Atf2, Atf7, Nfil3, Olig2, Pbx3, Prdm10, Stat6, Tcf4, Yy1, Zbtb12, Zbtb18, Zbtb33
	Loss in E14 Lhx2 cKO: Maz, Pitx1, Sox10, Sox3, Sox4, Sox6, Sox9	Loss in E14 Lhx2 cKO: Ascl1, Atf1, Atf2, Atf7, Bcl6, Bhlhe40, Bhlhe41, Clock, Crx, Ctcf, Cux1, Cux2, Dlx3, E2f1, E2f3, E2f4, E2f6, E2f7, Ebf1, Ebf2, Egr1, Ehf, Elf1, Elf4, Elf5, Elk1, Elk4, Eomes, Erg, Ets1, Etv1, Etv4, Fli1, Foxk1, Foxk2, Foxl2, Foxm1, Foxo1, Foxo3, Gabpa, Gata2, Gata3, Gfy, Glis3, Gsc, Hinfp, Hoxa13, Hoxb13, Hoxd13, Irf1, Irf3, Irf8, Isl1, Klf10, Klf3, Klf4, Klf5, Klf6, Klf9, L…
Etv5	loss in E14 Lhx2 cKO: Bhlhe41, Crx, Elk4, Fli1, Hlf, Hoxa13, Irf3, Lef1, Mnt, Nfil3, Pitx1, Prdm15, Sp5, Tgif2	loss in E14 Lhx2 cKO: Ascl1, Atf4, Barx1, Bcl6, Crx, Ctcf, Cux1, Cux2, Dlx3, E2f1, E2f3, E2f4, E2f6, Ebf1, Ehf, Elf1, Elf4, Elf5, Elk1, Elk4, Eomes, Erg, Ets1, Etv1, Etv4, Fli1, Foxl2, Foxm1, Foxo1, Gabpa, Gata2, Gata3, Glis3, Gsc, Hlf, Hoxa10, Hoxa13, Hoxb13, Hoxd13, Irf1, Irf2, Irf3, Irf8, Isl1, Klf10, Klf3, Klf4, Klf5, Klf6, Klf9, Lhx1, Lhx2, Maz, Mef2a, Mef2c, Mef2d, Meis1, Myb, Neurod1, Neur…
	in P2 Ctrl: Dlx3, E2f3, E2f4, E2f6, Elk4, Foxk1, Foxk2, Foxo1, Foxo3, Irf3, Isl1, Ptf1a, Tcf12, Zfx	in P2 Ctrl: Ascl1, Atf1, Atf2, Atf3, Atf4, Atf7, Foxk1, Foxk2, Foxm1, Foxo3, Irf3, Irf8, Junb, Jund, Klf6, Neurod1, Neurog2, Nfil3, Nrf1, Otx2, Prdm1, Prdm15, Scrt1, Sf1, Six2, Sp2, Sp5, Tead1, Thra, Zbtb18, Zfp281, Zfx, Zic3
	in P2 Lhx2 cKO: Bhlhe41, Crx, Hlf, Lef1, Nf1, Nfil3, Prdm15, Sox4, Sox6, Zbtb18	in P2 Lhx2 cKO: Bhlhe40, Clock, E2f1, Hinfp, Klf5, Max, Mnt, Npas2, Pbx3, Tead2, Usf1, Usf2
Fgf15	loss in E14 Lhx2 cKO: Crx, Ctcf, Cux1, Dlx3, Gsc, Hoxa13, Hoxd13, Isl1, Lhx1, Lhx2, Mef2a, Mef2c, Mynn, Pbx2, Prdm1, Sox10, Tbr1, Tgif2, Zfx	loss in E14 Lhx2 cKO: Ascl1, Barx1, Bcl6, Bhlhe41, Crx, Ctcf, Cux1, Cux2, Dlx3, E2f3, E2f4, Ebf1, Ebf2, Egr1, Ehf, Elf1, Elf4, Elf5, Elk1, Elk4, Eomes, Erg, Ets1, Etv1, Etv4, Fli1, Foxm1, Gabpa, Gata3, Gata3, Gli3, Glis3, Grhl2, Gsc, Hoxa10, Hoxa13, Hoxb13, Hoxd13, Irf8, Isl1, Lhx1, Lhx2, Mafa, Maz, Meis1, Mitf, Myb, Mynn, Myog, Neurod1, Neurog2, Nf1, Nrf1, Olig2, Otx2, Pbx1, Pbx2, Pbx3, Pitx1, P…
	In P2 Ctrl: Ctcf, Dlx3, Prdm1	In P2 Ctrl: Cux1, Mef2a, Meis1, Mnt, Neurod1, Neurog2, Pbx1, Pbx2, Pbx3, Pknox1, Prdm15, Rfx5, Sox2, Tcf12, Tcf7, Zbtb18, Zkscan1
	In P2 Lhx2 cKO: Atf4, Bhlhe40, Bhlhe41, Clock, Foxo1, Klf10, Klf4, Klf5, Klf6, Klf9, Max, Mnt, Myb, Npas2, Ptf1a, Thrb, Usf1	In P2 Lhx2 cKO: Atf1, Atf2, Atf7, Bhlhe40, E2f1, E2f4, E2f6, E2f7, Elk4, Foxo1, Foxo3, Hinfp, Rara, Sox4, Sox6, Usf1, Usf2, Zic3
Fgf3	Loss in E14 Lhx2 cKO: Eomes, Pitx1, Rara, Sox6	Loss in E14 Lhx2 cKO: Ascl1, Barx1, Bcl6, Bhlhe41, Crx, Ctcf, Cux1, Cux2, Dlx3, E2f3, E2f4, Ebf1, Ebf2, Egr1, Ehf, Elf1, Elf4, Elf5, Elk1, Elk4, Eomes, Erg, Ets1, Etv1, Etv4, Fli1, Foxm1, Gabpa, Gata3, Gata3, Gli3, Glis3, Grhl2, Gsc, Hoxa10, Hoxa13, Hoxb13, Hoxd13, Irf8, Isl1, Lhx1, Lhx2, Mafa, Maz, Meis1, Mitf, Myb, Mynn, Myog, Neurod1, Neurog2, Nf1, Nrf1, Olig2, Otx2, Pbx1, Pbx2, Pbx3, Pitx1, P…
Fgf9	Loss in E14 Lhx2 cKO: Bhlhe41, Crx, E2f4, E2f7, Ebf1, Ebf2, Erg, Glis3, Gsc, Hoxa10, Hoxa13, Hoxd13, Irf1, Irf2, Irf3, Irf8, Isl1, Klf10, Maz, Myb, Otx2, Pitx1, Prdm1, Six2, Smad2, Smad3, Sox10, Sox3, Sox4, Sox6, Sox9, Tbx5, Tead3, Tgif2, Zic3	Loss in E14 Lhx2 cKO: Ascl1, Atf1, Barx1, Bcl6, Bhlhe40, Bhlhe41, Clock, Crx, Ctcf, Cux1, Cux2, Dlx3, E2f4, E2f6, Egr1, Ehf, Elf1, Elf4, Elf5, Elk1, Elk4, Eomes, Erg, Ets1, Etv1, Etv4, Fli1, Foxk1, Foxl2, Foxm1, Foxo1, Foxo3, Gabpa, Gata2, Gata3, Glis3, Gsc, Hinfp, Hlf, Hoxa10, Hoxa13, Hoxb13, Hoxd13, Isl1, Klf3, Klf5, Klf6, Klf9, Lef1, Lhx1, Lhx2, Mafa, Max, Maz, Mitf, Mnt, Myb, Neurod1, Nrf1, O…
	Fgf3
Fgf3	In P2 Ctrl: None	In P2 Ctrl:Cux1, Mef2a, Meis1, Mnt, Neurod1, Neurog2, Pbx1, Pbx2, Pbx3, Pknox1, Prdm15, Rfx5, Sox2, Tcf12, Tcf7, Zbtb18, Zkscan1
Fgf3	In P2 Lhx2 cKO: None	In P2 Lhx2 cKO: Atf1, Atf2, Atf7, Bhlhe40, E2f1, E2f4, E2f6, E2f7, Elk4, Foxo1, Foxo3, Hinfp, Rara, Sox4, Sox6, Usf1, Usf2, Zic3
	Fgf9
Fgf9	In P2 Ctrl: E2f6, Foxo1, Isl1, Klf10, Prdm1, Rfx5, Six2, Sox2, Sox4, Sox9	In P2 Ctrl: Cux2, Foxo3, Six2, Sox4, Stat1
Fgf9	In P2 Lhx2 cKO: Bhlhe41, E2f4, E2f7, Mafb, Ptf1a, Zeb1, Zfp281, Zic3	In P2 Lhx2 cKO: Foxk2, Gli3, Klf3, Klf4, Lef1, Meis1, Neurog2, Nf1, Otx2, Prdm15, Tcf7, Thra, Zbtb12, Zfp809, Zfx, Zic3
Gli1	Loss in E14 Lhx2 cKO: Crx, Ctcf, E2f1, E2f3, E2f4, E2f7, Egr1, Eomes, Glis3, Isl1, Maz, Pitx1, Six1, Six2, Tbr1, Tbx5, Tgif1, Tgif2	Loss in E14 Lhx2 cKO: Ascl1, Atf3, Atf4, Bach1, Bach2, Barx1, Batf, Bcl6, Bhlhe40, Bhlhe41, Clock, Crx, Ctcf, Cux1, Dlx3, E2f1, E2f3, E2f4, E2f6, E2f7, Ebf1, Ebf2, Egr1, Ehf, Elf1, Elf4, Elf5, Elk1, Elk4, Eomes, Erg, Ets1, Etv1, Etv4, Fli1, Fosl2, Foxk1, Foxk2, Foxl2, Foxm1, Foxo1, Foxo3, Foxp1, Gabpa, Gata2, Gata3, Glis3, Grhl2, Gsc, Hinfp, Hlf, Hoxa10, Hoxa13, Hoxb13, Hoxd13, Irf1, Irf2, Irf3, …
	In P2 Ctrl: Atf1, Atf7, Isl1, Rara, Thrb	In P2 Ctrl: Atf1, Bach1, Bach2, Mafb, Maff, Nfe2l2, Pbx2, Prdm9, Sf1, Six1, Six2, Sox9, Thra, Zfp809
	In P2 Lhx2 cKO: Crx, Eomes, Maz, Tbx5	In P2 Lhx2 cKO: Cux2, Foxk2, Foxp1, Hinfp, Max, Mef2d, Mynn, Rfx1, Rfx2, Sox4, Sox6, Stat1, Stat3
Hes1	Loss in E14 Lhx2 cKO: Crx, E2f1, E2f3, E2f4, E2f6, E2f7, Ebf1, Ebf2, Egr1, Erg, Ets1, Fli1, Foxm1, Gata2, Gata3, Glis3, Hinfp, Hlf, Hoxa10, Hoxa13, Hoxb13, Hoxd13, Otx2, Pitx1, Stat6, Tead1, Tead3, Tead4	Loss in E14 Lhx2 cKO: Ascl1, Atf3, Bach1, Bach2, Batf, Bcl6, Bhlhe41, Clock, Crx, Ctcf, Dlx3, E2f6, Ehf, Elf1, Elf4, Elf5, Elk1, Eomes, Erg, Ets1, Etv1, Etv4, Fli1, Fosl2, Foxk1, Foxl2, Foxm1, Foxo1, Foxo3, Gabpa, Gata2, Gata3, Gsc, Hoxa10, Hoxa13, Hoxb13, Hoxd13, Irf3, Irf8, Isl1, Junb, Klf10, Klf3, Klf5, Klf6, Lef1, Lhx1, Lhx2, Mafa, Mafb, Mafk, Max, Maz, Mef2c, Meis1, Mitf, Mnt, Myb, Myf5, Myo…
	In P2 Ctrl: E2f3, E2f7, Elf1, Elf4, Elk1, Elk4, Ets1, Etv1, Etv4, Foxm1, Gabpa, Smad3, Smad4, Sox2, Sox4, Sox6, Tead1	In P2 Ctrl: Atf2, Atf7, Elf1, Elk1, Elk4, Gabpa, Klf3, Klf6, Klf9, Lef1, Mef2a, Mef2d, Meis1, Nf1, Pbx2, Rfx1, Rfx2, Smad2, Stat1, Stat3, Tcf3, Tcf4, Tcf7, Tead2, Thrb
	In P2 Lhx2 cKO: Ascl1, Bhlhe41, Egr1, Egr2, Klf10, Meis1, Myb, Ptf1a, Stat6, Tbx5, Tgif1, Tgif2, Usf2	In P2 Lhx2 cKO: Bach1, Bach2, E2f4, Foxk2, Irf3, Mafk, Nfe2l2, Runx2, Scrt1, Usf1
Hes5	In P2 Ctrl: Crx, E2f4, E2f6, Mef2b, Sox4, Sox9, Tgif1, Tgif2, Thra	In P2 Ctrl: Ascl1, Clock, Cux1, Cux2, Mef2a, Mef2b, Mef2d, Mynn, Otx2, Scrt1, Sox2, Sox9, Tcf12, Tfe3, Usf1, Usf2, Zbtb18, Zfp281, Zfp809
	in P2 Lhx2 cKO: Lef1	In P2 Lhx2 cKO: Atf1, Atf2, Atf4, Atf7, Hlf, Mafb, Mnt, Myb, Prdm10, Sf1, Tbx6, Zscan22
	Loss in E14 Lhx2 cKO: Bhlhe41, Crx, E2f3, E2f4, E2f6, Erg, Grhl2, Klf5, Klf6, Maz, Six2, Smad4, Sox3, Sp2, Sp5, Zfp281	in E14 Ctrl: Atf3, Barx1, Bcl6, Bhlhe41, Clock, Cux1, E2f6, Ebf1, Ebf2, Egr1, Fosl2, Glis3, Gsc, Hinfp, Hoxa13, Hoxd13, Junb, Klf10, Lhx1, Lhx2, Max, Meis1, Mnt, Myog, Otx2, Six2, Sox2, Sox4, Sox6, Sox9, Stat6, Tcf12, Tcf3, Tcf4, Tcf7, Tgif1, Tgif2, Thra, Usf1, Usf2, Zbtb18, Zfp809
		in E14 Lhx2 cKO: Atf1, Atf4, Atf7, Hlf, Mitf, Prdm10, Smad3, Tead1, Tead2, Tead3, Tead4
Lhx5	None	In P2 Ctrl: Bhlhe40, Bhlhe41, Clock, E2f4, E2f6, Elk1, Ets1, Etv4, Foxo3, Klf10, Max, Mnt, Mynn, Npas2, Prdm15, Six1, Sox2, Stat1, Tead1, Tfe3, Usf1, Usf2, Yy1, Zbtb18
	None	In P2 Lhx2 cKO: Egr1, Hinfp, Irf8, Mafb, Maz, Meis1, Myb, Nfil3, Scrt1, Smad2, Smad3, Smad4, Sox4, Thra, Zeb1, Zic3
	None	Loss in E14 Lhx2 cKO: Ascl1, Atf3, Atf7, Barx1, Batf, Bcl6, Crx, Ctcf, Cux1, Cux2, Dlx3, E2f3, E2f4, E2f6, Ebf1, Ebf2, Ehf, Elf1, Elf4, Elf5, Elk1, Elk4, Eomes, Erg, Ets1, Etv1, Etv4, Fli1, Foxk1, Foxk2, Foxl2, Foxm1, Foxo1, Foxo3, Gabpa, Gata2, Gata3, Gata3, Glis3, Gsc, Hlf, Hoxa13, Hoxd13, Irf3, Irf8, Isl1, Junb, Klf5, Klf6, Klf9, Lef1, Lhx1, Lhx2, Mafa, Max, Maz, Mef2a, Mef2c, Mef2d, Mitf, Myb…
Notch1	In P2 Ctrl: Atf3, Irf2, Irf3, Junb	In P2 Ctrl: Atf3, Bhlhe40, Bhlhe41, Clock, Foxk1, Irf2, Irf3, Junb, Max, Mnt, Rfx5, Zbtb33, Zfp281, Zfp809
	In P2 Lhx2 cKO: Elf1, Elf4, Elk1, Elk4, Ets1, Etv1, Gabpa, Klf3, Klf5, Prdm15, Sp1, Sp2, Sp5	In P2 Lhx2 cKO: Atf1, Atf2, Atf7, E2f7, Eomes, Lef1, Myb, Nfil3, Prdm10, Sox2, Tbx6, Tcf3, Tcf4, Tcf7, Tfe3
	In E14 Ctrl: Bcl6, E2f3, E2f6, Glis3, Myf5, Myog, Olig2, Ptf1a	In E14 Ctrl: Atf3, Bach2, Barx1, Cux1, Cux2, E2f7, Ebf1, Eomes, Fosl2, Foxk1, Foxk2, Foxl2, Foxm1, Foxo3, Foxp1, Gata3, Gfy, Glis3, Hinfp, Hoxa10, Hoxa13, Hoxb13, Hoxd13, Irf8, Junb, Klf4, Mafa, Mafb, Mafk, Mitf, Mynn, Nrf1, Pax6, Pbx2, Prdm10, Rfx5, Scrt1, Sox10, Sox2, Sox3, Sox4, Sox6, Sox9, Tbx20, Thra
	In E14 Lhx2 cKO: Klf3, Sp1, Sp2	In E14 Lhx2 cKO: Lhx2, Six1, Six2, Tead1, Tead3, Tead4
Otp	Loss in E14 Lhx2 cKO: Ehf, Elf1, Elf4, Elf5, Erg, Ets1, Etv1, Gabpa, Maz	Loss in E14 Lhx2 cKO: Ascl1, Atf2, Atf7, Barx1, Bcl6, Clock, Crx, Ctcf, Cux1, Cux2, Dlx3, E2f1, E2f3, E2f4, E2f6, E2f7, Ebf1, Ehf, Elf4, Elf5, Eomes, Erg, Ets1, Etv1, Foxk1, Foxk2, Foxl2, Foxm1, Foxo1, Foxo3, Gabpa, Glis3, Hoxa10, Hoxa13, Hoxb13, Hoxd13, Isl1, Klf4, Klf5, Klf6, Klf9, Lef1, Lhx1, Lhx2, Mafa, Max, Maz, Mef2c, Mef2d, Meis1, Mnt, Myb, Myf5, Myog, Neurod1, Neurog2, Nrf1, Olig2, Pax7, …
		In P2 Ctrl: Egr1, Irf3, Myb, Mynn, Six1, Six2, Sox2, Tcf12, Zfp809
	In P2 Lhx2 cKO: Tgif1, Tgif2	In P2 Lhx2 cKO: Atf1, Atf3, Clock, Cux2, E2f7, Hinfp, Irf8, Junb, Klf3, Lef1, Max, Npas2, Prdm1, Prdm10, Sox9, Sp1, Stat6, Tcf3, Tead1, Tead2, Thra, Usf1, Usf2, Zic3
Rax	E14: None	Loss in E14 Lhx2 cKO: Ascl1, Atf1, Atf7, Bcl6, Bhlhe40, Bhlhe41, Clock, Crx, Ctcf, Cux2, Dlx3, E2f1, E2f3, E2f4, E2f6, Ebf1, Ebf2, Egr1, Ehf, Elf4, Elf5, Eomes, Erg, Ets1, Etv1, Foxk1, Foxk2, Foxl2, Foxm1, Foxo1, Foxo3, Gabpa, Gata3, Glis3, Gsc, Hlf, Hoxa10, Hoxa13, Hoxb13, Hoxd13, Irf3, Isl1, Klf10, Klf3, Klf4, Klf5, Klf6, Klf9, Lef1, Lhx1, Lhx2, Max, Maz, Meis1, Mitf, Mnt, Myb, Neurod1, Neurog2…
	In P2 Ctrl:Crx, Cux1, Cux2, Mnt, Otx2, Stat6, Tbx6	In P2 Ctrl: Ascl1, Egr1, Egr2, Foxo3, Hlf, Klf3, Klf4, Klf5, Klf6, Nfil3, Sox4, Sp1, Sp2, Sp5, Tcf12, Tead3, Zbtb18, Zfp281
	In P2 Lhx2 cKO: E2f3, E2f4, Foxk1, Foxm1, Foxo1, Foxo3, Foxp1, Hinfp, Maz, Meis1, Prdm15, Ptf1a, Smad3, Sox2, Sox4, Sox9, Sp2, Sp5, Tbx5, Tgif1, Tgif2, Zic3	In P2 Lhx2 cKO: Atf1, Atf3, Atf7, Bach2, E2f1, E2f3, E2f4, E2f6, Elf4, Ets1, Junb, Tead2
Rorb	Loss in E14 Lhx2 cKO: Bhlhe41, Crx, Foxk1, Foxk2, Foxo1, Foxo3, Foxp1, Gfy, Gsc, Lhx1, Otx2, Pbx2, Pitx1, Prdm1, Sox10, Sox2, Sox3, Sox4, Sox6, Sox9, Thrb	Loss in E14 Lhx2 cKO: Ascl1, Atf1, Atf3, Barx1, Batf, Bcl6, Bhlhe41, Crx, Cux1, Cux2, Dlx3, Ebf1, Ehf, Elf4, Eomes, Erg, Etv1, Etv4, Fli1, Fosl2, Foxk1, Foxl2, Foxo1, Foxo3, Gata3, Hlf, Hoxa10, Hoxa13, Hoxb13, Hoxd13, Irf1, Irf2, Irf8, Isl1, Junb, Lef1, Lhx1, Lhx2, Mafk, Maz, Mef2a, Mef2c, Meis1, Mitf, Myb, Mynn, Neurod1, Neurog2, Nfil3, Olig2, Pax7, Pitx1, Prdm1, Ptf1a, Rara, Six2, Smad2, Smad3,…
	In P2 Ctrl: Egr1, Elf1, Elf4, Ets1, Etv1, Etv4, Foxk2, Gabpa, Klf5, Meis1, Sox2, Sp1, Sp2, Zfx, Zic3	In P2 Ctrl: Atf3, Bach2, Bhlhe40, Clock, Elf1, Elf4, Ets1, Gabpa, Junb, Klf5, Max, Mef2d, Mnt, Myb, Nfil3, Rfx1, Rfx5, Six1, Sp1, Sp2, Usf1, Usf2
	In P2 Lhx2 cKO: E2f3, Eomes, Lef1, Rara, Sf1, Sox9, Tbx5, Tbx6, Tcf3, Thrb	In P2 Lhx2 cKO: Ascl1, Egr2, Elk4, Lef1, Mynn, Neurod1, Olig2, Runx2, Sf1, Smad4, Sox9, Tcf12, Tcf3, Tcf7, Tead1, Tead2, Tead3, Thrb, Zbtb18, Zeb1
Sfrp2	In P2 Ctrl: Smad2, Smad3, Smad4	In P2 Ctrl: Ascl1, Atf1, E2f4, E2f6, Elk1, Elk4, Ets1, Etv1, Etv4, Foxo1, Gabpa, Klf3, Mynn, Neurod1, Prdm10, Sox9, Tcf12
	In P2 Lhx2 cKO: E2f6, Elf4, Ets1, Runx2, Sf1, Sp2	In P2 Lhx2 cKO: Cux2, Egr1, Meis1, Pbx1, Tgif1, Zeb1, Zfp281
	In E14 Ctrl: Atf3, Batf, E2f1, E2f3, E2f4, Junb, Pitx1, Smad2, Smad3, Smad4, Thrb, Zeb1, Zfp281, Zic3	In E14 Ctrl: Barx1, Bcl6, Bhlhe40, Clock, Dlx3, Ebf2, Foxl2, Foxm1, Hlf, Isl1, Klf10, Klf4, Klf5, Klf6, Lhx1, Lhx2, Maff, Maz, Mef2c, Mef2d, Neurod1, Neurog2, Nfe2l2, Nfil3, Ptf1a, Smad3, Smad4, Sp2, Sp5, Stat1, Stat3, Tead1, Tfe3, Tgif1, Usf1, Usf2, Zbtb12
	In E14 Lhx2 cKO: Bhlhe41, Egr1, Maz	In E14 Lhx2 cKO: Gata3, Myb
Sox8	Loss in P2 Ctrl: Crx, Egr1, Klf4, Klf9, Otx2, Smad2, Smad4	In P2 Ctrl: Atf4, Dlx3, Irf8, Mef2a, Scrt1, Sf1, Zbtb33, Zfp809
		In P2 Lhx2 cKO: E2f1, E2f7, Egr2, Foxo3, Hinfp, Lef1, Mafb, Mynn, Runx2, Tbx6, Tcf3, Tcf4, Tcf7, Zscan22
	Loss in E14 Lhx2 cKO: Crx, Gsc, Klf3, Klf5, Klf6, Maz, Otx2, Pitx1, Rara, Scrt1, Sp1, Sp2, Sp5, Zbtb12	Loss in E14 Lhx2 cKO: Ascl1, Atf1, Atf2, Atf4, Atf7, Bcl6, Bhlhe40, Bhlhe41, Clock, Crx, Ctcf, Cux1, Cux2, Dlx3, E2f1, E2f3, E2f4, E2f6, Ebf1, Egr1, Ehf, Elf1, Elf4, Elf5, Elk1, Elk4, Eomes, Erg, Ets1, Etv1, Etv4, Fli1, Foxk1, Foxk2, Foxl2, Foxm1, Foxo1, Foxo3, Gabpa, Gata2, Gata3, Gata3, Gfy, Glis3, Grhl2, Gsc, Hinfp, Hoxa13, Hoxb13, Hoxd13, Irf1, Irf3, Irf8, Isl1, Jund, Klf10, Klf3, Klf4, Klf5,…
