# Supplementary material for: Epigenomic profiling of retinal progenitors reveals LHX2 is required for developmental regulation of open chromatin
Source: Commun Biol. 2019 Apr 25;2:142. doi: 10.1038/s42003-019-0375-9 (PMC6484012; doi:10.1038/s42003-019-0375-9)
Supplement: Supplementary file 7 — Supplementary Data 4 [file 42003_2019_375_MOESM7_ESM.xlsx]

## Sheet: Sheet1
# High-throughput sequencing metadata template (version 2.1).
# All fields in this template must be completed.
# Templates containing example data are found in the METADATA EXAMPLES spreadsheet tabs at the foot of this page.
# Field names (in blue on this page) should not be edited. Hover over cells containing field names to view field content guidelines.
# Human data. If there are patient privacy concerns regarding making data fully public through GEO, please submit to NCBI's dbGaP (http://www.ncbi.nlm.nih.gov/gap/) database. dbGaP has controlled access mechanisms and is an appropriate resource for hosting sensitive patient data.
SERIES
# This section describes the overall experiment.
title	Lhx2 controls changes in chromatin accessibility in retinal progenitor cells during developmental competence transitions.
summary	We profiled retinal progenitor cells by integrating next generation sequencing methods and interrogating changes in chromatin accessibility at embryonic and post-natal murine stages. We identified putative factors involved in the developmental progression of the retinal progenitors epigenome and we report Lhx2 role in the regulation of chromatin accessibility by coordinated action of developmenta…
overall design	Next generation sequencing methods were performed on RPCs that express the neuro-retinal transgene Chx10-Cre:eGFP. Chx10 positive (Chx10+ve) RPCs were separated from the post-mitotic pool by fluorescence activated cell sorting, isolated at embryonic day (E) 14 and postnatal day (P) 2 and they have been hereafter referred to as GFP+, whereas the post-mitotic pool as GFP-.Flow sorted cells were pro…
contributor	Cristina Zibetti
contributor	Sheng Liu, Jun Wan, Jiang Qian, Seth Blackshaw
supplementary file
SRA_center_name_code
SAMPLES
# This section lists and describes each of the biological Samples under investgation, as well as any protocols that are specific to individual Samples.
# Additional "processed data file" or "raw file" columns may be included.
Sample name	title	source name	organism	characteristics: cell type	characteristics: developmental time point	characteristics: strain	molecule	description	processed data file	raw file	raw file	raw file	raw file	raw file
Sample 1	E14_Wild_Type_ATAC-seq	retinal cells	Mus Musculus	retinal progenitor cells (RPCs)	embryonic day 14	CD1	genomic DNA	open chromatin control	E14_Control_ATAC-Seq_OCR.xlsx	e14wt_703_AGGCAGAA_L002_R1_001.fastq.gz	e14wt_703_AGGCAGAA_L002_R2_001.fastq.gz	e14wt_705_GGACTCCT_L002_R1_001.fastq.gz	e14wt_705_GGACTCCT_L002_R2_002.fastq.gz
Sample 2	E14_cKO_ATAC-seq	retinal cells	Mus Musculus	retinal progenitor cells (RPCs)	embryonic day 14	CD1	genomic DNA	open chromatin Lhx2 cKO	E14_Lhx2_cKO_ATAC-seq_OCR.xlsx	H3TG2BCXX_2_CGTACTAG_1.fastq.gz	H3TG2BCXX_2_CGTACTAG_2.fastq.gz	H3TG2BCXX_2_TAAGGCGA_1.fastq.gz	H3TG2BCXX_2_TAAGGCGA_2.fastq.gz
Sample 3	E14_GFP+_ATAC-seq	retinal cells	Mus Musculus	retinal progenitor cells (RPCs)	embryonic day 14	CD1	genomic DNA	open chromatin RPCs	E14_GFP_Plus_ATAC-Seq_OCR.xlsx	ATAC-Seq_Diff_OCRs.xlsx	H2YTFBCXX_2_TAAGGCGA_1.fastq.gz	H2YTFBCXX_2_TAAGGCGA_2.fastq.gz	H53N5BCXX_2_TAAGGCGA_1.fastq.gz	H53N5BCXX_2_TAAGGCGA_2.fastq.gz
Sample 4	P2_Wild_Type_ATAC-seq	retinal cells	Mus Musculus	retinal progenitor cells (RPCs)	post-natal day 2	CD1	genomic DNA	open chromatin control	P2_Control_ATAC-Seq_OCR.xlsx	H7MJ2BCXX_2_TAGGCATG_1.fastq.gz	H7MJ2BCXX_2_TAGGCATG_2.fastq.gz	H7MJ2BCXX_2_AGGCAGAA_1.fastq.gz	H7MJ2BCXX_2_AGGCAGAA_2.fastq.gz
Sample 5	P2_cKO_ATAC-seq	retinal cells	Mus Musculus	retinal progenitor cells (RPCs)	post-natal day 2	CD1	genomic DNA	open chromatin Lhx2 cKO	P2_Lhx2_cKO_ATAC-Seq_OCR.xlsx	H7MJ2BCXX_1_TAAGGCGA_1.fastq.gz	H7MJ2BCXX_1_TAAGGCGA_2.fastq.gz	H7MJ2BCXX_1_CGTACTAG_1.fastq.gz	H7MJ2BCXX_1_CGTACTAG_2.fastq.gz
Sample 6	P2_GFP+_ATAC-seq	retinal cells	Mus Musculus	retinal progenitor cells (RPCs)	post-natal day 2	CD1	genomic DNA	open chromatin RPCs	P2_GPF_Plus_ATAC_Seq_OCR.xlsx	ATAC-Seq_Diff_OCRs.xlsx	HCCGGADXX_1_CGTACTAG_1.fastq.gz	HCCGGADXX_1_CGTACTAG_2.fastq.gz	HCCGGADXX_1_TAAGGCGA_1.fastq.gz	HCCGGADXX_1_TAAGGCGA_2.fastq.gz
Sample 7	E14_Wild_Type_RNA-seq	retinal cells	Mus Musculus	retinal progenitor cells (RPCs)	embryonic day 14	CD1	RNA	RNA control	RNA-seq_E14P2_WTKO.xlsx	HHL3NBCXX_1_GCCAAT_1.fastq.gz	HHL3NBCXX_1_GCCAAT_2.fastq.gz	HHL3NBCXX_2_ACAGTG_1.fastq.gz	HHL3NBCXX_2_ACAGTG_2.fastq.gz
Sample 8	E14_cKO_RNA-seq	retinal cells	Mus Musculus	retinal progenitor cells (RPCs)	embryonic day 14	CD1	RNA	RNA Lhx2 cKO	RNA-seq_E14P2_WTKO.xlsx	H2GNWBCXX_1_GCCAAT_1.fastq.gz	H2GNWBCXX_1_GCCAAT_2.fastq.gz	H2GNWBCXX_1_CTTGTA_1.fastq.gz	H2GNWBCXX_1_CTTGTA_2.fastq.gz
Sample 9	E14_GFP+_RNA-seq	retinal cells	Mus Musculus	retinal progenitor cells (RPCs)	post-natal day 2	CD1	RNA	RNA RPCs	RNA-seq_E14P2_RPC.xlsx	H9C83ADXX_2_GCCAAT_1.fastq.gz	H9C83ADXX_2_GCCAAT_2.fastq.gz	HB7KFADXX_2_ACAGTG_1.fastq.gz	HB7KFADXX_2_ACAGTG_2.fastq.gz
Sample 10	P2_Wild_Type_RNA-seq	retinal cells	Mus Musculus	retinal progenitor cells (RPCs)	post-natal day 2	CD1	RNA	RNA control	RNA-seq_E14P2_WTKO.xlsx	HCKKMBCXX_2_ACAGTG_1.fastq.gz	HCKKMBCXX_2_ACAGTG_2.fastq.gz	HCKKMBCXX_2_GTGAAA_1.fastq.gz	HCKKMBCXX_2_GTGAAA_2.fastq.gz
Sample 11	P2_cKO_RNA-seq	retinal cells	Mus Musculus	retinal progenitor cells (RPCs)	post-natal day 2	CD1	RNA	RNA Lhx2 cKO	RNA-seq_E14P2_WTKO.xlsx	HCKKMBCXX_1_GCCAAT_1.fastq.gz	HCKKMBCXX_1_GCCAAT_2.fastq.gz	HCKKMBCXX_1_CTTGTA_1.fastq.gz	HCKKMBCXX_1_CTTGTA_2.fastq.gz
Sample 12	P2_GFP+_RNA-seq	retinal cells	Mus Musculus	retinal progenitor cells (RPCs)	post-natal day 2	CD1	RNA	RNA RPCs	RNA-seq_E14P2_RPC.xlsx	C14BUACXX_7_ACTTGA_1.fastq.gz	C14BUACXX_7_ACTTGA_2.fastq.gz	C14BUACXX_8_TAGCTT_1.fastq.gz	C14BUACXX_8_TAGCTT_2.fastq.gz
Sample 13	E14_Lhx2_ChIP-seq	retinal cells	Mus Musculus	retinal progenitor cells (RPCs)	embryonic day 14	CD1	genomic DNA	Lhx2 genome wide binding sites	E14_Lhx2_ChIP-seq_peaks.xls	HJGYCBCXX_1_GTGAAAC_1.fastq.gz	HJGYCBCXX_1_ACAGTGA_1.fastq.gz	HJGYCBCXX_2_GCCAATA_1.fastq.gz
Sample 14	E14_H3K27AC_ChIP-seq	retinal cells	Mus Musculus	retinal progenitor cells (RPCs)	embryonic day 14	CD1	genomic DNA	Enhancers	E14_H3K27AC_ChIP-seq_peaks.xls	HVGL2BCXX_2_CGATGTA_1.fastq.gz	HVGL2BCXX_2_CAGATCA_1.fastq.gz	HVGL2BCXX_2_GTGAAAC_1.fastq.gz
Sample 15	P2_Lhx2_ChIP-seq	retinal cells	Mus Musculus	retinal progenitor cells (RPCs)	post-natal day 2	CD1	genomic DNA	Lhx2 genome wide binding sites	P2_Lhx2_ChIP-seq_peaks.xlsx	H0A2UDAXXs_2_1_merged.fastq.gz	H13FHADXX_1_CTTGTA_1.fastq.gz	H140CADXX_1_GCCAAT_1.fastq.gz	H140CADXX_1_ACAGTG_1.fastq.gz	inpp2_HAEFKADXX_2_GTGAAA_1.fastq.gz
Sample 16	P2_H3K27AC_ChIP-seq	retinal cells	Mus Musculus	retinal progenitor cells (RPCs)	post-natal day 2	CD1	genomic DNA	Enhancers	P2_H3K27AC_ChIP-seq_peaks.xlsx	H7W7TBCXX_2_TGACCA_1.fastq.gz	H7W7TBCXX_2_CCGTCC_1.fastq.gz
PROTOCOLS
# Any of the protocols below which are applicable to only a subset of Samples should be included as additional columns of the SAMPLES section instead.
growth protocol	Developmental time course analysis
treatment protocol	Lhx2 cKO at E14 (Chx10-Cre-GFP; Lhx2 fl/fl) and P2 (P0 electroporated pCAG-Cre-GFP construct; Lhx2 fl/fl)
extract protocol	Open chromatin extraction, tagmentation and profiling (ATAC-Seq) performed based on Buenrostro et al. (2013); RNA-Seq extraction performed with Qiagen RNAeasy Mini kit; chromatin extraction, crosslinking, shearing and TF / histone- DNA-complexes were isolated with antibodies (ChIP-Seq) based on (Shang et al. 2000)
library construction protocol	ChIP-Seq; RNA-Seq; ATAC-Seq; Libraries prepared according to the Manufacturer's protocols: TruSeq Nano DNA Library Prep Kit, TruSeq total RNA Sample preparation kit and Nextera DNA sample preparation kit, Illumina® respectively.
library strategy	ChIP-Seq; RNA-Seq; ATAC-Seq
DATA PROCESSING PIPELINE
# Data processing steps include base-calling, alignment, filtering, peak-calling, generation of normalized abundance measurements etc…
# For each step provide a description, as well as software name, version, parameters, if applicable.
# Include additional steps, as necessary.
data processing step
data processing step	Bowtie2 alignment ont the mm9 genome assembly
data processing step	RNA-Seq reads were aligned to the mouse transcriptome (mm9 by UCSC) by Tophat2 , and differentially expressed genes (DEGs) were identified by Cuffdiffs , imposing a cutoff q-val = 0.05 for pairwise comparison. Bowtie2 was adopted for ChIP-Seq ChIP-Seq and ATAC-Seq reads alignment on the mouse genome (mm9)
data processing step	Uniquely mappable reads from ChIP-Seq were retained for peak calling by MACS (band width = 300, mfold =5, 50, d = 200, max tags per position =1, min FDR q-val cutoff = 1E-02, lambda = 1000-10000 bp). ATAC-Seq regions were called on MACS2 (20) (--broad).
data processing step
genome build	mm9; liftover to mm10 for visual display of custom tracks
processed data files format and content
# For each file listed in the "processed data file" columns of the SAMPLES section, provide additional information below.
PROCESSED DATA FILES
file name	file type	file checksum
E14_Control_ATAC-Seq_OCR.xlsx	xlsx	d9143867e16c617d0aa82717c9530352
E14_Lhx2_cKO_ATAC-seq_OCR.xlsx	xlsx	61c9bc6b114475bfde616ecbea016d6f
E14_GFP_Plus_ATAC-Seq_OCR.xlsx	xlsx	1956b372862e0bf8905e122c7f2b4d9a
P2_Control_ATAC-Seq_OCR.xlsx	xlsx	d6b46653a4ce716cb4bb2d4f712976cd
P2_Lhx2_cKO_ATAC-Seq_OCR.xlsx	xlsx	ea2c40568ff5288a884544259b20f792
P2_GPF_Plus_ATAC_Seq_OCR.xlsx	xlsx	61fd91f4f0a15e3d7c621a05639b20c6
ATAC-Seq_Diff_OCRs.xlsx	xlsx	9b20e9000f865a6f59669d4c4d7d8c04
RNA-seq_E14P2_WTKO.xlsx	xlsx	bd944301395b51778f741893044388ac
RNA-seq_E14P2_RPC.xlsx	xlsx	93e5dfef1518f89adc10cd2a49a6bc33
E14_Lhx2_ChIP-seq_peaks.xls	xls	c0a8222b8576cfa7a5cecfdf3e70d2c5
E14_H3K27AC_ChIP-seq_peaks.xls	xls	f617c68f05e7baee6307dd50c77b9478
P2_Lhx2_ChIP-seq_peaks.xlsx	xlsx	5369703ae8115f2f1e2874ea9e31a264
P2_H3K27AC_ChIP-seq_peaks.xlsx	xlsx	3e65ae062084ef86feaa605161f859f7
# For each file listed in the "raw file" columns of the SAMPLES section, provide additional information below.
RAW FILES
file name	file type	file checksum	instrument model	read length	single or paired-end
e14wt_703_AGGCAGAA_L002_R1_001.fastq.gz	fastq	6afb0e91a904d4e1d147c56bd9db8faa	HiSeq2500	50	paired-end
e14wt_703_AGGCAGAA_L002_R2_001.fastq.gz	fastq	da0529f6fc2b41171b57d62decd9d9fe	HiSeq2500	50	paired-end
e14wt_705_GGACTCCT_L002_R1_001.fastq.gz	fastq	494b4d08a846d65b87d0147c21dcb4b3	HiSeq2500	50	paired-end
e14wt_705_GGACTCCT_L002_R2_002.fastq.gz	fastq	acbe29f7d81fe7e51856dc750910cc27	HiSeq2500	50	paired-end
H3TG2BCXX_2_CGTACTAG_1.fastq.gz	fastq	b673332b9664e540b6d66a013808e0b2	HiSeq2500	50	paired-end
H3TG2BCXX_2_CGTACTAG_2.fastq.gz	fastq	5403fbdf2a4a3ed9fa2b65f08147cee6	HiSeq2500	50	paired-end
H3TG2BCXX_2_TAAGGCGA_1.fastq.gz	fastq	7a35238c206a185e723f2dbd0eacf67c	HiSeq2500	50	paired-end
H3TG2BCXX_2_TAAGGCGA_2.fastq.gz	fastq	c3a90eeae98af4dc7f9d2e9d89cf0723	HiSeq2500	50	paired-end
H2YTFBCXX_2_TAAGGCGA_1.fastq.gz	fastq	fa9ae6bdc29d184150fd1fc787b17f9f	HiSeq2500	50	paired-end
H2YTFBCXX_2_TAAGGCGA_2.fastq.gz	fastq	730a8ccfd02c425da7f12931fec7f8a9	HiSeq2500	50	paired-end
H53N5BCXX_2_TAAGGCGA_1.fastq.gz	fastq	725852880965b47241be9285302ebfcc	HiSeq2500	50	paired-end
H53N5BCXX_2_TAAGGCGA_2.fastq.gz	fastq	905c4f8842648f45ef668b38cc50dcfe	HiSeq2500	50	paired-end
H7MJ2BCXX_2_TAGGCATG_1.fastq.gz	fastq	d3e245549af67efc759206f1a3522d2d	HiSeq2500	50	paired-end
H7MJ2BCXX_2_TAGGCATG_2.fastq.gz	fastq	06e193087c5b5395308283c02db2af65	HiSeq2500	50	paired-end
H7MJ2BCXX_2_AGGCAGAA_1.fastq.gz	fastq	f74888460ce65967955c7522ff776485	HiSeq2500	50	paired-end
H7MJ2BCXX_2_AGGCAGAA_2.fastq.gz	fastq	1ed6686dcac84e10eb4dc3df294bad80	HiSeq2500	50	paired-end
H7MJ2BCXX_1_TAAGGCGA_1.fastq.gz	fastq	fb5676303b3ff70b2179dc61335be1ae	HiSeq2500	50	paired-end
H7MJ2BCXX_1_TAAGGCGA_2.fastq.gz	fastq	d0ba4be03fcac51b69b0eeb75661f449	HiSeq2500	50	paired-end
H7MJ2BCXX_1_CGTACTAG_1.fastq.gz	fastq	980ef7bb2f8b6ef9c151a7d4773a91db	HiSeq2500	50	paired-end
H7MJ2BCXX_1_CGTACTAG_2.fastq.gz	fastq	ffb3deba8365790c03b852d00a35a65a	HiSeq2500	50	paired-end
HCCGGADXX_1_CGTACTAG_1.fastq.gz	fastq	d9d138687337bcb171cb2e63b3a78374	HiSeq2500	50	paired-end
HCCGGADXX_1_CGTACTAG_2.fastq.gz	fastq	7652916f106be412a432875468679825	HiSeq2500	50	paired-end
HCCGGADXX_1_TAAGGCGA_1.fastq.gz	fastq	d26057f56de3825fc6e1b335feeef087	HiSeq2500	50	paired-end
HCCGGADXX_1_TAAGGCGA_2.fastq.gz	fastq	16dca33383fb5d0649e8fcd4356114ef	HiSeq2500	50	paired-end
HHL3NBCXX_1_GCCAAT_1.fastq.gz	fastq	85807cb56d5d0bf6fa6f6f8b5b7ae570	HiSeq2500	150	paired-end
HHL3NBCXX_1_GCCAAT_2.fastq.gz	fastq	8563d0b11ee54d1dd212e0bc89988696	HiSeq2500	150	paired-end
HHL3NBCXX_2_ACAGTG_1.fastq.gz	fastq	ea8dfc8ffec4c55305ed1c5a7a87595b	HiSeq2500	150	paired-end
HHL3NBCXX_2_ACAGTG_2.fastq.gz	fastq	fe93080a681c951a703bf565a27a7911	HiSeq2500	150	paired-end
H2GNWBCXX_1_GCCAAT_1.fastq.gz	fastq	86693fdb442fcf18131ce7700b32c05b	HiSeq2500	150	paired-end
H2GNWBCXX_1_GCCAAT_2.fastq.gz	fastq	e46a6e0e6a31e473ab03c2659560f3fc	HiSeq2500	150	paired-end
H2GNWBCXX_1_CTTGTA_1.fastq.gz	fastq	6a5e4a94f4bda22b4de0e0316cf90827	HiSeq2500	150	paired-end
H2GNWBCXX_1_CTTGTA_2.fastq.gz	fastq	915768c588a5a1563f3cac891023dc1f	HiSeq2500	150	paired-end
H9C83ADXX_2_GCCAAT_1.fastq.gz	fastq	335fc83b11bc3649693824f06e0c7d9c	HiSeq2500	150	paired-end
H9C83ADXX_2_GCCAAT_2.fastq.gz	fastq	3904ed5d3e651f64c70ef040d81f84dc	HiSeq2500	150	paired-end
HB7KFADXX_2_ACAGTG_1.fastq.gz	fastq	0afa3031a12f6035aa3c0892faaffc86	HiSeq2500	150	paired-end
HB7KFADXX_2_ACAGTG_2.fastq.gz	fastq	b3148ba3a568d990bf733bcbb6b128d2	HiSeq2500	150	paired-end
HCKKMBCXX_2_ACAGTG_1.fastq.gz	fastq	8ab121a50b00197cb438c7bb70478d5f	HiSeq2500	150	paired-end
HCKKMBCXX_2_ACAGTG_2.fastq.gz	fastq	831a0c18d0d046b3506e403cc942adea	HiSeq2500	150	paired-end
HCKKMBCXX_2_GTGAAA_1.fastq.gz	fastq	729142e616bf3c16857fc212f9f38462	HiSeq2500	150	paired-end
HCKKMBCXX_2_GTGAAA_2.fastq.gz	fastq	ebcf98861e09499ab61cd5ae10eaab3a	HiSeq2500	150	paired-end
HCKKMBCXX_1_GCCAAT_1.fastq.gz	fastq	571d0448f8911200b4cd5472324990c5	HiSeq2500	150	paired-end
HCKKMBCXX_1_GCCAAT_2.fastq.gz	fastq	1254dda4243f0573e3cef52ec6ce4707	HiSeq2500	150	paired-end
HCKKMBCXX_1_CTTGTA_1.fastq.gz	fastq	db55f6f64945835a3c3df609cf46b06c	HiSeq2500	150	paired-end
HCKKMBCXX_1_CTTGTA_2.fastq.gz	fastq	420e812f404cdec6b8904cf66f604716	HiSeq2500	150	paired-end
C14BUACXX_7_ACTTGA_1.fastq.gz	fastq	f398e58cf6c7ff7f113ae242a5803942	HiSeq2500	150	paired-end
C14BUACXX_7_ACTTGA_2.fastq.gz	fastq	e0d5f17a17c0bb33d17e30301f691d65	HiSeq2500	150	paired-end
C14BUACXX_8_TAGCTT_1.fastq.gz	fastq	d8811c7e9b562eadf3ec0b85a2ba475b	HiSeq2500	150	paired-end
C14BUACXX_8_TAGCTT_2.fastq.gz	fastq	52399792619407b2d2cf0eee235c36fe	HiSeq2500	150	paired-end
HJGYCBCXX_1_GTGAAAC_1.fastq.gz	fastq	589ebb86121aa80a6b3a8c33b32f8ea4	HiSeq2500	150	single
HJGYCBCXX_1_ACAGTGA_1.fastq.gz	fastq	859428abb668d195d16a15a87dcb6f38	HiSeq2500	150	single
HJGYCBCXX_2_GCCAATA_1.fastq.gz	fastq	62730c75d6cc81d893d678d741b97bf3	HiSeq2500	150	single
HVGL2BCXX_2_CGATGTA_1.fastq.gz	fastq	e8721a2382698c659d482944a56eba67	HiSeq2500	150	single
HVGL2BCXX_2_CAGATCA_1.fastq.gz	fastq	a70d49377dc962eae5da0cdcb5f997ae	HiSeq2500	150	single
HVGL2BCXX_2_GTGAAAC_1.fastq.gz	fastq	909c8dd1deca97e76a81d404e662502d	HiSeq2500	150	single
H0A2UDAXXs_2_1_merged.fastq.gz	fastq	4dc94e3ee5938c37ccc3222eb2173a65	HiSeq2500	100	single
H13FHADXX_1_CTTGTA_1.fastq.gz	fastq	16e16d0a11772924a4a9aaf6b194c896	HiSeq2500	100	single
H140CADXX_1_GCCAAT_1.fastq.gz	fastq	3cf2d576e3c845378ac3a8e3e0786542	HiSeq2500	100	single
H140CADXX_1_ACAGTG_1.fastq.gz	fastq	e3877184bb626e410d3eb6d471d63048	HiSeq2500	100	single
inpp2_HAEFKADXX_2_GTGAAA_1.fastq.gz	fastq	61e5661f698a5892920633430e65e364	HiSeq2500	100	single
H7W7TBCXX_2_TGACCA_1.fastq.gz	fastq	9a28f2fb7518f051360343afbe9866a6	HiSeq2500	100	single
H7W7TBCXX_2_CCGTCC_1.fastq.gz	fastq	4543c097b8790dea14bde5bd6f9d76df	HiSeq2500	100	single
# For paired-end experiments, list the 2 associated raw files, and provide average insert size and standard deviation, if known. For SOLiD experiments, list the 4 file names (include "file name 3" and "file name 4" columns).
PAIRED-END EXPERIMENTS
file name 1	file name 2	average insert size	standard deviation
e14wt_703_AGGCAGAA_L002_R1_001.fastq.gz	e14wt_703_AGGCAGAA_L002_R2_001.fastq.gz
e14wt_705_GGACTCCT_L002_R1_001.fastq.gz	e14wt_705_GGACTCCT_L002_R2_002.fastq.gz
H3TG2BCXX_2_CGTACTAG_1.fastq.gz	H3TG2BCXX_2_CGTACTAG_2.fastq.gz
H3TG2BCXX_2_TAAGGCGA_1.fastq.gz	H3TG2BCXX_2_TAAGGCGA_2.fastq.gz
H2YTFBCXX_2_TAAGGCGA_1.fastq.gz	H2YTFBCXX_2_TAAGGCGA_2.fastq.gz
H53N5BCXX_2_TAAGGCGA_1.fastq.gz	H53N5BCXX_2_TAAGGCGA_2.fastq.gz
H7MJ2BCXX_2_TAGGCATG_1.fastq.gz	H7MJ2BCXX_2_TAGGCATG_2.fastq.gz
H7MJ2BCXX_2_AGGCAGAA_1.fastq.gz	H7MJ2BCXX_2_AGGCAGAA_2.fastq.gz
H7MJ2BCXX_1_TAAGGCGA_1.fastq.gz	H7MJ2BCXX_1_TAAGGCGA_2.fastq.gz
H7MJ2BCXX_1_CGTACTAG_1.fastq.gz	H7MJ2BCXX_1_CGTACTAG_2.fastq.gz
HCCGGADXX_1_CGTACTAG_1.fastq.gz	HCCGGADXX_1_CGTACTAG_2.fastq.gz
HCCGGADXX_1_TAAGGCGA_1.fastq.gz	HCCGGADXX_1_TAAGGCGA_2.fastq.gz
HHL3NBCXX_1_GCCAAT_1.fastq.gz	HHL3NBCXX_1_GCCAAT_2.fastq.gz
HHL3NBCXX_2_ACAGTG_1.fastq.gz	HHL3NBCXX_2_ACAGTG_2.fastq.gz
H2GNWBCXX_1_GCCAAT_1.fastq.gz	H2GNWBCXX_1_GCCAAT_2.fastq.gz
H2GNWBCXX_1_CTTGTA_1.fastq.gz	H2GNWBCXX_1_CTTGTA_2.fastq.gz
H9C83ADXX_2_GCCAAT_1.fastq.gz	H9C83ADXX_2_GCCAAT_2.fastq.gz
HB7KFADXX_2_ACAGTG_1.fastq.gz	HB7KFADXX_2_ACAGTG_2.fastq.gz
HCKKMBCXX_2_ACAGTG_1.fastq.gz	HCKKMBCXX_2_ACAGTG_2.fastq.gz
HCKKMBCXX_2_GTGAAA_1.fastq.gz	HCKKMBCXX_2_GTGAAA_2.fastq.gz
HCKKMBCXX_1_GCCAAT_1.fastq.gz	HCKKMBCXX_1_GCCAAT_2.fastq.gz
HCKKMBCXX_1_CTTGTA_1.fastq.gz	HCKKMBCXX_1_CTTGTA_2.fastq.gz
C14BUACXX_7_ACTTGA_1.fastq.gz	C14BUACXX_7_ACTTGA_2.fastq.gz
C14BUACXX_8_TAGCTT_1.fastq.gz	C14BUACXX_8_TAGCTT_2.fastq.gz
